# Supplementary material for: Circular RNA ciRS-7 affects the propagation of Cryptosporidium parvum in HCT-8 cells by sponging miR-1270 to activate the NF-κB signaling pathway
Source: Parasit Vectors. 2021 May 6;14:238. doi: 10.1186/s13071-021-04739-w (PMC8101149; doi:10.1186/s13071-021-04739-w)
Supplement: Supplementary file 3 — Additional file 3: Table S3. Significantly differentially expressed circRNAs between C. parvum-infected and noninfected HCT-8 cells (XLSX 95 KB) [file 13071_2021_4739_MOESM3_ESM.xlsx]

## Sheet: Sheet1
ProbeName	circRNAID	Source	P-value	FC (abs)	Regulation
hsa_circ_0080901_CBC1	hsa_circ_0080901	circbase|deepbase	0.0147867	2.47831	up
hsa_circ_0103381_CBC1	hsa_circ_0103381	Rybak-Wolf2015|deepbase	0.00929557	2.49186	up
hsa_circ_0133399_CBC1	hsa_circ_0133399	Rybak-Wolf2015|deepbase	0.0229385	2.7301	up
hsa-circRNA13484-15_CBC1	hsa-circRNA13484-15	deepbase	0.00661609	2.04104	up
hsa_circ_0051538_CBC1	hsa_circ_0051538	circbase|deepbase	0.016277	2.89596	up
hsa_circ_0043917_CBC1	hsa_circ_0043917	circbase|deepbase	0.0119184	2.60419	up
hsa_circ_0013360_CBC1	hsa_circ_0013360	circbase|deepbase	0.0288093	3.39258	up
hsa_circ_0092949_CBC1	hsa_circ_0092949	Rybak-Wolf2015	0.0284898	5.11234	up
hsa_circ_0024472_CBC1	hsa_circ_0024472	circbase|deepbase	0.0152452	2.40883	up
hsa_circ_0139541_CBC1	hsa_circ_0139541	Rybak-Wolf2015	0.0231363	2.15465	up
hsa_circ_0013361_CBC1	hsa_circ_0013361	circbase|deepbase	0.0390719	8.74142	up
hsa-circRNA5761_CBC1	hsa-circRNA5761	deepbase	0.0115754	2.33978	up
hsa_circ_0116724_CBC1	hsa_circ_0116724	Rybak-Wolf2015	0.0314278	7.71008	up
hsa_circ_0122429_CBC1	hsa_circ_0122429	Rybak-Wolf2015	0.0200596	4.42313	up
hsa_circ_0139850_CBC1	hsa_circ_0139850	Rybak-Wolf2015	0.0398135	24.7768	up
hsa_circ_0134772_CBC1	hsa_circ_0134772	Rybak-Wolf2015	0.0392402	2.0144	up
hsa_circ_0135673_CBC1	hsa_circ_0135673	Rybak-Wolf2015|deepbase	0.00995129	2.39092	up
hsa_circ_0042065_CBC1	hsa_circ_0042065	circbase|deepbase	0.00350922	2.61773	up
hsa_circ_0032056_CBC1	hsa_circ_0032056	circbase|deepbase	0.00275886	2.32032	up
hsa_circ_0080903_CBC1	hsa_circ_0080903	circbase|Rybak-Wolf2015|deepbase	0.0422763	2.08786	up
hsa_circ_0139851_CBC1	hsa_circ_0139851	Rybak-Wolf2015	0.0374688	16.6728	up
hsa-circRNA14359-2_CBC1	hsa-circRNA14359-2	deepbase	0.0485175	2.08705	up
hsa_circ_0068381_CBC1	hsa_circ_0068381	circbase|deepbase	0.0101676	2.03409	up
hsa_circ_0056701_CBC1	hsa_circ_0056701	circbase|deepbase	0.0391856	2.07051	up
hsa_circ_0027674_CBC1	hsa_circ_0027674	circbase|deepbase	0.00484658	2.43219	up
hsa-circRNA7648_CBC1	hsa-circRNA7648	deepbase	0.014168	2.01869	up
hsa_circ_0139844_CBC1	hsa_circ_0139844	Rybak-Wolf2015	0.042974	29.3812	up
hsa_circ_0101855_CBC1	hsa_circ_0101855	Rybak-Wolf2015|deepbase	0.0286131	3.73351	up
hsa-circRNA6886-4_CBC1	hsa-circRNA6886-4	deepbase	0.0157832	5.22033	up
hsa_circ_0060075_CBC1	hsa_circ_0060075	circbase|deepbase	0.0244731	4.22826	up
hsa_circ_0060541_CBC1	hsa_circ_0060541	circbase|deepbase	0.0186364	3.75664	up
hsa_circ_0139847_CBC1	hsa_circ_0139847	Rybak-Wolf2015	0.0420297	17.616	up
hsa_circ_0021703_CBC1	hsa_circ_0021703	circbase|deepbase	0.0213617	2.53262	up
hsa-circRNA14464-11_CBC1	hsa-circRNA14464-11	deepbase	0.0277019	2.0917	up
hsa_circ_0026113_CBC1	hsa_circ_0026113	circbase|deepbase	0.00531146	3.8802	up
hsa_circ_0082481_CBC1	hsa_circ_0082481	circbase|deepbase	0.037471	2.0865	up
hsa_circ_0001946_CBC1	hsa_circ_0001946	circbase|Rybak-Wolf2015|deepbase	0.0218243	7.96531	up
hsa_circ_0137263_CBC1	hsa_circ_0137263	Rybak-Wolf2015	0.010311	2.21171	up
hsa_circ_0129237_CBC1	hsa_circ_0129237	Rybak-Wolf2015	0.0183498	2.78411	up
hsa_circ_0062480_CBC1	hsa_circ_0062480	circbase|deepbase	0.00911843	2.23222	up
hsa_circ_0130768_CBC1	hsa_circ_0130768	Rybak-Wolf2015|deepbase	0.0319362	2.1141	up
hsa_circ_0007714_CBC1	hsa_circ_0007714	circbase|deepbase	0.0170553	2.10155	up
hsa_circ_0076096_CBC1	hsa_circ_0076096	circbase|deepbase	0.00173213	2.15463	up
hsa_circ_0122684_CBC1	hsa_circ_0122684	Rybak-Wolf2015|deepbase	0.0124046	2.53293	up
hsa_circ_0116726_CBC1	hsa_circ_0116726	Rybak-Wolf2015|deepbase	0.0269353	8.04328	up
hsa_circ_0063816_CBC1	hsa_circ_0063816	circbase|Rybak-Wolf2015|deepbase	0.0422053	2.00014	up
hsa_circ_0077586_CBC1	hsa_circ_0077586	circbase|deepbase	0.0250029	2.27716	up
hsa_circ_0093749_CBC1	hsa_circ_0093749	Rybak-Wolf2015	0.0299173	2.15088	up
hsa-circRNA15786-3_CBC1	hsa-circRNA15786-3	deepbase	0.000374363	2.64884	up
hsa_circ_0080900_CBC1	hsa_circ_0080900	circbase|deepbase	0.0485914	2.34864	up
hsa_circ_0060534_CBC1	hsa_circ_0060534	circbase|deepbase	0.006499	2.4175	up
hsa_circ_0136097_CBC1	hsa_circ_0136097	Rybak-Wolf2015	0.00396354	2.07895	up
hsa_circ_0002304_CBC1	hsa_circ_0002304	circbase|Rybak-Wolf2015|deepbase	0.0015851	2.05471	up
hsa_circ_0008544_CBC1	hsa_circ_0008544	circbase|Rybak-Wolf2015|deepbase	0.00388904	2.12049	up
hsa_circ_0129215_CBC1	hsa_circ_0129215	Rybak-Wolf2015	0.00383738	2.51924	up																								hsa_circ_0129215
hsa_circ_0095250_CBC1	hsa_circ_0095250	Rybak-Wolf2015	0.028132	2.60553	up																								hsa_circ_0095250
hsa_circ_0056861_CBC1	hsa_circ_0056861	circbase|deepbase	0.00647508	2.21236	up																								hsa_circ_0056861
hsa_circ_0139846_CBC1	hsa_circ_0139846	Rybak-Wolf2015	0.0469757	27.4203	up																								hsa_circ_0139846
hsa_circ_0021705_CBC1	hsa_circ_0021705	circbase|deepbase	0.0337916	2.45374	up																								hsa_circ_0021705
hsa_circ_0128480_CBC1	hsa_circ_0128480	Rybak-Wolf2015	0.0143556	2.44423	up																								hsa_circ_0128480
hsa_circ_0031755_CBC1	hsa_circ_0031755	circbase|Rybak-Wolf2015|deepbase	0.000613485	3.44171	up																								hsa_circ_0031755
hsa_circ_0026115_CBC1	hsa_circ_0026115	circbase|deepbase	0.0282452	7.35796	up																								hsa_circ_0026115
hsa_circ_0030556_CBC1	hsa_circ_0030556	circbase|deepbase	0.0119749	3.07768	up																								hsa_circ_0030556
hsa_circ_0009058_CBC1	hsa_circ_0009058	circbase|Rybak-Wolf2015|deepbase	0.00140484	3.15705	up																								hsa_circ_0009058
hsa_circ_0016192_CBC1	hsa_circ_0016192	circbase|deepbase	0.0230059	3.0361	up																								hsa_circ_0016192
hsa_circ_0080906_CBC1	hsa_circ_0080906	circbase|Rybak-Wolf2015|deepbase	0.0236839	2.62223	up																								hsa_circ_0080906
hsa_circ_0003634_CBC1	hsa_circ_0003634	circbase|Rybak-Wolf2015|deepbase	0.0287066	2.23498	up																								hsa_circ_0003634
hsa_circ_0072994_CBC1	hsa_circ_0072994	circbase|deepbase	0.00438486	2.13784	up																								hsa_circ_0072994
hsa_circ_0071433_CBC1	hsa_circ_0071433	circbase|deepbase	0.0149159	2.00219	up																								hsa_circ_0071433
hsa_circ_0139852_CBC1	hsa_circ_0139852	Rybak-Wolf2015	0.0200337	6.45761	up																								hsa_circ_0139852
hsa_circ_0087207_CBC1	hsa_circ_0087207	circbase|deepbase	0.0134249	2.67995	up																								hsa_circ_0087207
hsa-circRNA7146-29_CBC1	hsa-circRNA7146-29	deepbase	0.0355544	2.26015	up
hsa_circ_0075062_CBC1	hsa_circ_0075062	circbase|deepbase	0.0152732	2.21085	up																								hsa_circ_0075062
hsa-circRNA896-4_CBC1	hsa-circRNA896-4	deepbase	0.048268	2.43315	up
hsa_circ_0080907_CBC1	hsa_circ_0080907	circbase|deepbase	0.0274841	2.56788	up																								hsa_circ_0080907
hsa_circ_0036112_CBC1	hsa_circ_0036112	circbase|Rybak-Wolf2015|deepbase	0.0466355	2.01149	up																								hsa_circ_0036112
hsa_circ_0020280_CBC1	hsa_circ_0020280	circbase|deepbase	0.000170864	2.71793	up																								hsa_circ_0020280
hsa_circ_0109327_CBC1	hsa_circ_0109327	Rybak-Wolf2015	0.0135957	3.32944	up																								hsa_circ_0109327
hsa_circ_0137935_CBC1	hsa_circ_0137935	Rybak-Wolf2015	0.0161497	2.4093	up																								hsa_circ_0137935
hsa_circ_0139848_CBC1	hsa_circ_0139848	Rybak-Wolf2015	0.0479626	35.4446	up																								hsa_circ_0139848
hsa-circRNA13958-2_CBC1	hsa-circRNA13958-2	deepbase	0.017173	2.26645	up
hsa_circ_0124542_CBC1	hsa_circ_0124542	Rybak-Wolf2015|deepbase	0.031485	2.12618	up																								hsa_circ_0124542
hsa_circ_0135439_CBC1	hsa_circ_0135439	Rybak-Wolf2015	0.0381856	11.7071	up																								hsa_circ_0135439
hsa_circ_0037314_CBC1	hsa_circ_0037314	circbase|deepbase	0.0472347	5.08006	up																								hsa_circ_0037314
hsa_circ_0080884_CBC1	hsa_circ_0080884	circbase|deepbase	0.0238686	2.69575	up																								hsa_circ_0080884
hsa_circ_0139845_CBC1	hsa_circ_0139845	Rybak-Wolf2015	0.0471841	30.9025	up																								hsa_circ_0139845
hsa_circ_0104748_CBC1	hsa_circ_0104748	Rybak-Wolf2015	0.0481423	2.05391	up																								hsa_circ_0104748
hsa-circRNA770-28_CBC1	hsa-circRNA770-28	deepbase	0.0370351	2.82182	up
hsa_circ_0115814_CBC1	hsa_circ_0115814	Rybak-Wolf2015	0.0223023	2.12927	up																								hsa_circ_0115814
hsa_circ_0072497_CBC1	hsa_circ_0072497	circbase|Rybak-Wolf2015|deepbase	0.0447795	2.12207	up																								hsa_circ_0072497
hsa_circ_0133211_CBC1	hsa_circ_0133211	Rybak-Wolf2015|deepbase	0.00203046	7.22482	up																								hsa_circ_0133211
hsa_circ_0130287_CBC1	hsa_circ_0130287	Rybak-Wolf2015	0.0164016	2.00615	up																								hsa_circ_0130287
hsa-circRNA9873-13_CBC1	hsa-circRNA9873-13	deepbase	0.0127313	2.2748	up
hsa_circ_0125088_CBC1	hsa_circ_0125088	Rybak-Wolf2015|deepbase	0.00798133	3.04808	up																								hsa_circ_0125088
hsa_circ_0021351_CBC1	hsa_circ_0021351	circbase|Rybak-Wolf2015|deepbase	0.00124755	3.1202	up																								hsa_circ_0021351
hsa_circ_0099739_CBC1	hsa_circ_0099739	Rybak-Wolf2015	0.00203578	2.01521	up																								hsa_circ_0099739
hsa-circRNA770-68_CBC1	hsa-circRNA770-68	deepbase	0.000886438	2.0316	up
hsa_circ_0139849_CBC1	hsa_circ_0139849	Rybak-Wolf2015	0.0497502	23.4879	up																								hsa_circ_0139849
hsa_circ_0087208_CBC1	hsa_circ_0087208	circbase|deepbase	0.0249234	2.09353	up																								hsa_circ_0087208
hsa_circ_0021704_CBC1	hsa_circ_0021704	circbase|deepbase	0.0447177	2.52741	up																								hsa_circ_0021704
hsa_circ_0093573_CBC1	hsa_circ_0093573	Rybak-Wolf2015|deepbase	0.0201014	2.67272	up																								hsa_circ_0093573
hsa_circ_0137786_CBC1	hsa_circ_0137786	Rybak-Wolf2015	0.0193033	10.0397	up																								hsa_circ_0137786
hsa_circ_0134771_CBC1	hsa_circ_0134771	Rybak-Wolf2015	0.0317271	3.62458	up																								hsa_circ_0134771
hsa_circ_0046024_CBC1	hsa_circ_0046024	circbase|deepbase	0.0246444	4.36812	up																								hsa_circ_0046024
hsa_circ_0099551_CBC1	hsa_circ_0099551	Rybak-Wolf2015	0.0178918	2.37905	up																								hsa_circ_0099551
hsa_circ_0129240_CBC1	hsa_circ_0129240	Rybak-Wolf2015	0.00362808	2.29643	up																								hsa_circ_0129240
hsa_circ_0059281_CBC1	hsa_circ_0059281	circbase|deepbase	0.0321983	2.31059	up																								hsa_circ_0059281
hsa_circ_0095454_CBC1	hsa_circ_0095454	Rybak-Wolf2015|deepbase	0.0341069	2.31726	up																								hsa_circ_0095454
hsa-circRNA12454-9_CBC1	hsa-circRNA12454-9	deepbase	0.00937708	2.45048	up
hsa_circ_0089674_CBC1	hsa_circ_0089674	circbase|deepbase	0.0329626	2.16663	up																								hsa_circ_0089674
hsa_circ_0101227_CBC1	hsa_circ_0101227	Rybak-Wolf2015	0.0349829	2.01345	up																								hsa_circ_0101227
hsa_circ_0137053_CBC1	hsa_circ_0137053	Rybak-Wolf2015	0.0190274	2.81871	up																								hsa_circ_0137053
hsa_circ_0079532_CBC1	hsa_circ_0079532	circbase|deepbase	0.0343337	2.05112	up																								hsa_circ_0079532
hsa_circ_0088731_CBC1	hsa_circ_0088731	circbase|deepbase	0.0236165	11.8985	up																								hsa_circ_0088731
hsa_circ_0094142_CBC1	hsa_circ_0094142	Rybak-Wolf2015	0.0140577	2.06596	up																								hsa_circ_0094142
hsa-circRNA9323-2_CBC1	hsa-circRNA9323-2	deepbase	0.00314859	6.45776	up
hsa_circ_0097534_CBC1	hsa_circ_0097534	Rybak-Wolf2015|deepbase	0.0263682	3.6112	up																								hsa_circ_0097534
hsa_circ_0080909_CBC1	hsa_circ_0080909	circbase|Rybak-Wolf2015|deepbase	0.0224533	2.25349	up																								hsa_circ_0080909
hsa_circ_0056860_CBC1	hsa_circ_0056860	circbase|deepbase	0.0132188	2.00375	up																								hsa_circ_0056860
hsa_circ_0106940_CBC1	hsa_circ_0106940	Rybak-Wolf2015	0.0374354	2.75177	up																								hsa_circ_0106940
hsa_circ_0016603_CBC1	hsa_circ_0016603	circbase|deepbase	0.0246253	2.21735	up																								hsa_circ_0016603
hsa_circ_0080911_CBC1	hsa_circ_0080911	circbase|Rybak-Wolf2015|deepbase	0.0374514	2.01804	up																								hsa_circ_0080911
hsa_circ_0056954_CBC1	hsa_circ_0056954	circbase|Rybak-Wolf2015|deepbase	0.000990217	2.04803	up																								hsa_circ_0056954
hsa_circ_0088732_CBC1	hsa_circ_0088732	circbase|deepbase	0.0260783	12.7439	up																								hsa_circ_0088732
hsa_circ_0104740_CBC1	hsa_circ_0104740	Rybak-Wolf2015	0.0369224	12.6115	up																								hsa_circ_0104740
hsa_circ_0060535_CBC1	hsa_circ_0060535	circbase|deepbase	0.0256612	2.06981	up																								hsa_circ_0060535
hsa_circ_0113931_CBC1	hsa_circ_0113931	Rybak-Wolf2015	0.0484559	2.43253	up																								hsa_circ_0113931
hsa-circRNA16249-2_CBC1	hsa-circRNA16249-2	deepbase	0.0021352	2.05125	up
hsa_circ_0082800_CBC1	hsa_circ_0082800	circbase|deepbase	0.0456123	2.85213	down																								hsa_circ_0082800
hsa_circ_0058965_CBC1	hsa_circ_0058965	circbase|deepbase	0.00136986	2.54368	down																								hsa_circ_0058965
hsa-circRNA5341-4_CBC1	hsa-circRNA5341-4	deepbase	0.0124804	2.00168	down
hsa_circ_0009658_CBC1	hsa_circ_0009658	circbase|deepbase	0.0200829	2.03207	down																								hsa_circ_0009658
hsa-circRNA7294_CBC1	hsa-circRNA7294	deepbase	0.0422509	2.33794	down
hsa_circ_0095570_CBC1	hsa_circ_0095570	Rybak-Wolf2015	0.0335895	2.33744	down																								hsa_circ_0095570
hsa-circRNA12415-3_CBC1	hsa-circRNA12415-3	deepbase	0.00384354	2.04085	down
hsa-circRNA14498-9_CBC1	hsa-circRNA14498-9	deepbase	0.0224146	2.01634	down
hsa_circ_0031891_CBC1	hsa_circ_0031891	circbase|deepbase	0.00825535	2.04064	down																								hsa_circ_0031891
hsa_circ_0023308_CBC1	hsa_circ_0023308	circbase|deepbase	0.000638092	3.92265	down																								hsa_circ_0023308
hsa_circ_0069579_CBC1	hsa_circ_0069579	circbase|deepbase	0.00661393	2.36279	down																								hsa_circ_0069579
hsa_circ_0070117_CBC1	hsa_circ_0070117	circbase|deepbase	0.0481133	2.47182	down																								hsa_circ_0070117
hsa-circRNA11759-4_CBC1	hsa-circRNA11759-4	deepbase	0.0149547	2.07318	down
hsa-circRNA6034-22_CBC1	hsa-circRNA6034-22	deepbase	0.018549	2.40256	down
hsa_circ_0121715_CBC1	hsa_circ_0121715	Rybak-Wolf2015	0.0423099	2.71359	down																								hsa_circ_0121715
hsa_circ_0122652_CBC1	hsa_circ_0122652	Rybak-Wolf2015	0.00801696	3.68865	down																								hsa_circ_0122652
hsa_circ_0051167_CBC1	hsa_circ_0051167	circbase|deepbase	0.00105361	3.86437	down																								hsa_circ_0051167
hsa_circ_0100396_CBC1	hsa_circ_0100396	Rybak-Wolf2015	0.0343608	2.41677	down																								hsa_circ_0100396
hsa_circ_0104269_CBC1	hsa_circ_0104269	Rybak-Wolf2015	0.0396858	2.35143	down																								hsa_circ_0104269
hsa_circ_0107163_CBC1	hsa_circ_0107163	Rybak-Wolf2015	0.0213542	2.38517	down																								hsa_circ_0107163
hsa_circ_0016077_CBC1	hsa_circ_0016077	circbase|deepbase	0.0371758	2.16137	down																								hsa_circ_0016077
hsa_circ_0018616_CBC1	hsa_circ_0018616	circbase|deepbase	0.0139647	2.19696	down																								hsa_circ_0018616
hsa_circ_0058751_CBC1	hsa_circ_0058751	circbase|deepbase	0.0439957	2.60705	down																								hsa_circ_0058751
hsa_circ_0008576_CBC1	hsa_circ_0008576	circbase|deepbase	0.0394529	2.60964	down																								hsa_circ_0008576
hsa_circ_0140698_CBC1	hsa_circ_0140698	Rybak-Wolf2015	0.031712	2.27743	down																								hsa_circ_0140698
hsa-circRNA16261_CBC1	hsa-circRNA16261	deepbase	0.0334665	3.17132	down
hsa_circ_0058963_CBC1	hsa_circ_0058963	circbase|deepbase	0.0105579	2.08228	down																								hsa_circ_0058963
hsa-circRNA10800-2_CBC1	hsa-circRNA10800-2	deepbase	0.0428562	2.4218	down
hsa_circ_0128707_CBC1	hsa_circ_0128707	Rybak-Wolf2015	0.0480585	2.84734	down																								hsa_circ_0128707
hsa_circ_0076894_CBC1	hsa_circ_0076894	circbase|deepbase	0.0092805	2.0463	down																								hsa_circ_0076894
hsa_circ_0052061_CBC1	hsa_circ_0052061	circbase|deepbase	0.02114	2.13394	down																								hsa_circ_0052061
hsa_circ_0098668_CBC1	hsa_circ_0098668	Rybak-Wolf2015	0.032056	2.01313	down																								hsa_circ_0098668
hsa_circ_0011587_CBC1	hsa_circ_0011587	circbase|deepbase	0.028979	2.42463	down																								hsa_circ_0011587
hsa-circRNA10588-2_CBC1	hsa-circRNA10588-2	deepbase	0.0151479	2.08957	down
hsa-circRNA6874-14_CBC1	hsa-circRNA6874-14	deepbase	0.000474722	2.16657	down
hsa_circ_0059321_CBC1	hsa_circ_0059321	circbase|deepbase	0.00724368	2.02942	down																								hsa_circ_0059321
hsa_circ_0096454_CBC1	hsa_circ_0096454	Rybak-Wolf2015	0.0107529	2.20268	down																								hsa_circ_0096454
hsa_circ_0132633_CBC1	hsa_circ_0132633	Rybak-Wolf2015	0.0282468	2.46104	down																								hsa_circ_0132633
hsa_circ_0017724_CBC1	hsa_circ_0017724	circbase|Rybak-Wolf2015|deepbase	0.026687	2.07772	down																								hsa_circ_0017724
hsa-circRNA3694-8_CBC1	hsa-circRNA3694-8	deepbase	0.038913	2.0399	down
hsa_circ_0021347_CBC1	hsa_circ_0021347	circbase|Rybak-Wolf2015|deepbase	0.00137656	2.13912	down																								hsa_circ_0021347
hsa_circ_0041573_CBC1	hsa_circ_0041573	circbase|deepbase	0.0305159	2.03943	down																								hsa_circ_0041573
hsa_circ_0056616_CBC1	hsa_circ_0056616	circbase|deepbase	0.0169287	2.3952	down																								hsa_circ_0056616
hsa_circ_0005540_CBC1	hsa_circ_0005540	circbase|Rybak-Wolf2015|deepbase	0.0107279	2.10737	down																								hsa_circ_0005540
hsa_circ_0130227_CBC1	hsa_circ_0130227	Rybak-Wolf2015	0.0327386	2.27449	down																								hsa_circ_0130227
hsa_circ_0130652_CBC1	hsa_circ_0130652	Rybak-Wolf2015	0.0403586	3.15627	down																								hsa_circ_0130652
hsa_circ_0011916_CBC1	hsa_circ_0011916	circbase|deepbase	0.0180592	2.11936	down																								hsa_circ_0011916
hsa_circ_0094285_CBC1	hsa_circ_0094285	Rybak-Wolf2015	0.0143961	2.26345	down																								hsa_circ_0094285
hsa_circ_0129657_CBC1	hsa_circ_0129657	Rybak-Wolf2015	0.0484647	2.524	down																								hsa_circ_0129657
hsa_circ_0091839_CBC1	hsa_circ_0091839	circbase|deepbase	0.0159947	2.21289	down																								hsa_circ_0091839
