# Supplementary material for: Circular RNA ciRS-7 affects the propagation of Cryptosporidium parvum in HCT-8 cells by sponging miR-1270 to activate the NF-κB signaling pathway
Source: Parasit Vectors. 2021 May 6;14:238. doi: 10.1186/s13071-021-04739-w (PMC8101149; doi:10.1186/s13071-021-04739-w)
Supplement: Supplementary file 4 — Additional file 4: Table S4. GO analysis of genes producing DE circRNAs (XLSX 386 KB) [file 13071_2021_4739_MOESM4_ESM.xlsx]

## Sheet: Biological Process
#Term	Database	ID	Input number	Background number	All input number	All background number	Input frequency	Background frequency	P-Value	Corrected P-Value	Input	Hyperlink	input_gene	Hyperlink_change
cell projection morphogenesis	Biological Process	GO:0048858	17	669	100	11236	0.17	0.0595408	7.7115e-05	0.0454714	ENSG00000145362|ENSG00000196924|ENSG00000214944|ENSG00000164675|ENSG00000075223|ENSG00000133083|ENSG00000118965|ENSG00000136603|ENSG00000137601|ENSG00000187535|ENSG00000121966|ENSG00000154277|ENSG00000101680|ENSG00000106123|ENSG00000196569|ENSG00000171533|ENSG00000160145	http://amigo.geneontology.org/cgi-bin/amigo/term_details?term=GO:0048858	hsa:287,ANK2,ENSG00000145362|hsa:2316,FLNA,ENSG00000196924|hsa:64283,ARHGEF28,ENSG00000214944|hsa:154865,IQUB,ENSG00000164675|hsa:10512,SEMA3C,ENSG00000075223|hsa:9201,DCLK1,ENSG00000133083|hsa:57539,WDR35,ENSG00000118965|hsa:6498,SKIL,ENSG00000136603|hsa:4750,NEK1,ENSG00000137601|hsa:9742,IFT140,ENSG00000187535|hsa:7852,CXCR4,ENSG00000121966|hsa:7345,UCHL1,ENSG00000154277|hsa:284217,LAMA1,ENSG00…	http://amigo.geneontology.org/cgi-bin/amigo/term_details?term=GO:0048858
cell part morphogenesis	Biological Process	GO:0032990	17	685	100	11236	0.17	0.0609648	0.000103083	0.0454714	ENSG00000145362|ENSG00000196924|ENSG00000214944|ENSG00000164675|ENSG00000075223|ENSG00000133083|ENSG00000118965|ENSG00000136603|ENSG00000137601|ENSG00000187535|ENSG00000121966|ENSG00000154277|ENSG00000101680|ENSG00000106123|ENSG00000196569|ENSG00000171533|ENSG00000160145	http://amigo.geneontology.org/cgi-bin/amigo/term_details?term=GO:0032990	hsa:287,ANK2,ENSG00000145362|hsa:2316,FLNA,ENSG00000196924|hsa:64283,ARHGEF28,ENSG00000214944|hsa:154865,IQUB,ENSG00000164675|hsa:10512,SEMA3C,ENSG00000075223|hsa:9201,DCLK1,ENSG00000133083|hsa:57539,WDR35,ENSG00000118965|hsa:6498,SKIL,ENSG00000136603|hsa:4750,NEK1,ENSG00000137601|hsa:9742,IFT140,ENSG00000187535|hsa:7852,CXCR4,ENSG00000121966|hsa:7345,UCHL1,ENSG00000154277|hsa:284217,LAMA1,ENSG00…	http://amigo.geneontology.org/cgi-bin/amigo/term_details?term=GO:0032990
adrenergic receptor signaling pathway	Biological Process	GO:0071875	3	11	100	11236	0.03	0.000978996	0.000107172	0.0454714	ENSG00000113369|ENSG00000058668|ENSG00000113448	http://amigo.geneontology.org/cgi-bin/amigo/term_details?term=GO:0071875	hsa:57561,ARRDC3,ENSG00000113369|hsa:493,ATP2B4,ENSG00000058668|hsa:5144,PDE4D,ENSG00000113448	http://amigo.geneontology.org/cgi-bin/amigo/term_details?term=GO:0071875
cellular response to epinephrine stimulus	Biological Process	GO:0071872	3	9	100	11236	0.03	0.000800997	5.52721e-05	0.0454714	ENSG00000184588|ENSG00000058668|ENSG00000113448	http://amigo.geneontology.org/cgi-bin/amigo/term_details?term=GO:0071872	hsa:5142,PDE4B,ENSG00000184588|hsa:493,ATP2B4,ENSG00000058668|hsa:5144,PDE4D,ENSG00000113448	http://amigo.geneontology.org/cgi-bin/amigo/term_details?term=GO:0071872
negative regulation of relaxation of muscle	Biological Process	GO:1901078	2	2	100	11236	0.02	0.000177999	7.84242e-05	0.0454714	ENSG00000184588|ENSG00000113448	http://amigo.geneontology.org/cgi-bin/amigo/term_details?term=GO:1901078	hsa:5142,PDE4B,ENSG00000184588|hsa:5144,PDE4D,ENSG00000113448	http://amigo.geneontology.org/cgi-bin/amigo/term_details?term=GO:1901078
negative regulation of relaxation of cardiac muscle	Biological Process	GO:1901898	2	2	100	11236	0.02	0.000177999	7.84242e-05	0.0454714	ENSG00000184588|ENSG00000113448	http://amigo.geneontology.org/cgi-bin/amigo/term_details?term=GO:1901898	hsa:5142,PDE4B,ENSG00000184588|hsa:5144,PDE4D,ENSG00000113448	http://amigo.geneontology.org/cgi-bin/amigo/term_details?term=GO:1901898
response to epinephrine	Biological Process	GO:0071871	3	11	100	11236	0.03	0.000978996	0.000107172	0.0454714	ENSG00000184588|ENSG00000058668|ENSG00000113448	http://amigo.geneontology.org/cgi-bin/amigo/term_details?term=GO:0071871	hsa:5142,PDE4B,ENSG00000184588|hsa:493,ATP2B4,ENSG00000058668|hsa:5144,PDE4D,ENSG00000113448	http://amigo.geneontology.org/cgi-bin/amigo/term_details?term=GO:0071871
cell morphogenesis	Biological Process	GO:0000902	19	905	100	11236	0.19	0.0805447	0.00034318	0.101924	ENSG00000167601|ENSG00000145362|ENSG00000196924|ENSG00000110693|ENSG00000214944|ENSG00000164675|ENSG00000075223|ENSG00000133083|ENSG00000118965|ENSG00000136603|ENSG00000137601|ENSG00000187535|ENSG00000121966|ENSG00000154277|ENSG00000101680|ENSG00000196569|ENSG00000106123|ENSG00000171533|ENSG00000160145	http://amigo.geneontology.org/cgi-bin/amigo/term_details?term=GO:0000902	hsa:558,AXL,ENSG00000167601|hsa:287,ANK2,ENSG00000145362|hsa:2316,FLNA,ENSG00000196924|hsa:55553,SOX6,ENSG00000110693|hsa:64283,ARHGEF28,ENSG00000214944|hsa:154865,IQUB,ENSG00000164675|hsa:10512,SEMA3C,ENSG00000075223|hsa:9201,DCLK1,ENSG00000133083|hsa:57539,WDR35,ENSG00000118965|hsa:6498,SKIL,ENSG00000136603|hsa:4750,NEK1,ENSG00000137601|hsa:9742,IFT140,ENSG00000187535|hsa:7852,CXCR4,ENSG0000012…	http://amigo.geneontology.org/cgi-bin/amigo/term_details?term=GO:0000902
movement of cell or subcellular component	Biological Process	GO:0006928	23	1213	100	11236	0.23	0.107957	0.000328206	0.101924	ENSG00000130294|ENSG00000167601|ENSG00000145362|ENSG00000214944|ENSG00000184588|ENSG00000168918|ENSG00000075223|ENSG00000133083|ENSG00000118965|ENSG00000137809|ENSG00000173611|ENSG00000187535|ENSG00000141655|ENSG00000121966|ENSG00000075275|ENSG00000154277|ENSG00000113448|ENSG00000101680|ENSG00000196569|ENSG00000185842|ENSG00000106123|ENSG00000160145|ENSG00000171608	http://amigo.geneontology.org/cgi-bin/amigo/term_details?term=GO:0006928	hsa:547,KIF1A,ENSG00000130294|hsa:558,AXL,ENSG00000167601|hsa:287,ANK2,ENSG00000145362|hsa:64283,ARHGEF28,ENSG00000214944|hsa:5142,PDE4B,ENSG00000184588|hsa:3635,INPP5D,ENSG00000168918|hsa:10512,SEMA3C,ENSG00000075223|hsa:9201,DCLK1,ENSG00000133083|hsa:57539,WDR35,ENSG00000118965|hsa:22801,ITGA11,ENSG00000137809|hsa:286205,SCAI,ENSG00000173611|hsa:9742,IFT140,ENSG00000187535|hsa:8792,TNFRSF11A,EN…	http://amigo.geneontology.org/cgi-bin/amigo/term_details?term=GO:0006928
G-protein coupled receptor signaling pathway involved in heart process	Biological Process	GO:0086103	2	5	100	11236	0.02	0.000444998	0.000770648	0.104038	ENSG00000058668|ENSG00000113448	http://amigo.geneontology.org/cgi-bin/amigo/term_details?term=GO:0086103	hsa:493,ATP2B4,ENSG00000058668|hsa:5144,PDE4D,ENSG00000113448	http://amigo.geneontology.org/cgi-bin/amigo/term_details?term=GO:0086103
regulation of relaxation of cardiac muscle	Biological Process	GO:1901897	2	5	100	11236	0.02	0.000444998	0.000770648	0.104038	ENSG00000184588|ENSG00000113448	http://amigo.geneontology.org/cgi-bin/amigo/term_details?term=GO:1901897	hsa:5142,PDE4B,ENSG00000184588|hsa:5144,PDE4D,ENSG00000113448	http://amigo.geneontology.org/cgi-bin/amigo/term_details?term=GO:1901897
adrenergic receptor signaling pathway involved in heart process	Biological Process	GO:0086023	2	4	100	11236	0.02	0.000355999	0.00046509	0.104038	ENSG00000058668|ENSG00000113448	http://amigo.geneontology.org/cgi-bin/amigo/term_details?term=GO:0086023	hsa:493,ATP2B4,ENSG00000058668|hsa:5144,PDE4D,ENSG00000113448	http://amigo.geneontology.org/cgi-bin/amigo/term_details?term=GO:0086023
cellular response to catecholamine stimulus	Biological Process	GO:0071870	3	18	100	11236	0.03	0.00160199	0.00050654	0.104038	ENSG00000184588|ENSG00000058668|ENSG00000113448	http://amigo.geneontology.org/cgi-bin/amigo/term_details?term=GO:0071870	hsa:5142,PDE4B,ENSG00000184588|hsa:493,ATP2B4,ENSG00000058668|hsa:5144,PDE4D,ENSG00000113448	http://amigo.geneontology.org/cgi-bin/amigo/term_details?term=GO:0071870
response to catecholamine	Biological Process	GO:0071869	3	20	100	11236	0.03	0.00177999	0.000698582	0.104038	ENSG00000184588|ENSG00000058668|ENSG00000113448	http://amigo.geneontology.org/cgi-bin/amigo/term_details?term=GO:0071869	hsa:5142,PDE4B,ENSG00000184588|hsa:493,ATP2B4,ENSG00000058668|hsa:5144,PDE4D,ENSG00000113448	http://amigo.geneontology.org/cgi-bin/amigo/term_details?term=GO:0071869
regulation of adrenergic receptor signaling pathway	Biological Process	GO:0071877	2	5	100	11236	0.02	0.000444998	0.000770648	0.104038	ENSG00000113369|ENSG00000058668	http://amigo.geneontology.org/cgi-bin/amigo/term_details?term=GO:0071877	hsa:57561,ARRDC3,ENSG00000113369|hsa:493,ATP2B4,ENSG00000058668	http://amigo.geneontology.org/cgi-bin/amigo/term_details?term=GO:0071877
leukocyte chemotaxis	Biological Process	GO:0030595	5	80	100	11236	0.05	0.00711997	0.000716003	0.104038	ENSG00000141655|ENSG00000184588|ENSG00000121966|ENSG00000171608|ENSG00000113448	http://amigo.geneontology.org/cgi-bin/amigo/term_details?term=GO:0030595	hsa:8792,TNFRSF11A,ENSG00000141655|hsa:5142,PDE4B,ENSG00000184588|hsa:7852,CXCR4,ENSG00000121966|hsa:5293,PIK3CD,ENSG00000171608|hsa:5144,PDE4D,ENSG00000113448	http://amigo.geneontology.org/cgi-bin/amigo/term_details?term=GO:0030595
cellular component morphogenesis	Biological Process	GO:0032989	19	960	100	11236	0.19	0.0854397	0.000713463	0.104038	ENSG00000167601|ENSG00000145362|ENSG00000196924|ENSG00000110693|ENSG00000214944|ENSG00000164675|ENSG00000075223|ENSG00000133083|ENSG00000118965|ENSG00000136603|ENSG00000137601|ENSG00000187535|ENSG00000121966|ENSG00000154277|ENSG00000101680|ENSG00000196569|ENSG00000106123|ENSG00000171533|ENSG00000160145	http://amigo.geneontology.org/cgi-bin/amigo/term_details?term=GO:0032989	hsa:558,AXL,ENSG00000167601|hsa:287,ANK2,ENSG00000145362|hsa:2316,FLNA,ENSG00000196924|hsa:55553,SOX6,ENSG00000110693|hsa:64283,ARHGEF28,ENSG00000214944|hsa:154865,IQUB,ENSG00000164675|hsa:10512,SEMA3C,ENSG00000075223|hsa:9201,DCLK1,ENSG00000133083|hsa:57539,WDR35,ENSG00000118965|hsa:6498,SKIL,ENSG00000136603|hsa:4750,NEK1,ENSG00000137601|hsa:9742,IFT140,ENSG00000187535|hsa:7852,CXCR4,ENSG0000012…	http://amigo.geneontology.org/cgi-bin/amigo/term_details?term=GO:0032989
cellular response to monoamine stimulus	Biological Process	GO:0071868	3	18	100	11236	0.03	0.00160199	0.00050654	0.104038	ENSG00000184588|ENSG00000058668|ENSG00000113448	http://amigo.geneontology.org/cgi-bin/amigo/term_details?term=GO:0071868	hsa:5142,PDE4B,ENSG00000184588|hsa:493,ATP2B4,ENSG00000058668|hsa:5144,PDE4D,ENSG00000113448	http://amigo.geneontology.org/cgi-bin/amigo/term_details?term=GO:0071868
cell projection organization	Biological Process	GO:0030030	19	943	100	11236	0.19	0.0839267	0.000573165	0.104038	ENSG00000101977|ENSG00000148346|ENSG00000145362|ENSG00000196924|ENSG00000214944|ENSG00000164675|ENSG00000075223|ENSG00000133083|ENSG00000118965|ENSG00000136603|ENSG00000137601|ENSG00000187535|ENSG00000121966|ENSG00000154277|ENSG00000101680|ENSG00000196569|ENSG00000106123|ENSG00000171533|ENSG00000160145	http://amigo.geneontology.org/cgi-bin/amigo/term_details?term=GO:0030030	hsa:4168,MCF2,ENSG00000101977|hsa:3934,LCN2,ENSG00000148346|hsa:287,ANK2,ENSG00000145362|hsa:2316,FLNA,ENSG00000196924|hsa:64283,ARHGEF28,ENSG00000214944|hsa:154865,IQUB,ENSG00000164675|hsa:10512,SEMA3C,ENSG00000075223|hsa:9201,DCLK1,ENSG00000133083|hsa:57539,WDR35,ENSG00000118965|hsa:6498,SKIL,ENSG00000136603|hsa:4750,NEK1,ENSG00000137601|hsa:9742,IFT140,ENSG00000187535|hsa:7852,CXCR4,ENSG000001…	http://amigo.geneontology.org/cgi-bin/amigo/term_details?term=GO:0030030
response to monoamine	Biological Process	GO:0071867	3	20	100	11236	0.03	0.00177999	0.000698582	0.104038	ENSG00000184588|ENSG00000058668|ENSG00000113448	http://amigo.geneontology.org/cgi-bin/amigo/term_details?term=GO:0071867	hsa:5142,PDE4B,ENSG00000184588|hsa:493,ATP2B4,ENSG00000058668|hsa:5144,PDE4D,ENSG00000113448	http://amigo.geneontology.org/cgi-bin/amigo/term_details?term=GO:0071867
system development	Biological Process	GO:0048731	38	2637	100	11236	0.38	0.234692	0.000765996	0.104038	ENSG00000138759|ENSG00000101977|ENSG00000135074|ENSG00000167601|ENSG00000022840|ENSG00000145362|ENSG00000113580|ENSG00000158125|ENSG00000214944|ENSG00000133083|ENSG00000137809|ENSG00000136603|ENSG00000156011|ENSG00000075275|ENSG00000154277|ENSG00000169762|ENSG00000101680|ENSG00000124145|ENSG00000134138|ENSG00000171608|ENSG00000185737|ENSG00000196924|ENSG00000110693|ENSG00000060718|ENSG00000075223…	http://amigo.geneontology.org/cgi-bin/amigo/term_details?term=GO:0048731	hsa:80144,FRAS1,ENSG00000138759|hsa:4168,MCF2,ENSG00000101977|hsa:8728,ADAM19,ENSG00000135074|hsa:558,AXL,ENSG00000167601|hsa:9921,RNF10,ENSG00000022840|hsa:287,ANK2,ENSG00000145362|hsa:2908,NR3C1,ENSG00000113580|hsa:7498,XDH,ENSG00000158125|hsa:64283,ARHGEF28,ENSG00000214944|hsa:9201,DCLK1,ENSG00000133083|hsa:22801,ITGA11,ENSG00000137809|hsa:6498,SKIL,ENSG00000136603|hsa:23362,PSD3,ENSG000001560…	http://amigo.geneontology.org/cgi-bin/amigo/term_details?term=GO:0048731
chemotaxis	Biological Process	GO:0006935	12	471	100	11236	0.12	0.0419188	0.000940393	0.107659	ENSG00000141655|ENSG00000121966|ENSG00000145362|ENSG00000113448|ENSG00000101680|ENSG00000196569|ENSG00000214944|ENSG00000106123|ENSG00000184588|ENSG00000075223|ENSG00000160145|ENSG00000171608	http://amigo.geneontology.org/cgi-bin/amigo/term_details?term=GO:0006935	hsa:8792,TNFRSF11A,ENSG00000141655|hsa:7852,CXCR4,ENSG00000121966|hsa:287,ANK2,ENSG00000145362|hsa:5144,PDE4D,ENSG00000113448|hsa:284217,LAMA1,ENSG00000101680|hsa:3908,LAMA2,ENSG00000196569|hsa:64283,ARHGEF28,ENSG00000214944|hsa:2051,EPHB6,ENSG00000106123|hsa:5142,PDE4B,ENSG00000184588|hsa:10512,SEMA3C,ENSG00000075223|hsa:8997,KALRN,ENSG00000160145|hsa:5293,PIK3CD,ENSG00000171608	http://amigo.geneontology.org/cgi-bin/amigo/term_details?term=GO:0006935
taxis	Biological Process	GO:0042330	12	471	100	11236	0.12	0.0419188	0.000940393	0.107659	ENSG00000141655|ENSG00000121966|ENSG00000145362|ENSG00000113448|ENSG00000101680|ENSG00000196569|ENSG00000214944|ENSG00000106123|ENSG00000184588|ENSG00000075223|ENSG00000160145|ENSG00000171608	http://amigo.geneontology.org/cgi-bin/amigo/term_details?term=GO:0042330	hsa:8792,TNFRSF11A,ENSG00000141655|hsa:7852,CXCR4,ENSG00000121966|hsa:287,ANK2,ENSG00000145362|hsa:5144,PDE4D,ENSG00000113448|hsa:284217,LAMA1,ENSG00000101680|hsa:3908,LAMA2,ENSG00000196569|hsa:64283,ARHGEF28,ENSG00000214944|hsa:2051,EPHB6,ENSG00000106123|hsa:5142,PDE4B,ENSG00000184588|hsa:10512,SEMA3C,ENSG00000075223|hsa:8997,KALRN,ENSG00000160145|hsa:5293,PIK3CD,ENSG00000171608	http://amigo.geneontology.org/cgi-bin/amigo/term_details?term=GO:0042330
neurogenesis	Biological Process	GO:0022008	19	996	100	11236	0.19	0.0886436	0.00111175	0.114523	ENSG00000101977|ENSG00000167601|ENSG00000022840|ENSG00000145362|ENSG00000110693|ENSG00000214944|ENSG00000075223|ENSG00000133083|ENSG00000136603|ENSG00000078725|ENSG00000156011|ENSG00000121966|ENSG00000075275|ENSG00000154277|ENSG00000101680|ENSG00000196569|ENSG00000106123|ENSG00000171533|ENSG00000160145	http://amigo.geneontology.org/cgi-bin/amigo/term_details?term=GO:0022008	hsa:4168,MCF2,ENSG00000101977|hsa:558,AXL,ENSG00000167601|hsa:9921,RNF10,ENSG00000022840|hsa:287,ANK2,ENSG00000145362|hsa:55553,SOX6,ENSG00000110693|hsa:64283,ARHGEF28,ENSG00000214944|hsa:10512,SEMA3C,ENSG00000075223|hsa:9201,DCLK1,ENSG00000133083|hsa:6498,SKIL,ENSG00000136603|hsa:1620,BRINP1,ENSG00000078725|hsa:23362,PSD3,ENSG00000156011|hsa:7852,CXCR4,ENSG00000121966|hsa:9620,CELSR1,ENSG0000007…	http://amigo.geneontology.org/cgi-bin/amigo/term_details?term=GO:0022008
anatomical structure development	Biological Process	GO:0048856	43	3190	100	11236	0.43	0.283909	0.00119536	0.114523	ENSG00000138759|ENSG00000101977|ENSG00000135074|ENSG00000167601|ENSG00000022840|ENSG00000145362|ENSG00000113580|ENSG00000158125|ENSG00000164675|ENSG00000214944|ENSG00000133083|ENSG00000118965|ENSG00000137809|ENSG00000136603|ENSG00000156011|ENSG00000075275|ENSG00000154277|ENSG00000169762|ENSG00000101680|ENSG00000124145|ENSG00000134138|ENSG00000171608|ENSG00000185737|ENSG00000196924|ENSG00000110693…	http://amigo.geneontology.org/cgi-bin/amigo/term_details?term=GO:0048856	hsa:80144,FRAS1,ENSG00000138759|hsa:4168,MCF2,ENSG00000101977|hsa:8728,ADAM19,ENSG00000135074|hsa:558,AXL,ENSG00000167601|hsa:9921,RNF10,ENSG00000022840|hsa:287,ANK2,ENSG00000145362|hsa:2908,NR3C1,ENSG00000113580|hsa:7498,XDH,ENSG00000158125|hsa:154865,IQUB,ENSG00000164675|hsa:64283,ARHGEF28,ENSG00000214944|hsa:9201,DCLK1,ENSG00000133083|hsa:57539,WDR35,ENSG00000118965|hsa:22801,ITGA11,ENSG000001…	http://amigo.geneontology.org/cgi-bin/amigo/term_details?term=GO:0048856
regulation of relaxation of muscle	Biological Process	GO:1901077	2	6	100	11236	0.02	0.000533998	0.00114926	0.114523	ENSG00000184588|ENSG00000113448	http://amigo.geneontology.org/cgi-bin/amigo/term_details?term=GO:1901077	hsa:5142,PDE4B,ENSG00000184588|hsa:5144,PDE4D,ENSG00000113448	http://amigo.geneontology.org/cgi-bin/amigo/term_details?term=GO:1901077
cell morphogenesis involved in differentiation	Biological Process	GO:0000904	14	623	100	11236	0.14	0.0554468	0.00118885	0.114523	ENSG00000136603|ENSG00000121966|ENSG00000167601|ENSG00000154277|ENSG00000145362|ENSG00000196924|ENSG00000101680|ENSG00000196569|ENSG00000214944|ENSG00000106123|ENSG00000171533|ENSG00000075223|ENSG00000133083|ENSG00000160145	http://amigo.geneontology.org/cgi-bin/amigo/term_details?term=GO:0000904	hsa:6498,SKIL,ENSG00000136603|hsa:7852,CXCR4,ENSG00000121966|hsa:558,AXL,ENSG00000167601|hsa:7345,UCHL1,ENSG00000154277|hsa:287,ANK2,ENSG00000145362|hsa:2316,FLNA,ENSG00000196924|hsa:284217,LAMA1,ENSG00000101680|hsa:3908,LAMA2,ENSG00000196569|hsa:64283,ARHGEF28,ENSG00000214944|hsa:2051,EPHB6,ENSG00000106123|hsa:4135,MAP6,ENSG00000171533|hsa:10512,SEMA3C,ENSG00000075223|hsa:9201,DCLK1,ENSG00000133…	http://amigo.geneontology.org/cgi-bin/amigo/term_details?term=GO:0000904
multicellular organismal development	Biological Process	GO:0007275	41	3011	100	11236	0.41	0.267978	0.0013799	0.125024	ENSG00000138759|ENSG00000101977|ENSG00000135074|ENSG00000167601|ENSG00000022840|ENSG00000145362|ENSG00000113580|ENSG00000158125|ENSG00000214944|ENSG00000133083|ENSG00000137809|ENSG00000136603|ENSG00000156011|ENSG00000075275|ENSG00000154277|ENSG00000169762|ENSG00000101680|ENSG00000124145|ENSG00000134138|ENSG00000171608|ENSG00000131620|ENSG00000185737|ENSG00000196924|ENSG00000110693|ENSG00000028203…	http://amigo.geneontology.org/cgi-bin/amigo/term_details?term=GO:0007275	hsa:80144,FRAS1,ENSG00000138759|hsa:4168,MCF2,ENSG00000101977|hsa:8728,ADAM19,ENSG00000135074|hsa:558,AXL,ENSG00000167601|hsa:9921,RNF10,ENSG00000022840|hsa:287,ANK2,ENSG00000145362|hsa:2908,NR3C1,ENSG00000113580|hsa:7498,XDH,ENSG00000158125|hsa:64283,ARHGEF28,ENSG00000214944|hsa:9201,DCLK1,ENSG00000133083|hsa:22801,ITGA11,ENSG00000137809|hsa:6498,SKIL,ENSG00000136603|hsa:23362,PSD3,ENSG000001560…	http://amigo.geneontology.org/cgi-bin/amigo/term_details?term=GO:0007275
dichotomous subdivision of an epithelial terminal unit	Biological Process	GO:0060600	2	7	100	11236	0.02	0.000622998	0.00159964	0.125024	ENSG00000075275|ENSG00000075223	http://amigo.geneontology.org/cgi-bin/amigo/term_details?term=GO:0060600	hsa:9620,CELSR1,ENSG00000075275|hsa:10512,SEMA3C,ENSG00000075223	http://amigo.geneontology.org/cgi-bin/amigo/term_details?term=GO:0060600
intraciliary retrograde transport	Biological Process	GO:0035721	2	7	100	11236	0.02	0.000622998	0.00159964	0.125024	ENSG00000187535|ENSG00000118965	http://amigo.geneontology.org/cgi-bin/amigo/term_details?term=GO:0035721	hsa:9742,IFT140,ENSG00000187535|hsa:57539,WDR35,ENSG00000118965	http://amigo.geneontology.org/cgi-bin/amigo/term_details?term=GO:0035721
cell morphogenesis involved in neuron differentiation	Biological Process	GO:0048667	12	500	100	11236	0.12	0.0444998	0.00156936	0.125024	ENSG00000136603|ENSG00000121966|ENSG00000154277|ENSG00000145362|ENSG00000101680|ENSG00000196569|ENSG00000214944|ENSG00000106123|ENSG00000171533|ENSG00000075223|ENSG00000133083|ENSG00000160145	http://amigo.geneontology.org/cgi-bin/amigo/term_details?term=GO:0048667	hsa:6498,SKIL,ENSG00000136603|hsa:7852,CXCR4,ENSG00000121966|hsa:7345,UCHL1,ENSG00000154277|hsa:287,ANK2,ENSG00000145362|hsa:284217,LAMA1,ENSG00000101680|hsa:3908,LAMA2,ENSG00000196569|hsa:64283,ARHGEF28,ENSG00000214944|hsa:2051,EPHB6,ENSG00000106123|hsa:4135,MAP6,ENSG00000171533|hsa:10512,SEMA3C,ENSG00000075223|hsa:9201,DCLK1,ENSG00000133083|hsa:8997,KALRN,ENSG00000160145	http://amigo.geneontology.org/cgi-bin/amigo/term_details?term=GO:0048667
generation of neurons	Biological Process	GO:0048699	18	942	100	11236	0.18	0.0838377	0.00150051	0.125024	ENSG00000101977|ENSG00000167601|ENSG00000022840|ENSG00000145362|ENSG00000214944|ENSG00000075223|ENSG00000133083|ENSG00000136603|ENSG00000078725|ENSG00000156011|ENSG00000121966|ENSG00000075275|ENSG00000154277|ENSG00000101680|ENSG00000196569|ENSG00000106123|ENSG00000171533|ENSG00000160145	http://amigo.geneontology.org/cgi-bin/amigo/term_details?term=GO:0048699	hsa:4168,MCF2,ENSG00000101977|hsa:558,AXL,ENSG00000167601|hsa:9921,RNF10,ENSG00000022840|hsa:287,ANK2,ENSG00000145362|hsa:64283,ARHGEF28,ENSG00000214944|hsa:10512,SEMA3C,ENSG00000075223|hsa:9201,DCLK1,ENSG00000133083|hsa:6498,SKIL,ENSG00000136603|hsa:1620,BRINP1,ENSG00000078725|hsa:23362,PSD3,ENSG00000156011|hsa:7852,CXCR4,ENSG00000121966|hsa:9620,CELSR1,ENSG00000075275|hsa:7345,UCHL1,ENSG0000015…	http://amigo.geneontology.org/cgi-bin/amigo/term_details?term=GO:0048699
intracellular signal transduction	Biological Process	GO:0035556	27	1718	100	11236	0.27	0.152901	0.00175047	0.132231	ENSG00000145703|ENSG00000101977|ENSG00000167601|ENSG00000185737|ENSG00000123609|ENSG00000145362|ENSG00000196924|ENSG00000158125|ENSG00000107968|ENSG00000214944|ENSG00000175471|ENSG00000133059|ENSG00000133083|ENSG00000136603|ENSG00000173611|ENSG00000137601|ENSG00000141655|ENSG00000156011|ENSG00000121966|ENSG00000058668|ENSG00000075275|ENSG00000154277|ENSG00000113448|ENSG00000135587|ENSG00000160145…	http://amigo.geneontology.org/cgi-bin/amigo/term_details?term=GO:0035556	hsa:10788,IQGAP2,ENSG00000145703|hsa:4168,MCF2,ENSG00000101977|hsa:558,AXL,ENSG00000167601|hsa:10718,NRG3,ENSG00000185737|hsa:9111,NMI,ENSG00000123609|hsa:287,ANK2,ENSG00000145362|hsa:2316,FLNA,ENSG00000196924|hsa:7498,XDH,ENSG00000158125|hsa:1326,MAP3K8,ENSG00000107968|hsa:64283,ARHGEF28,ENSG00000214944|hsa:79772,MCTP1,ENSG00000175471|hsa:25778,DSTYK,ENSG00000133059|hsa:9201,DCLK1,ENSG0000013308…	http://amigo.geneontology.org/cgi-bin/amigo/term_details?term=GO:0035556
neuron projection morphogenesis	Biological Process	GO:0048812	12	517	100	11236	0.12	0.0460128	0.00207786	0.132708	ENSG00000136603|ENSG00000121966|ENSG00000154277|ENSG00000145362|ENSG00000101680|ENSG00000196569|ENSG00000214944|ENSG00000106123|ENSG00000171533|ENSG00000075223|ENSG00000133083|ENSG00000160145	http://amigo.geneontology.org/cgi-bin/amigo/term_details?term=GO:0048812	hsa:6498,SKIL,ENSG00000136603|hsa:7852,CXCR4,ENSG00000121966|hsa:7345,UCHL1,ENSG00000154277|hsa:287,ANK2,ENSG00000145362|hsa:284217,LAMA1,ENSG00000101680|hsa:3908,LAMA2,ENSG00000196569|hsa:64283,ARHGEF28,ENSG00000214944|hsa:2051,EPHB6,ENSG00000106123|hsa:4135,MAP6,ENSG00000171533|hsa:10512,SEMA3C,ENSG00000075223|hsa:9201,DCLK1,ENSG00000133083|hsa:8997,KALRN,ENSG00000160145	http://amigo.geneontology.org/cgi-bin/amigo/term_details?term=GO:0048812
regulation of cardiac muscle cell contraction	Biological Process	GO:0086004	3	28	100	11236	0.03	0.00249199	0.00190657	0.132708	ENSG00000184588|ENSG00000145362|ENSG00000113448	http://amigo.geneontology.org/cgi-bin/amigo/term_details?term=GO:0086004	hsa:5142,PDE4B,ENSG00000184588|hsa:287,ANK2,ENSG00000145362|hsa:5144,PDE4D,ENSG00000113448	http://amigo.geneontology.org/cgi-bin/amigo/term_details?term=GO:0086004
axonogenesis	Biological Process	GO:0007409	11	450	100	11236	0.11	0.0400498	0.00214478	0.132708	ENSG00000136603|ENSG00000121966|ENSG00000154277|ENSG00000145362|ENSG00000101680|ENSG00000196569|ENSG00000214944|ENSG00000106123|ENSG00000075223|ENSG00000133083|ENSG00000160145	http://amigo.geneontology.org/cgi-bin/amigo/term_details?term=GO:0007409	hsa:6498,SKIL,ENSG00000136603|hsa:7852,CXCR4,ENSG00000121966|hsa:7345,UCHL1,ENSG00000154277|hsa:287,ANK2,ENSG00000145362|hsa:284217,LAMA1,ENSG00000101680|hsa:3908,LAMA2,ENSG00000196569|hsa:64283,ARHGEF28,ENSG00000214944|hsa:2051,EPHB6,ENSG00000106123|hsa:10512,SEMA3C,ENSG00000075223|hsa:9201,DCLK1,ENSG00000133083|hsa:8997,KALRN,ENSG00000160145	http://amigo.geneontology.org/cgi-bin/amigo/term_details?term=GO:0007409
cardiac muscle cell contraction	Biological Process	GO:0086003	3	29	100	11236	0.03	0.00258099	0.00211292	0.132708	ENSG00000184588|ENSG00000145362|ENSG00000113448	http://amigo.geneontology.org/cgi-bin/amigo/term_details?term=GO:0086003	hsa:5142,PDE4B,ENSG00000184588|hsa:287,ANK2,ENSG00000145362|hsa:5144,PDE4D,ENSG00000113448	http://amigo.geneontology.org/cgi-bin/amigo/term_details?term=GO:0086003
regulation of actin filament-based movement	Biological Process	GO:1903115	3	30	100	11236	0.03	0.00266999	0.00233263	0.136695	ENSG00000184588|ENSG00000145362|ENSG00000113448	http://amigo.geneontology.org/cgi-bin/amigo/term_details?term=GO:1903115	hsa:5142,PDE4B,ENSG00000184588|hsa:287,ANK2,ENSG00000145362|hsa:5144,PDE4D,ENSG00000113448	http://amigo.geneontology.org/cgi-bin/amigo/term_details?term=GO:1903115
organ development	Biological Process	GO:0048513	28	1845	100	11236	0.28	0.164204	0.00238403	0.136695	ENSG00000138759|ENSG00000135074|ENSG00000167601|ENSG00000185737|ENSG00000145362|ENSG00000196924|ENSG00000110693|ENSG00000113580|ENSG00000158125|ENSG00000060718|ENSG00000075223|ENSG00000181192|ENSG00000133083|ENSG00000137809|ENSG00000136603|ENSG00000187535|ENSG00000141655|ENSG00000121966|ENSG00000113369|ENSG00000075275|ENSG00000113448|ENSG00000113739|ENSG00000101680|ENSG00000124145|ENSG00000196569…	http://amigo.geneontology.org/cgi-bin/amigo/term_details?term=GO:0048513	hsa:80144,FRAS1,ENSG00000138759|hsa:8728,ADAM19,ENSG00000135074|hsa:558,AXL,ENSG00000167601|hsa:10718,NRG3,ENSG00000185737|hsa:287,ANK2,ENSG00000145362|hsa:2316,FLNA,ENSG00000196924|hsa:55553,SOX6,ENSG00000110693|hsa:2908,NR3C1,ENSG00000113580|hsa:7498,XDH,ENSG00000158125|hsa:1301,COL11A1,ENSG00000060718|hsa:10512,SEMA3C,ENSG00000075223|hsa:55526,DHTKD1,ENSG00000181192|hsa:9201,DCLK1,ENSG00000133…	http://amigo.geneontology.org/cgi-bin/amigo/term_details?term=GO:0048513
response to external stimulus	Biological Process	GO:0009605	22	1314	100	11236	0.22	0.116946	0.00236754	0.136695	ENSG00000167601|ENSG00000148346|ENSG00000145362|ENSG00000060718|ENSG00000214944|ENSG00000184588|ENSG00000187908|ENSG00000075223|ENSG00000133083|ENSG00000141655|ENSG00000121966|ENSG00000113448|ENSG00000113739|ENSG00000101680|ENSG00000124145|ENSG00000196569|ENSG00000134138|ENSG00000106123|ENSG00000135587|ENSG00000160145|ENSG00000025039|ENSG00000171608	http://amigo.geneontology.org/cgi-bin/amigo/term_details?term=GO:0009605	hsa:558,AXL,ENSG00000167601|hsa:3934,LCN2,ENSG00000148346|hsa:287,ANK2,ENSG00000145362|hsa:1301,COL11A1,ENSG00000060718|hsa:64283,ARHGEF28,ENSG00000214944|hsa:5142,PDE4B,ENSG00000184588|hsa:1755,DMBT1,ENSG00000187908|hsa:10512,SEMA3C,ENSG00000075223|hsa:9201,DCLK1,ENSG00000133083|hsa:8792,TNFRSF11A,ENSG00000141655|hsa:7852,CXCR4,ENSG00000121966|hsa:5144,PDE4D,ENSG00000113448|hsa:8614,STC2,ENSG000…	http://amigo.geneontology.org/cgi-bin/amigo/term_details?term=GO:0009605
signal transduction	Biological Process	GO:0007165	43	3305	100	11236	0.43	0.294144	0.00254923	0.140426	ENSG00000101977|ENSG00000167601|ENSG00000123609|ENSG00000145362|ENSG00000113580|ENSG00000158125|ENSG00000107968|ENSG00000164675|ENSG00000214944|ENSG00000184588|ENSG00000168918|ENSG00000133083|ENSG00000137809|ENSG00000173611|ENSG00000136603|ENSG00000156011|ENSG00000075275|ENSG00000154277|ENSG00000169762|ENSG00000101680|ENSG00000124145|ENSG00000025039|ENSG00000171608|ENSG00000145703|ENSG00000148346…	http://amigo.geneontology.org/cgi-bin/amigo/term_details?term=GO:0007165	hsa:4168,MCF2,ENSG00000101977|hsa:558,AXL,ENSG00000167601|hsa:9111,NMI,ENSG00000123609|hsa:287,ANK2,ENSG00000145362|hsa:2908,NR3C1,ENSG00000113580|hsa:7498,XDH,ENSG00000158125|hsa:1326,MAP3K8,ENSG00000107968|hsa:154865,IQUB,ENSG00000164675|hsa:64283,ARHGEF28,ENSG00000214944|hsa:5142,PDE4B,ENSG00000184588|hsa:3635,INPP5D,ENSG00000168918|hsa:9201,DCLK1,ENSG00000133083|hsa:22801,ITGA11,ENSG000001378…	http://amigo.geneontology.org/cgi-bin/amigo/term_details?term=GO:0007165
single-organism developmental process	Biological Process	GO:0044767	45	3513	100	11236	0.45	0.312656	0.00260049	0.140426	ENSG00000138759|ENSG00000101977|ENSG00000135074|ENSG00000167601|ENSG00000022840|ENSG00000145362|ENSG00000113580|ENSG00000158125|ENSG00000107968|ENSG00000164675|ENSG00000214944|ENSG00000133083|ENSG00000118965|ENSG00000137809|ENSG00000136603|ENSG00000156011|ENSG00000075275|ENSG00000154277|ENSG00000169762|ENSG00000101680|ENSG00000124145|ENSG00000134138|ENSG00000171608|ENSG00000131620|ENSG00000185737…	http://amigo.geneontology.org/cgi-bin/amigo/term_details?term=GO:0044767	hsa:80144,FRAS1,ENSG00000138759|hsa:4168,MCF2,ENSG00000101977|hsa:8728,ADAM19,ENSG00000135074|hsa:558,AXL,ENSG00000167601|hsa:9921,RNF10,ENSG00000022840|hsa:287,ANK2,ENSG00000145362|hsa:2908,NR3C1,ENSG00000113580|hsa:7498,XDH,ENSG00000158125|hsa:1326,MAP3K8,ENSG00000107968|hsa:154865,IQUB,ENSG00000164675|hsa:64283,ARHGEF28,ENSG00000214944|hsa:9201,DCLK1,ENSG00000133083|hsa:57539,WDR35,ENSG0000011…	http://amigo.geneontology.org/cgi-bin/amigo/term_details?term=GO:0044767
locomotion	Biological Process	GO:0040011	19	1070	100	11236	0.19	0.0952296	0.00255708	0.140426	ENSG00000167601|ENSG00000145362|ENSG00000214944|ENSG00000184588|ENSG00000168918|ENSG00000075223|ENSG00000133083|ENSG00000173611|ENSG00000137809|ENSG00000141655|ENSG00000121966|ENSG00000113369|ENSG00000075275|ENSG00000113448|ENSG00000101680|ENSG00000196569|ENSG00000106123|ENSG00000160145|ENSG00000171608	http://amigo.geneontology.org/cgi-bin/amigo/term_details?term=GO:0040011	hsa:558,AXL,ENSG00000167601|hsa:287,ANK2,ENSG00000145362|hsa:64283,ARHGEF28,ENSG00000214944|hsa:5142,PDE4B,ENSG00000184588|hsa:3635,INPP5D,ENSG00000168918|hsa:10512,SEMA3C,ENSG00000075223|hsa:9201,DCLK1,ENSG00000133083|hsa:286205,SCAI,ENSG00000173611|hsa:22801,ITGA11,ENSG00000137809|hsa:8792,TNFRSF11A,ENSG00000141655|hsa:7852,CXCR4,ENSG00000121966|hsa:57561,ARRDC3,ENSG00000113369|hsa:9620,CELSR1,…	http://amigo.geneontology.org/cgi-bin/amigo/term_details?term=GO:0040011
neutrophil chemotaxis	Biological Process	GO:0030593	3	33	100	11236	0.03	0.00293699	0.00307481	0.142278	ENSG00000184588|ENSG00000171608|ENSG00000113448	http://amigo.geneontology.org/cgi-bin/amigo/term_details?term=GO:0030593	hsa:5142,PDE4B,ENSG00000184588|hsa:5293,PIK3CD,ENSG00000171608|hsa:5144,PDE4D,ENSG00000113448	http://amigo.geneontology.org/cgi-bin/amigo/term_details?term=GO:0030593
cellular response to lipid	Biological Process	GO:0071396	7	215	100	11236	0.07	0.0191349	0.00303039	0.142278	ENSG00000113580|ENSG00000078725|ENSG00000184588|ENSG00000167601|ENSG00000148346|ENSG00000141456|ENSG00000113448	http://amigo.geneontology.org/cgi-bin/amigo/term_details?term=GO:0071396	hsa:2908,NR3C1,ENSG00000113580|hsa:1620,BRINP1,ENSG00000078725|hsa:5142,PDE4B,ENSG00000184588|hsa:558,AXL,ENSG00000167601|hsa:3934,LCN2,ENSG00000148346|hsa:27043,PELP1,ENSG00000141456|hsa:5144,PDE4D,ENSG00000113448	http://amigo.geneontology.org/cgi-bin/amigo/term_details?term=GO:0071396
axon development	Biological Process	GO:0061564	11	469	100	11236	0.11	0.0417408	0.00295508	0.142278	ENSG00000136603|ENSG00000121966|ENSG00000154277|ENSG00000145362|ENSG00000101680|ENSG00000196569|ENSG00000214944|ENSG00000106123|ENSG00000075223|ENSG00000133083|ENSG00000160145	http://amigo.geneontology.org/cgi-bin/amigo/term_details?term=GO:0061564	hsa:6498,SKIL,ENSG00000136603|hsa:7852,CXCR4,ENSG00000121966|hsa:7345,UCHL1,ENSG00000154277|hsa:287,ANK2,ENSG00000145362|hsa:284217,LAMA1,ENSG00000101680|hsa:3908,LAMA2,ENSG00000196569|hsa:64283,ARHGEF28,ENSG00000214944|hsa:2051,EPHB6,ENSG00000106123|hsa:10512,SEMA3C,ENSG00000075223|hsa:9201,DCLK1,ENSG00000133083|hsa:8997,KALRN,ENSG00000160145	http://amigo.geneontology.org/cgi-bin/amigo/term_details?term=GO:0061564
myeloid leukocyte migration	Biological Process	GO:0097529	4	67	100	11236	0.04	0.00596298	0.00294782	0.142278	ENSG00000141655|ENSG00000184588|ENSG00000171608|ENSG00000113448	http://amigo.geneontology.org/cgi-bin/amigo/term_details?term=GO:0097529	hsa:8792,TNFRSF11A,ENSG00000141655|hsa:5142,PDE4B,ENSG00000184588|hsa:5293,PIK3CD,ENSG00000171608|hsa:5144,PDE4D,ENSG00000113448	http://amigo.geneontology.org/cgi-bin/amigo/term_details?term=GO:0097529
cell chemotaxis	Biological Process	GO:0060326	5	110	100	11236	0.05	0.00978996	0.00295633	0.142278	ENSG00000141655|ENSG00000184588|ENSG00000121966|ENSG00000171608|ENSG00000113448	http://amigo.geneontology.org/cgi-bin/amigo/term_details?term=GO:0060326	hsa:8792,TNFRSF11A,ENSG00000141655|hsa:5142,PDE4B,ENSG00000184588|hsa:7852,CXCR4,ENSG00000121966|hsa:5293,PIK3CD,ENSG00000171608|hsa:5144,PDE4D,ENSG00000113448	http://amigo.geneontology.org/cgi-bin/amigo/term_details?term=GO:0060326
cellular developmental process	Biological Process	GO:0048869	34	2457	100	11236	0.34	0.218672	0.00342184	0.144833	ENSG00000101977|ENSG00000167601|ENSG00000022840|ENSG00000145362|ENSG00000158125|ENSG00000107968|ENSG00000164675|ENSG00000214944|ENSG00000133083|ENSG00000118965|ENSG00000137809|ENSG00000136603|ENSG00000156011|ENSG00000075275|ENSG00000154277|ENSG00000101680|ENSG00000134138|ENSG00000171608|ENSG00000196924|ENSG00000110693|ENSG00000060718|ENSG00000187908|ENSG00000075223|ENSG00000181192|ENSG00000137601…	http://amigo.geneontology.org/cgi-bin/amigo/term_details?term=GO:0048869	hsa:4168,MCF2,ENSG00000101977|hsa:558,AXL,ENSG00000167601|hsa:9921,RNF10,ENSG00000022840|hsa:287,ANK2,ENSG00000145362|hsa:7498,XDH,ENSG00000158125|hsa:1326,MAP3K8,ENSG00000107968|hsa:154865,IQUB,ENSG00000164675|hsa:64283,ARHGEF28,ENSG00000214944|hsa:9201,DCLK1,ENSG00000133083|hsa:57539,WDR35,ENSG00000118965|hsa:22801,ITGA11,ENSG00000137809|hsa:6498,SKIL,ENSG00000136603|hsa:23362,PSD3,ENSG00000156…	http://amigo.geneontology.org/cgi-bin/amigo/term_details?term=GO:0048869
establishment of epithelial cell polarity	Biological Process	GO:0090162	2	10	100	11236	0.02	0.000889996	0.00336857	0.144833	ENSG00000101680|ENSG00000114541	http://amigo.geneontology.org/cgi-bin/amigo/term_details?term=GO:0090162	hsa:284217,LAMA1,ENSG00000101680|hsa:23150,FRMD4B,ENSG00000114541	http://amigo.geneontology.org/cgi-bin/amigo/term_details?term=GO:0090162
cell communication	Biological Process	GO:0007154	46	3664	100	11236	0.46	0.326095	0.00346233	0.144833	ENSG00000138759|ENSG00000101977|ENSG00000167601|ENSG00000123609|ENSG00000145362|ENSG00000113580|ENSG00000158125|ENSG00000107968|ENSG00000164675|ENSG00000214944|ENSG00000184588|ENSG00000168918|ENSG00000133083|ENSG00000137809|ENSG00000159082|ENSG00000173611|ENSG00000136603|ENSG00000156011|ENSG00000075275|ENSG00000154277|ENSG00000169762|ENSG00000101680|ENSG00000124145|ENSG00000025039|ENSG00000171608…	http://amigo.geneontology.org/cgi-bin/amigo/term_details?term=GO:0007154	hsa:80144,FRAS1,ENSG00000138759|hsa:4168,MCF2,ENSG00000101977|hsa:558,AXL,ENSG00000167601|hsa:9111,NMI,ENSG00000123609|hsa:287,ANK2,ENSG00000145362|hsa:2908,NR3C1,ENSG00000113580|hsa:7498,XDH,ENSG00000158125|hsa:1326,MAP3K8,ENSG00000107968|hsa:154865,IQUB,ENSG00000164675|hsa:64283,ARHGEF28,ENSG00000214944|hsa:5142,PDE4B,ENSG00000184588|hsa:3635,INPP5D,ENSG00000168918|hsa:9201,DCLK1,ENSG0000013308…	http://amigo.geneontology.org/cgi-bin/amigo/term_details?term=GO:0007154
neutrophil migration	Biological Process	GO:1990266	3	34	100	11236	0.03	0.00302599	0.00335077	0.144833	ENSG00000184588|ENSG00000171608|ENSG00000113448	http://amigo.geneontology.org/cgi-bin/amigo/term_details?term=GO:1990266	hsa:5142,PDE4B,ENSG00000184588|hsa:5293,PIK3CD,ENSG00000171608|hsa:5144,PDE4D,ENSG00000113448	http://amigo.geneontology.org/cgi-bin/amigo/term_details?term=GO:1990266
regulation of heat generation	Biological Process	GO:0031650	2	10	100	11236	0.02	0.000889996	0.00336857	0.144833	ENSG00000141655|ENSG00000113369	http://amigo.geneontology.org/cgi-bin/amigo/term_details?term=GO:0031650	hsa:8792,TNFRSF11A,ENSG00000141655|hsa:57561,ARRDC3,ENSG00000113369	http://amigo.geneontology.org/cgi-bin/amigo/term_details?term=GO:0031650
purine nucleotide catabolic process	Biological Process	GO:0006195	3	35	100	11236	0.03	0.00311499	0.00364145	0.14615	ENSG00000158125|ENSG00000184588|ENSG00000113448	http://amigo.geneontology.org/cgi-bin/amigo/term_details?term=GO:0006195	hsa:7498,XDH,ENSG00000158125|hsa:5142,PDE4B,ENSG00000184588|hsa:5144,PDE4D,ENSG00000113448	http://amigo.geneontology.org/cgi-bin/amigo/term_details?term=GO:0006195
calcium-mediated signaling	Biological Process	GO:0019722	4	71	100	11236	0.04	0.00631897	0.00363715	0.14615	ENSG00000175471|ENSG00000121966|ENSG00000058668|ENSG00000145362	http://amigo.geneontology.org/cgi-bin/amigo/term_details?term=GO:0019722	hsa:79772,MCTP1,ENSG00000175471|hsa:7852,CXCR4,ENSG00000121966|hsa:493,ATP2B4,ENSG00000058668|hsa:287,ANK2,ENSG00000145362	http://amigo.geneontology.org/cgi-bin/amigo/term_details?term=GO:0019722
second-messenger-mediated signaling	Biological Process	GO:0019932	5	115	100	11236	0.05	0.010235	0.00358034	0.14615	ENSG00000175471|ENSG00000121966|ENSG00000058668|ENSG00000145362|ENSG00000113448	http://amigo.geneontology.org/cgi-bin/amigo/term_details?term=GO:0019932	hsa:79772,MCTP1,ENSG00000175471|hsa:7852,CXCR4,ENSG00000121966|hsa:493,ATP2B4,ENSG00000058668|hsa:287,ANK2,ENSG00000145362|hsa:5144,PDE4D,ENSG00000113448	http://amigo.geneontology.org/cgi-bin/amigo/term_details?term=GO:0019932
negative regulation of arginine catabolic process	Biological Process	GO:1900082	1	1	100	11236	0.01	8.89996e-05	0.00889996	0.146849	ENSG00000058668	http://amigo.geneontology.org/cgi-bin/amigo/term_details?term=GO:1900082	hsa:493,ATP2B4,ENSG00000058668	http://amigo.geneontology.org/cgi-bin/amigo/term_details?term=GO:1900082
positive regulation of synaptic vesicle uncoating	Biological Process	GO:1903390	1	1	100	11236	0.01	8.89996e-05	0.00889996	0.146849	ENSG00000159082	http://amigo.geneontology.org/cgi-bin/amigo/term_details?term=GO:1903390	hsa:8867,SYNJ1,ENSG00000159082	http://amigo.geneontology.org/cgi-bin/amigo/term_details?term=GO:1903390
negative regulation of locomotion involved in locomotory behavior	Biological Process	GO:0090327	1	1	100	11236	0.01	8.89996e-05	0.00889996	0.146849	ENSG00000113369	http://amigo.geneontology.org/cgi-bin/amigo/term_details?term=GO:0090327	hsa:57561,ARRDC3,ENSG00000113369	http://amigo.geneontology.org/cgi-bin/amigo/term_details?term=GO:0090327
AMP phosphorylation	Biological Process	GO:0006756	1	1	100	11236	0.01	8.89996e-05	0.00889996	0.146849	ENSG00000155085	http://amigo.geneontology.org/cgi-bin/amigo/term_details?term=GO:0006756	hsa:221264,AK9,ENSG00000155085	http://amigo.geneontology.org/cgi-bin/amigo/term_details?term=GO:0006756
protein demalonylation	Biological Process	GO:0036046	1	1	100	11236	0.01	8.89996e-05	0.00889996	0.146849	ENSG00000124523	http://amigo.geneontology.org/cgi-bin/amigo/term_details?term=GO:0036046	hsa:23408,SIRT5,ENSG00000124523	http://amigo.geneontology.org/cgi-bin/amigo/term_details?term=GO:0036046
cellular response to lipopolysaccharide	Biological Process	GO:0071222	4	76	100	11236	0.04	0.00676397	0.00464319	0.146849	ENSG00000184588|ENSG00000167601|ENSG00000148346|ENSG00000113448	http://amigo.geneontology.org/cgi-bin/amigo/term_details?term=GO:0071222	hsa:5142,PDE4B,ENSG00000184588|hsa:558,AXL,ENSG00000167601|hsa:3934,LCN2,ENSG00000148346|hsa:5144,PDE4D,ENSG00000113448	http://amigo.geneontology.org/cgi-bin/amigo/term_details?term=GO:0071222
CMP phosphorylation	Biological Process	GO:0061566	1	1	100	11236	0.01	8.89996e-05	0.00889996	0.146849	ENSG00000155085	http://amigo.geneontology.org/cgi-bin/amigo/term_details?term=GO:0061566	hsa:221264,AK9,ENSG00000155085	http://amigo.geneontology.org/cgi-bin/amigo/term_details?term=GO:0061566
negative regulation of the force of heart contraction	Biological Process	GO:0098736	1	1	100	11236	0.01	8.89996e-05	0.00889996	0.146849	ENSG00000058668	http://amigo.geneontology.org/cgi-bin/amigo/term_details?term=GO:0098736	hsa:493,ATP2B4,ENSG00000058668	http://amigo.geneontology.org/cgi-bin/amigo/term_details?term=GO:0098736
regulation of synaptic vesicle uncoating	Biological Process	GO:1903388	1	1	100	11236	0.01	8.89996e-05	0.00889996	0.146849	ENSG00000159082	http://amigo.geneontology.org/cgi-bin/amigo/term_details?term=GO:1903388	hsa:8867,SYNJ1,ENSG00000159082	http://amigo.geneontology.org/cgi-bin/amigo/term_details?term=GO:1903388
myelination	Biological Process	GO:0042552	4	78	100	11236	0.04	0.00694197	0.00509317	0.146849	ENSG00000196569|ENSG00000121966|ENSG00000022840|ENSG00000145362	http://amigo.geneontology.org/cgi-bin/amigo/term_details?term=GO:0042552	hsa:3908,LAMA2,ENSG00000196569|hsa:7852,CXCR4,ENSG00000121966|hsa:9921,RNF10,ENSG00000022840|hsa:287,ANK2,ENSG00000145362	http://amigo.geneontology.org/cgi-bin/amigo/term_details?term=GO:0042552
regulation of arginine metabolic process	Biological Process	GO:0000821	1	1	100	11236	0.01	8.89996e-05	0.00889996	0.146849	ENSG00000058668	http://amigo.geneontology.org/cgi-bin/amigo/term_details?term=GO:0000821	hsa:493,ATP2B4,ENSG00000058668	http://amigo.geneontology.org/cgi-bin/amigo/term_details?term=GO:0000821
developmental process	Biological Process	GO:0032502	45	3575	100	11236	0.45	0.318174	0.00377987	0.146849	ENSG00000138759|ENSG00000101977|ENSG00000135074|ENSG00000167601|ENSG00000022840|ENSG00000145362|ENSG00000113580|ENSG00000158125|ENSG00000107968|ENSG00000164675|ENSG00000214944|ENSG00000133083|ENSG00000118965|ENSG00000137809|ENSG00000136603|ENSG00000156011|ENSG00000075275|ENSG00000154277|ENSG00000169762|ENSG00000101680|ENSG00000124145|ENSG00000134138|ENSG00000171608|ENSG00000131620|ENSG00000185737…	http://amigo.geneontology.org/cgi-bin/amigo/term_details?term=GO:0032502	hsa:80144,FRAS1,ENSG00000138759|hsa:4168,MCF2,ENSG00000101977|hsa:8728,ADAM19,ENSG00000135074|hsa:558,AXL,ENSG00000167601|hsa:9921,RNF10,ENSG00000022840|hsa:287,ANK2,ENSG00000145362|hsa:2908,NR3C1,ENSG00000113580|hsa:7498,XDH,ENSG00000158125|hsa:1326,MAP3K8,ENSG00000107968|hsa:154865,IQUB,ENSG00000164675|hsa:64283,ARHGEF28,ENSG00000214944|hsa:9201,DCLK1,ENSG00000133083|hsa:57539,WDR35,ENSG0000011…	http://amigo.geneontology.org/cgi-bin/amigo/term_details?term=GO:0032502
UDP phosphorylation	Biological Process	GO:0061569	1	1	100	11236	0.01	8.89996e-05	0.00889996	0.146849	ENSG00000155085	http://amigo.geneontology.org/cgi-bin/amigo/term_details?term=GO:0061569	hsa:221264,AK9,ENSG00000155085	http://amigo.geneontology.org/cgi-bin/amigo/term_details?term=GO:0061569
pulmonary myocardium development	Biological Process	GO:0003350	1	1	100	11236	0.01	8.89996e-05	0.00889996	0.146849	ENSG00000075223	http://amigo.geneontology.org/cgi-bin/amigo/term_details?term=GO:0003350	hsa:10512,SEMA3C,ENSG00000075223	http://amigo.geneontology.org/cgi-bin/amigo/term_details?term=GO:0003350
calcium ion import into cytosol	Biological Process	GO:1902656	1	1	100	11236	0.01	8.89996e-05	0.00889996	0.146849	ENSG00000058668	http://amigo.geneontology.org/cgi-bin/amigo/term_details?term=GO:1902656	hsa:493,ATP2B4,ENSG00000058668	http://amigo.geneontology.org/cgi-bin/amigo/term_details?term=GO:1902656
protein homotrimerization	Biological Process	GO:0070207	2	12	100	11236	0.02	0.001068	0.0048836	0.146849	ENSG00000136603|ENSG00000148346	http://amigo.geneontology.org/cgi-bin/amigo/term_details?term=GO:0070207	hsa:6498,SKIL,ENSG00000136603|hsa:3934,LCN2,ENSG00000148346	http://amigo.geneontology.org/cgi-bin/amigo/term_details?term=GO:0070207
lipid modification	Biological Process	GO:0030258	5	123	100	11236	0.05	0.010947	0.00476779	0.146849	ENSG00000159082|ENSG00000175198|ENSG00000113790|ENSG00000168918|ENSG00000171608	http://amigo.geneontology.org/cgi-bin/amigo/term_details?term=GO:0030258	hsa:8867,SYNJ1,ENSG00000159082|hsa:5095,PCCA,ENSG00000175198|hsa:1962,EHHADH,ENSG00000113790|hsa:3635,INPP5D,ENSG00000168918|hsa:5293,PIK3CD,ENSG00000171608	http://amigo.geneontology.org/cgi-bin/amigo/term_details?term=GO:0030258
regulation of microtubule nucleation	Biological Process	GO:0010968	1	1	100	11236	0.01	8.89996e-05	0.00889996	0.146849	ENSG00000125746	http://amigo.geneontology.org/cgi-bin/amigo/term_details?term=GO:0010968	hsa:24139,EML2,ENSG00000125746	http://amigo.geneontology.org/cgi-bin/amigo/term_details?term=GO:0010968
purine-containing compound catabolic process	Biological Process	GO:0072523	3	40	100	11236	0.03	0.00355999	0.00532345	0.146849	ENSG00000158125|ENSG00000184588|ENSG00000113448	http://amigo.geneontology.org/cgi-bin/amigo/term_details?term=GO:0072523	hsa:7498,XDH,ENSG00000158125|hsa:5142,PDE4B,ENSG00000184588|hsa:5144,PDE4D,ENSG00000113448	http://amigo.geneontology.org/cgi-bin/amigo/term_details?term=GO:0072523
synaptic vesicle uncoating	Biological Process	GO:0016191	1	1	100	11236	0.01	8.89996e-05	0.00889996	0.146849	ENSG00000159082	http://amigo.geneontology.org/cgi-bin/amigo/term_details?term=GO:0016191	hsa:8867,SYNJ1,ENSG00000159082	http://amigo.geneontology.org/cgi-bin/amigo/term_details?term=GO:0016191
natural killer cell differentiation	Biological Process	GO:0001779	2	15	100	11236	0.02	0.00133499	0.00763558	0.146849	ENSG00000167601|ENSG00000171608	http://amigo.geneontology.org/cgi-bin/amigo/term_details?term=GO:0001779	hsa:558,AXL,ENSG00000167601|hsa:5293,PIK3CD,ENSG00000171608	http://amigo.geneontology.org/cgi-bin/amigo/term_details?term=GO:0001779
ADP phosphorylation	Biological Process	GO:0006757	1	1	100	11236	0.01	8.89996e-05	0.00889996	0.146849	ENSG00000155085	http://amigo.geneontology.org/cgi-bin/amigo/term_details?term=GO:0006757	hsa:221264,AK9,ENSG00000155085	http://amigo.geneontology.org/cgi-bin/amigo/term_details?term=GO:0006757
peptidyl-lysine demalonylation	Biological Process	GO:0036047	1	1	100	11236	0.01	8.89996e-05	0.00889996	0.146849	ENSG00000124523	http://amigo.geneontology.org/cgi-bin/amigo/term_details?term=GO:0036047	hsa:23408,SIRT5,ENSG00000124523	http://amigo.geneontology.org/cgi-bin/amigo/term_details?term=GO:0036047
regulation of synaptic vesicle membrane organization	Biological Process	GO:1901632	1	1	100	11236	0.01	8.89996e-05	0.00889996	0.146849	ENSG00000159082	http://amigo.geneontology.org/cgi-bin/amigo/term_details?term=GO:1901632	hsa:8867,SYNJ1,ENSG00000159082	http://amigo.geneontology.org/cgi-bin/amigo/term_details?term=GO:1901632
gland morphogenesis	Biological Process	GO:0022612	4	88	100	11236	0.04	0.00783197	0.00778392	0.146849	ENSG00000101680|ENSG00000113580|ENSG00000185737|ENSG00000075223	http://amigo.geneontology.org/cgi-bin/amigo/term_details?term=GO:0022612	hsa:284217,LAMA1,ENSG00000101680|hsa:2908,NR3C1,ENSG00000113580|hsa:10718,NRG3,ENSG00000185737|hsa:10512,SEMA3C,ENSG00000075223	http://amigo.geneontology.org/cgi-bin/amigo/term_details?term=GO:0022612
protein desuccinylation	Biological Process	GO:0036048	1	1	100	11236	0.01	8.89996e-05	0.00889996	0.146849	ENSG00000124523	http://amigo.geneontology.org/cgi-bin/amigo/term_details?term=GO:0036048	hsa:23408,SIRT5,ENSG00000124523	http://amigo.geneontology.org/cgi-bin/amigo/term_details?term=GO:0036048
dAMP phosphorylation	Biological Process	GO:0061565	1	1	100	11236	0.01	8.89996e-05	0.00889996	0.146849	ENSG00000155085	http://amigo.geneontology.org/cgi-bin/amigo/term_details?term=GO:0061565	hsa:221264,AK9,ENSG00000155085	http://amigo.geneontology.org/cgi-bin/amigo/term_details?term=GO:0061565
granulocyte chemotaxis	Biological Process	GO:0071621	3	40	100	11236	0.03	0.00355999	0.00532345	0.146849	ENSG00000184588|ENSG00000171608|ENSG00000113448	http://amigo.geneontology.org/cgi-bin/amigo/term_details?term=GO:0071621	hsa:5142,PDE4B,ENSG00000184588|hsa:5293,PIK3CD,ENSG00000171608|hsa:5144,PDE4D,ENSG00000113448	http://amigo.geneontology.org/cgi-bin/amigo/term_details?term=GO:0071621
regulation of interferon-gamma production	Biological Process	GO:0032649	3	48	100	11236	0.03	0.00427198	0.00885432	0.146849	ENSG00000184588|ENSG00000167601|ENSG00000113448	http://amigo.geneontology.org/cgi-bin/amigo/term_details?term=GO:0032649	hsa:5142,PDE4B,ENSG00000184588|hsa:558,AXL,ENSG00000167601|hsa:5144,PDE4D,ENSG00000113448	http://amigo.geneontology.org/cgi-bin/amigo/term_details?term=GO:0032649
regulation of cellular amine catabolic process	Biological Process	GO:0033241	1	1	100	11236	0.01	8.89996e-05	0.00889996	0.146849	ENSG00000058668	http://amigo.geneontology.org/cgi-bin/amigo/term_details?term=GO:0033241	hsa:493,ATP2B4,ENSG00000058668	http://amigo.geneontology.org/cgi-bin/amigo/term_details?term=GO:0033241
dADP phosphorylation	Biological Process	GO:0006174	1	1	100	11236	0.01	8.89996e-05	0.00889996	0.146849	ENSG00000155085	http://amigo.geneontology.org/cgi-bin/amigo/term_details?term=GO:0006174	hsa:221264,AK9,ENSG00000155085	http://amigo.geneontology.org/cgi-bin/amigo/term_details?term=GO:0006174
single organism signaling	Biological Process	GO:0044700	45	3599	100	11236	0.45	0.32031	0.00434945	0.146849	ENSG00000101977|ENSG00000167601|ENSG00000123609|ENSG00000145362|ENSG00000113580|ENSG00000158125|ENSG00000107968|ENSG00000164675|ENSG00000214944|ENSG00000184588|ENSG00000168918|ENSG00000133083|ENSG00000137809|ENSG00000159082|ENSG00000173611|ENSG00000136603|ENSG00000156011|ENSG00000075275|ENSG00000154277|ENSG00000169762|ENSG00000101680|ENSG00000124145|ENSG00000025039|ENSG00000171608|ENSG00000145703…	http://amigo.geneontology.org/cgi-bin/amigo/term_details?term=GO:0044700	hsa:4168,MCF2,ENSG00000101977|hsa:558,AXL,ENSG00000167601|hsa:9111,NMI,ENSG00000123609|hsa:287,ANK2,ENSG00000145362|hsa:2908,NR3C1,ENSG00000113580|hsa:7498,XDH,ENSG00000158125|hsa:1326,MAP3K8,ENSG00000107968|hsa:154865,IQUB,ENSG00000164675|hsa:64283,ARHGEF28,ENSG00000214944|hsa:5142,PDE4B,ENSG00000184588|hsa:3635,INPP5D,ENSG00000168918|hsa:9201,DCLK1,ENSG00000133083|hsa:22801,ITGA11,ENSG000001378…	http://amigo.geneontology.org/cgi-bin/amigo/term_details?term=GO:0044700
regulation of calcium ion transmembrane transporter activity	Biological Process	GO:1901019	3	44	100	11236	0.03	0.00391598	0.00695558	0.146849	ENSG00000184588|ENSG00000145362|ENSG00000113448	http://amigo.geneontology.org/cgi-bin/amigo/term_details?term=GO:1901019	hsa:5142,PDE4B,ENSG00000184588|hsa:287,ANK2,ENSG00000145362|hsa:5144,PDE4D,ENSG00000113448	http://amigo.geneontology.org/cgi-bin/amigo/term_details?term=GO:1901019
negative regulation of citrulline biosynthetic process	Biological Process	GO:1903249	1	1	100	11236	0.01	8.89996e-05	0.00889996	0.146849	ENSG00000058668	http://amigo.geneontology.org/cgi-bin/amigo/term_details?term=GO:1903249	hsa:493,ATP2B4,ENSG00000058668	http://amigo.geneontology.org/cgi-bin/amigo/term_details?term=GO:1903249
anatomical structure morphogenesis	Biological Process	GO:0009653	25	1699	100	11236	0.25	0.15121	0.00651093	0.146849	ENSG00000138759|ENSG00000167601|ENSG00000185737|ENSG00000145362|ENSG00000196924|ENSG00000110693|ENSG00000113580|ENSG00000158125|ENSG00000164675|ENSG00000060718|ENSG00000214944|ENSG00000075223|ENSG00000133083|ENSG00000118965|ENSG00000136603|ENSG00000137601|ENSG00000187535|ENSG00000121966|ENSG00000075275|ENSG00000154277|ENSG00000101680|ENSG00000196569|ENSG00000106123|ENSG00000171533|ENSG00000160145	http://amigo.geneontology.org/cgi-bin/amigo/term_details?term=GO:0009653	hsa:80144,FRAS1,ENSG00000138759|hsa:558,AXL,ENSG00000167601|hsa:10718,NRG3,ENSG00000185737|hsa:287,ANK2,ENSG00000145362|hsa:2316,FLNA,ENSG00000196924|hsa:55553,SOX6,ENSG00000110693|hsa:2908,NR3C1,ENSG00000113580|hsa:7498,XDH,ENSG00000158125|hsa:154865,IQUB,ENSG00000164675|hsa:1301,COL11A1,ENSG00000060718|hsa:64283,ARHGEF28,ENSG00000214944|hsa:10512,SEMA3C,ENSG00000075223|hsa:9201,DCLK1,ENSG000001…	http://amigo.geneontology.org/cgi-bin/amigo/term_details?term=GO:0009653
cellular response to molecule of bacterial origin	Biological Process	GO:0071219	4	81	100	11236	0.04	0.00720897	0.0058216	0.146849	ENSG00000184588|ENSG00000167601|ENSG00000148346|ENSG00000113448	http://amigo.geneontology.org/cgi-bin/amigo/term_details?term=GO:0071219	hsa:5142,PDE4B,ENSG00000184588|hsa:558,AXL,ENSG00000167601|hsa:3934,LCN2,ENSG00000148346|hsa:5144,PDE4D,ENSG00000113448	http://amigo.geneontology.org/cgi-bin/amigo/term_details?term=GO:0071219
regulation of locomotion involved in locomotory behavior	Biological Process	GO:0090325	1	1	100	11236	0.01	8.89996e-05	0.00889996	0.146849	ENSG00000113369	http://amigo.geneontology.org/cgi-bin/amigo/term_details?term=GO:0090325	hsa:57561,ARRDC3,ENSG00000113369	http://amigo.geneontology.org/cgi-bin/amigo/term_details?term=GO:0090325
phosphate-containing compound metabolic process	Biological Process	GO:0006796	29	2028	100	11236	0.29	0.180491	0.00476994	0.146849	ENSG00000167601|ENSG00000185737|ENSG00000139304|ENSG00000100504|ENSG00000158125|ENSG00000107968|ENSG00000155085|ENSG00000058091|ENSG00000184588|ENSG00000168918|ENSG00000133059|ENSG00000181192|ENSG00000156515|ENSG00000133083|ENSG00000171793|ENSG00000159082|ENSG00000137601|ENSG00000080823|ENSG00000141655|ENSG00000138399|ENSG00000121966|ENSG00000058668|ENSG00000154277|ENSG00000113448|ENSG00000124145…	http://amigo.geneontology.org/cgi-bin/amigo/term_details?term=GO:0006796	hsa:558,AXL,ENSG00000167601|hsa:10718,NRG3,ENSG00000185737|hsa:374462,PTPRQ,ENSG00000139304|hsa:5836,PYGL,ENSG00000100504|hsa:7498,XDH,ENSG00000158125|hsa:1326,MAP3K8,ENSG00000107968|hsa:221264,AK9,ENSG00000155085|hsa:5218,CDK14,ENSG00000058091|hsa:5142,PDE4B,ENSG00000184588|hsa:3635,INPP5D,ENSG00000168918|hsa:25778,DSTYK,ENSG00000133059|hsa:55526,DHTKD1,ENSG00000181192|hsa:3098,HK1,ENSG000001565…	http://amigo.geneontology.org/cgi-bin/amigo/term_details?term=GO:0006796
negative regulation of vasculogenesis	Biological Process	GO:2001213	1	1	100	11236	0.01	8.89996e-05	0.00889996	0.146849	ENSG00000158125	http://amigo.geneontology.org/cgi-bin/amigo/term_details?term=GO:2001213	hsa:7498,XDH,ENSG00000158125	http://amigo.geneontology.org/cgi-bin/amigo/term_details?term=GO:2001213
leukocyte migration	Biological Process	GO:0050900	6	187	100	11236	0.06	0.0166429	0.00642103	0.146849	ENSG00000141655|ENSG00000184588|ENSG00000121966|ENSG00000168918|ENSG00000171608|ENSG00000113448	http://amigo.geneontology.org/cgi-bin/amigo/term_details?term=GO:0050900	hsa:8792,TNFRSF11A,ENSG00000141655|hsa:5142,PDE4B,ENSG00000184588|hsa:7852,CXCR4,ENSG00000121966|hsa:3635,INPP5D,ENSG00000168918|hsa:5293,PIK3CD,ENSG00000171608|hsa:5144,PDE4D,ENSG00000113448	http://amigo.geneontology.org/cgi-bin/amigo/term_details?term=GO:0050900
dGDP phosphorylation	Biological Process	GO:0006186	1	1	100	11236	0.01	8.89996e-05	0.00889996	0.146849	ENSG00000155085	http://amigo.geneontology.org/cgi-bin/amigo/term_details?term=GO:0006186	hsa:221264,AK9,ENSG00000155085	http://amigo.geneontology.org/cgi-bin/amigo/term_details?term=GO:0006186
phosphorus metabolic process	Biological Process	GO:0006793	29	2062	100	11236	0.29	0.183517	0.0060705	0.146849	ENSG00000167601|ENSG00000185737|ENSG00000139304|ENSG00000100504|ENSG00000158125|ENSG00000107968|ENSG00000155085|ENSG00000058091|ENSG00000184588|ENSG00000168918|ENSG00000133059|ENSG00000181192|ENSG00000156515|ENSG00000133083|ENSG00000171793|ENSG00000159082|ENSG00000137601|ENSG00000080823|ENSG00000141655|ENSG00000138399|ENSG00000121966|ENSG00000058668|ENSG00000154277|ENSG00000113448|ENSG00000124145…	http://amigo.geneontology.org/cgi-bin/amigo/term_details?term=GO:0006793	hsa:558,AXL,ENSG00000167601|hsa:10718,NRG3,ENSG00000185737|hsa:374462,PTPRQ,ENSG00000139304|hsa:5836,PYGL,ENSG00000100504|hsa:7498,XDH,ENSG00000158125|hsa:1326,MAP3K8,ENSG00000107968|hsa:221264,AK9,ENSG00000155085|hsa:5218,CDK14,ENSG00000058091|hsa:5142,PDE4B,ENSG00000184588|hsa:3635,INPP5D,ENSG00000168918|hsa:25778,DSTYK,ENSG00000133059|hsa:55526,DHTKD1,ENSG00000181192|hsa:3098,HK1,ENSG000001565…	http://amigo.geneontology.org/cgi-bin/amigo/term_details?term=GO:0006793
relaxation of cardiac muscle	Biological Process	GO:0055119	2	11	100	11236	0.02	0.000978996	0.00409333	0.146849	ENSG00000184588|ENSG00000113448	http://amigo.geneontology.org/cgi-bin/amigo/term_details?term=GO:0055119	hsa:5142,PDE4B,ENSG00000184588|hsa:5144,PDE4D,ENSG00000113448	http://amigo.geneontology.org/cgi-bin/amigo/term_details?term=GO:0055119
xanthine catabolic process	Biological Process	GO:0009115	1	1	100	11236	0.01	8.89996e-05	0.00889996	0.146849	ENSG00000158125	http://amigo.geneontology.org/cgi-bin/amigo/term_details?term=GO:0009115	hsa:7498,XDH,ENSG00000158125	http://amigo.geneontology.org/cgi-bin/amigo/term_details?term=GO:0009115
axon ensheathment	Biological Process	GO:0008366	4	79	100	11236	0.04	0.00703097	0.00532876	0.146849	ENSG00000196569|ENSG00000121966|ENSG00000022840|ENSG00000145362	http://amigo.geneontology.org/cgi-bin/amigo/term_details?term=GO:0008366	hsa:3908,LAMA2,ENSG00000196569|hsa:7852,CXCR4,ENSG00000121966|hsa:9921,RNF10,ENSG00000022840|hsa:287,ANK2,ENSG00000145362	http://amigo.geneontology.org/cgi-bin/amigo/term_details?term=GO:0008366
GDP phosphorylation	Biological Process	GO:0061568	1	1	100	11236	0.01	8.89996e-05	0.00889996	0.146849	ENSG00000155085	http://amigo.geneontology.org/cgi-bin/amigo/term_details?term=GO:0061568	hsa:221264,AK9,ENSG00000155085	http://amigo.geneontology.org/cgi-bin/amigo/term_details?term=GO:0061568
ensheathment of neurons	Biological Process	GO:0007272	4	79	100	11236	0.04	0.00703097	0.00532876	0.146849	ENSG00000196569|ENSG00000121966|ENSG00000022840|ENSG00000145362	http://amigo.geneontology.org/cgi-bin/amigo/term_details?term=GO:0007272	hsa:3908,LAMA2,ENSG00000196569|hsa:7852,CXCR4,ENSG00000121966|hsa:9921,RNF10,ENSG00000022840|hsa:287,ANK2,ENSG00000145362	http://amigo.geneontology.org/cgi-bin/amigo/term_details?term=GO:0007272
negative regulation of heat generation	Biological Process	GO:0031651	1	1	100	11236	0.01	8.89996e-05	0.00889996	0.146849	ENSG00000113369	http://amigo.geneontology.org/cgi-bin/amigo/term_details?term=GO:0031651	hsa:57561,ARRDC3,ENSG00000113369	http://amigo.geneontology.org/cgi-bin/amigo/term_details?term=GO:0031651
peptidyl-lysine desuccinylation	Biological Process	GO:0036049	1	1	100	11236	0.01	8.89996e-05	0.00889996	0.146849	ENSG00000124523	http://amigo.geneontology.org/cgi-bin/amigo/term_details?term=GO:0036049	hsa:23408,SIRT5,ENSG00000124523	http://amigo.geneontology.org/cgi-bin/amigo/term_details?term=GO:0036049
calcium ion transmembrane import into cytosol	Biological Process	GO:0097553	1	1	100	11236	0.01	8.89996e-05	0.00889996	0.146849	ENSG00000058668	http://amigo.geneontology.org/cgi-bin/amigo/term_details?term=GO:0097553	hsa:493,ATP2B4,ENSG00000058668	http://amigo.geneontology.org/cgi-bin/amigo/term_details?term=GO:0097553
adrenergic receptor signaling pathway involved in positive regulation of heart rate	Biological Process	GO:0086024	1	1	100	11236	0.01	8.89996e-05	0.00889996	0.146849	ENSG00000113448	http://amigo.geneontology.org/cgi-bin/amigo/term_details?term=GO:0086024	hsa:5144,PDE4D,ENSG00000113448	http://amigo.geneontology.org/cgi-bin/amigo/term_details?term=GO:0086024
negative regulation of cellular amine catabolic process	Biological Process	GO:0033242	1	1	100	11236	0.01	8.89996e-05	0.00889996	0.146849	ENSG00000058668	http://amigo.geneontology.org/cgi-bin/amigo/term_details?term=GO:0033242	hsa:493,ATP2B4,ENSG00000058668	http://amigo.geneontology.org/cgi-bin/amigo/term_details?term=GO:0033242
regulation of hormone biosynthetic process	Biological Process	GO:0046885	2	15	100	11236	0.02	0.00133499	0.00763558	0.146849	ENSG00000113580|ENSG00000113739	http://amigo.geneontology.org/cgi-bin/amigo/term_details?term=GO:0046885	hsa:2908,NR3C1,ENSG00000113580|hsa:8614,STC2,ENSG00000113739	http://amigo.geneontology.org/cgi-bin/amigo/term_details?term=GO:0046885
protein localization to T-tubule	Biological Process	GO:0036371	1	1	100	11236	0.01	8.89996e-05	0.00889996	0.146849	ENSG00000145362	http://amigo.geneontology.org/cgi-bin/amigo/term_details?term=GO:0036371	hsa:287,ANK2,ENSG00000145362	http://amigo.geneontology.org/cgi-bin/amigo/term_details?term=GO:0036371
cell surface receptor signaling pathway	Biological Process	GO:0007166	28	1905	100	11236	0.28	0.169544	0.00382337	0.146849	ENSG00000145703|ENSG00000101977|ENSG00000167601|ENSG00000148346|ENSG00000185737|ENSG00000093167|ENSG00000196924|ENSG00000158125|ENSG00000164675|ENSG00000058091|ENSG00000214944|ENSG00000184588|ENSG00000168918|ENSG00000133059|ENSG00000137809|ENSG00000136603|ENSG00000141655|ENSG00000121966|ENSG00000113369|ENSG00000058668|ENSG00000075275|ENSG00000169762|ENSG00000113448|ENSG00000101680|ENSG00000106123…	http://amigo.geneontology.org/cgi-bin/amigo/term_details?term=GO:0007166	hsa:10788,IQGAP2,ENSG00000145703|hsa:4168,MCF2,ENSG00000101977|hsa:558,AXL,ENSG00000167601|hsa:3934,LCN2,ENSG00000148346|hsa:10718,NRG3,ENSG00000185737|hsa:9209,LRRFIP2,ENSG00000093167|hsa:2316,FLNA,ENSG00000196924|hsa:7498,XDH,ENSG00000158125|hsa:154865,IQUB,ENSG00000164675|hsa:5218,CDK14,ENSG00000058091|hsa:64283,ARHGEF28,ENSG00000214944|hsa:5142,PDE4B,ENSG00000184588|hsa:3635,INPP5D,ENSG000001…	http://amigo.geneontology.org/cgi-bin/amigo/term_details?term=GO:0007166
TDP phosphorylation	Biological Process	GO:0061571	1	1	100	11236	0.01	8.89996e-05	0.00889996	0.146849	ENSG00000155085	http://amigo.geneontology.org/cgi-bin/amigo/term_details?term=GO:0061571	hsa:221264,AK9,ENSG00000155085	http://amigo.geneontology.org/cgi-bin/amigo/term_details?term=GO:0061571
protein localization involved in establishment of planar polarity	Biological Process	GO:0090251	1	1	100	11236	0.01	8.89996e-05	0.00889996	0.146849	ENSG00000075275	http://amigo.geneontology.org/cgi-bin/amigo/term_details?term=GO:0090251	hsa:9620,CELSR1,ENSG00000075275	http://amigo.geneontology.org/cgi-bin/amigo/term_details?term=GO:0090251
regulation of citrulline biosynthetic process	Biological Process	GO:1903248	1	1	100	11236	0.01	8.89996e-05	0.00889996	0.146849	ENSG00000058668	http://amigo.geneontology.org/cgi-bin/amigo/term_details?term=GO:1903248	hsa:493,ATP2B4,ENSG00000058668	http://amigo.geneontology.org/cgi-bin/amigo/term_details?term=GO:1903248
regulation of calcium ion transmembrane transport	Biological Process	GO:1903169	3	44	100	11236	0.03	0.00391598	0.00695558	0.146849	ENSG00000184588|ENSG00000145362|ENSG00000113448	http://amigo.geneontology.org/cgi-bin/amigo/term_details?term=GO:1903169	hsa:5142,PDE4B,ENSG00000184588|hsa:287,ANK2,ENSG00000145362|hsa:5144,PDE4D,ENSG00000113448	http://amigo.geneontology.org/cgi-bin/amigo/term_details?term=GO:1903169
phosphatidylinositol dephosphorylation	Biological Process	GO:0046856	2	15	100	11236	0.02	0.00133499	0.00763558	0.146849	ENSG00000159082|ENSG00000168918	http://amigo.geneontology.org/cgi-bin/amigo/term_details?term=GO:0046856	hsa:8867,SYNJ1,ENSG00000159082|hsa:3635,INPP5D,ENSG00000168918	http://amigo.geneontology.org/cgi-bin/amigo/term_details?term=GO:0046856
negative regulation of cardiac muscle hypertrophy in response to stress	Biological Process	GO:1903243	1	1	100	11236	0.01	8.89996e-05	0.00889996	0.146849	ENSG00000058668	http://amigo.geneontology.org/cgi-bin/amigo/term_details?term=GO:1903243	hsa:493,ATP2B4,ENSG00000058668	http://amigo.geneontology.org/cgi-bin/amigo/term_details?term=GO:1903243
cell migration	Biological Process	GO:0016477	14	743	100	11236	0.14	0.0661267	0.00593013	0.146849	ENSG00000137809|ENSG00000173611|ENSG00000141655|ENSG00000121966|ENSG00000167601|ENSG00000075275|ENSG00000113448|ENSG00000101680|ENSG00000196569|ENSG00000184588|ENSG00000168918|ENSG00000075223|ENSG00000133083|ENSG00000171608	http://amigo.geneontology.org/cgi-bin/amigo/term_details?term=GO:0016477	hsa:22801,ITGA11,ENSG00000137809|hsa:286205,SCAI,ENSG00000173611|hsa:8792,TNFRSF11A,ENSG00000141655|hsa:7852,CXCR4,ENSG00000121966|hsa:558,AXL,ENSG00000167601|hsa:9620,CELSR1,ENSG00000075275|hsa:5144,PDE4D,ENSG00000113448|hsa:284217,LAMA1,ENSG00000101680|hsa:3908,LAMA2,ENSG00000196569|hsa:5142,PDE4B,ENSG00000184588|hsa:3635,INPP5D,ENSG00000168918|hsa:10512,SEMA3C,ENSG00000075223|hsa:9201,DCLK1,EN…	http://amigo.geneontology.org/cgi-bin/amigo/term_details?term=GO:0016477
protein phosphorylation	Biological Process	GO:0006468	19	1197	100	11236	0.19	0.106533	0.0086293	0.146849	ENSG00000167601|ENSG00000185737|ENSG00000107968|ENSG00000158125|ENSG00000058091|ENSG00000133059|ENSG00000133083|ENSG00000137601|ENSG00000080823|ENSG00000141655|ENSG00000138399|ENSG00000121966|ENSG00000058668|ENSG00000154277|ENSG00000113448|ENSG00000124145|ENSG00000106123|ENSG00000160145|ENSG00000171608	http://amigo.geneontology.org/cgi-bin/amigo/term_details?term=GO:0006468	hsa:558,AXL,ENSG00000167601|hsa:10718,NRG3,ENSG00000185737|hsa:1326,MAP3K8,ENSG00000107968|hsa:7498,XDH,ENSG00000158125|hsa:5218,CDK14,ENSG00000058091|hsa:25778,DSTYK,ENSG00000133059|hsa:9201,DCLK1,ENSG00000133083|hsa:4750,NEK1,ENSG00000137601|hsa:5891,MOK,ENSG00000080823|hsa:8792,TNFRSF11A,ENSG00000141655|hsa:79675,FASTKD1,ENSG00000138399|hsa:7852,CXCR4,ENSG00000121966|hsa:493,ATP2B4,ENSG0000005…	http://amigo.geneontology.org/cgi-bin/amigo/term_details?term=GO:0006468
cAMP catabolic process	Biological Process	GO:0006198	2	15	100	11236	0.02	0.00133499	0.00763558	0.146849	ENSG00000184588|ENSG00000113448	http://amigo.geneontology.org/cgi-bin/amigo/term_details?term=GO:0006198	hsa:5142,PDE4B,ENSG00000184588|hsa:5144,PDE4D,ENSG00000113448	http://amigo.geneontology.org/cgi-bin/amigo/term_details?term=GO:0006198
CDP phosphorylation	Biological Process	GO:0061508	1	1	100	11236	0.01	8.89996e-05	0.00889996	0.146849	ENSG00000155085	http://amigo.geneontology.org/cgi-bin/amigo/term_details?term=GO:0061508	hsa:221264,AK9,ENSG00000155085	http://amigo.geneontology.org/cgi-bin/amigo/term_details?term=GO:0061508
dCMP phosphorylation	Biological Process	GO:0061567	1	1	100	11236	0.01	8.89996e-05	0.00889996	0.146849	ENSG00000155085	http://amigo.geneontology.org/cgi-bin/amigo/term_details?term=GO:0061567	hsa:221264,AK9,ENSG00000155085	http://amigo.geneontology.org/cgi-bin/amigo/term_details?term=GO:0061567
negative regulation of cellular amino acid biosynthetic process	Biological Process	GO:2000283	1	1	100	11236	0.01	8.89996e-05	0.00889996	0.146849	ENSG00000058668	http://amigo.geneontology.org/cgi-bin/amigo/term_details?term=GO:2000283	hsa:493,ATP2B4,ENSG00000058668	http://amigo.geneontology.org/cgi-bin/amigo/term_details?term=GO:2000283
dCDP phosphorylation	Biological Process	GO:0061570	1	1	100	11236	0.01	8.89996e-05	0.00889996	0.146849	ENSG00000155085	http://amigo.geneontology.org/cgi-bin/amigo/term_details?term=GO:0061570	hsa:221264,AK9,ENSG00000155085	http://amigo.geneontology.org/cgi-bin/amigo/term_details?term=GO:0061570
granulocyte migration	Biological Process	GO:0097530	3	43	100	11236	0.03	0.00382698	0.00652294	0.146849	ENSG00000184588|ENSG00000171608|ENSG00000113448	http://amigo.geneontology.org/cgi-bin/amigo/term_details?term=GO:0097530	hsa:5142,PDE4B,ENSG00000184588|hsa:5293,PIK3CD,ENSG00000171608|hsa:5144,PDE4D,ENSG00000113448	http://amigo.geneontology.org/cgi-bin/amigo/term_details?term=GO:0097530
signaling	Biological Process	GO:0023052	45	3604	100	11236	0.45	0.320755	0.00447715	0.146849	ENSG00000101977|ENSG00000167601|ENSG00000123609|ENSG00000145362|ENSG00000113580|ENSG00000158125|ENSG00000107968|ENSG00000164675|ENSG00000214944|ENSG00000184588|ENSG00000168918|ENSG00000133083|ENSG00000137809|ENSG00000159082|ENSG00000173611|ENSG00000136603|ENSG00000156011|ENSG00000075275|ENSG00000154277|ENSG00000169762|ENSG00000101680|ENSG00000124145|ENSG00000025039|ENSG00000171608|ENSG00000145703…	http://amigo.geneontology.org/cgi-bin/amigo/term_details?term=GO:0023052	hsa:4168,MCF2,ENSG00000101977|hsa:558,AXL,ENSG00000167601|hsa:9111,NMI,ENSG00000123609|hsa:287,ANK2,ENSG00000145362|hsa:2908,NR3C1,ENSG00000113580|hsa:7498,XDH,ENSG00000158125|hsa:1326,MAP3K8,ENSG00000107968|hsa:154865,IQUB,ENSG00000164675|hsa:64283,ARHGEF28,ENSG00000214944|hsa:5142,PDE4B,ENSG00000184588|hsa:3635,INPP5D,ENSG00000168918|hsa:9201,DCLK1,ENSG00000133083|hsa:22801,ITGA11,ENSG000001378…	http://amigo.geneontology.org/cgi-bin/amigo/term_details?term=GO:0023052
homeostatic process	Biological Process	GO:0042592	16	930	100	11236	0.16	0.0827697	0.00775836	0.146849	ENSG00000167601|ENSG00000148346|ENSG00000100504|ENSG00000145362|ENSG00000110693|ENSG00000184588|ENSG00000156515|ENSG00000136603|ENSG00000146143|ENSG00000141655|ENSG00000113369|ENSG00000121966|ENSG00000058668|ENSG00000113448|ENSG00000113739|ENSG00000171608	http://amigo.geneontology.org/cgi-bin/amigo/term_details?term=GO:0042592	hsa:558,AXL,ENSG00000167601|hsa:3934,LCN2,ENSG00000148346|hsa:5836,PYGL,ENSG00000100504|hsa:287,ANK2,ENSG00000145362|hsa:55553,SOX6,ENSG00000110693|hsa:5142,PDE4B,ENSG00000184588|hsa:3098,HK1,ENSG00000156515|hsa:6498,SKIL,ENSG00000136603|hsa:5558,PRIM2,ENSG00000146143|hsa:8792,TNFRSF11A,ENSG00000141655|hsa:57561,ARRDC3,ENSG00000113369|hsa:7852,CXCR4,ENSG00000121966|hsa:493,ATP2B4,ENSG00000058668|…	http://amigo.geneontology.org/cgi-bin/amigo/term_details?term=GO:0042592
T cell receptor signaling pathway	Biological Process	GO:0050852	4	83	100	11236	0.04	0.00738697	0.00634397	0.146849	ENSG00000184588|ENSG00000168918|ENSG00000171608|ENSG00000113448	http://amigo.geneontology.org/cgi-bin/amigo/term_details?term=GO:0050852	hsa:5142,PDE4B,ENSG00000184588|hsa:3635,INPP5D,ENSG00000168918|hsa:5293,PIK3CD,ENSG00000171608|hsa:5144,PDE4D,ENSG00000113448	http://amigo.geneontology.org/cgi-bin/amigo/term_details?term=GO:0050852
calcium ion import across plasma membrane	Biological Process	GO:0098703	1	1	100	11236	0.01	8.89996e-05	0.00889996	0.146849	ENSG00000058668	http://amigo.geneontology.org/cgi-bin/amigo/term_details?term=GO:0098703	hsa:493,ATP2B4,ENSG00000058668	http://amigo.geneontology.org/cgi-bin/amigo/term_details?term=GO:0098703
cerebellar Purkinje cell layer maturation	Biological Process	GO:0021691	1	1	100	11236	0.01	8.89996e-05	0.00889996	0.146849	ENSG00000095139	http://amigo.geneontology.org/cgi-bin/amigo/term_details?term=GO:0021691	hsa:372,ARCN1,ENSG00000095139	http://amigo.geneontology.org/cgi-bin/amigo/term_details?term=GO:0021691
heat generation	Biological Process	GO:0031649	2	11	100	11236	0.02	0.000978996	0.00409333	0.146849	ENSG00000141655|ENSG00000113369	http://amigo.geneontology.org/cgi-bin/amigo/term_details?term=GO:0031649	hsa:8792,TNFRSF11A,ENSG00000141655|hsa:57561,ARRDC3,ENSG00000113369	http://amigo.geneontology.org/cgi-bin/amigo/term_details?term=GO:0031649
circadian temperature homeostasis	Biological Process	GO:0060086	1	1	100	11236	0.01	8.89996e-05	0.00889996	0.146849	ENSG00000141655	http://amigo.geneontology.org/cgi-bin/amigo/term_details?term=GO:0060086	hsa:8792,TNFRSF11A,ENSG00000141655	http://amigo.geneontology.org/cgi-bin/amigo/term_details?term=GO:0060086
regulation of arginine catabolic process	Biological Process	GO:1900081	1	1	100	11236	0.01	8.89996e-05	0.00889996	0.146849	ENSG00000058668	http://amigo.geneontology.org/cgi-bin/amigo/term_details?term=GO:1900081	hsa:493,ATP2B4,ENSG00000058668	http://amigo.geneontology.org/cgi-bin/amigo/term_details?term=GO:1900081
microtubule-based transport	Biological Process	GO:0010970	4	85	100	11236	0.04	0.00756497	0.00689662	0.146849	ENSG00000130294|ENSG00000187535|ENSG00000154277|ENSG00000118965	http://amigo.geneontology.org/cgi-bin/amigo/term_details?term=GO:0010970	hsa:547,KIF1A,ENSG00000130294|hsa:9742,IFT140,ENSG00000187535|hsa:7345,UCHL1,ENSG00000154277|hsa:57539,WDR35,ENSG00000118965	http://amigo.geneontology.org/cgi-bin/amigo/term_details?term=GO:0010970
neuron projection development	Biological Process	GO:0031175	13	668	100	11236	0.13	0.0594518	0.00615258	0.146849	ENSG00000136603|ENSG00000101977|ENSG00000121966|ENSG00000154277|ENSG00000145362|ENSG00000101680|ENSG00000196569|ENSG00000214944|ENSG00000106123|ENSG00000171533|ENSG00000075223|ENSG00000133083|ENSG00000160145	http://amigo.geneontology.org/cgi-bin/amigo/term_details?term=GO:0031175	hsa:6498,SKIL,ENSG00000136603|hsa:4168,MCF2,ENSG00000101977|hsa:7852,CXCR4,ENSG00000121966|hsa:7345,UCHL1,ENSG00000154277|hsa:287,ANK2,ENSG00000145362|hsa:284217,LAMA1,ENSG00000101680|hsa:3908,LAMA2,ENSG00000196569|hsa:64283,ARHGEF28,ENSG00000214944|hsa:2051,EPHB6,ENSG00000106123|hsa:4135,MAP6,ENSG00000171533|hsa:10512,SEMA3C,ENSG00000075223|hsa:9201,DCLK1,ENSG00000133083|hsa:8997,KALRN,ENSG00000…	http://amigo.geneontology.org/cgi-bin/amigo/term_details?term=GO:0031175
cellular response to organic substance	Biological Process	GO:0071310	20	1296	100	11236	0.2	0.115344	0.00947762	0.152154	ENSG00000101977|ENSG00000167601|ENSG00000148346|ENSG00000113580|ENSG00000110693|ENSG00000158125|ENSG00000184588|ENSG00000141456|ENSG00000133059|ENSG00000136603|ENSG00000078725|ENSG00000141655|ENSG00000121966|ENSG00000058668|ENSG00000113448|ENSG00000113739|ENSG00000135587|ENSG00000160145|ENSG00000025039|ENSG00000171608	http://amigo.geneontology.org/cgi-bin/amigo/term_details?term=GO:0071310	hsa:4168,MCF2,ENSG00000101977|hsa:558,AXL,ENSG00000167601|hsa:3934,LCN2,ENSG00000148346|hsa:2908,NR3C1,ENSG00000113580|hsa:55553,SOX6,ENSG00000110693|hsa:7498,XDH,ENSG00000158125|hsa:5142,PDE4B,ENSG00000184588|hsa:27043,PELP1,ENSG00000141456|hsa:25778,DSTYK,ENSG00000133059|hsa:6498,SKIL,ENSG00000136603|hsa:1620,BRINP1,ENSG00000078725|hsa:8792,TNFRSF11A,ENSG00000141655|hsa:7852,CXCR4,ENSG000001219…	http://amigo.geneontology.org/cgi-bin/amigo/term_details?term=GO:0071310
neuron projection guidance	Biological Process	GO:0097485	8	332	100	11236	0.08	0.0295479	0.00942364	0.152154	ENSG00000121966|ENSG00000145362|ENSG00000101680|ENSG00000214944|ENSG00000106123|ENSG00000196569|ENSG00000075223|ENSG00000160145	http://amigo.geneontology.org/cgi-bin/amigo/term_details?term=GO:0097485	hsa:7852,CXCR4,ENSG00000121966|hsa:287,ANK2,ENSG00000145362|hsa:284217,LAMA1,ENSG00000101680|hsa:64283,ARHGEF28,ENSG00000214944|hsa:2051,EPHB6,ENSG00000106123|hsa:3908,LAMA2,ENSG00000196569|hsa:10512,SEMA3C,ENSG00000075223|hsa:8997,KALRN,ENSG00000160145	http://amigo.geneontology.org/cgi-bin/amigo/term_details?term=GO:0097485
axon guidance	Biological Process	GO:0007411	8	332	100	11236	0.08	0.0295479	0.00942364	0.152154	ENSG00000121966|ENSG00000145362|ENSG00000101680|ENSG00000214944|ENSG00000106123|ENSG00000196569|ENSG00000075223|ENSG00000160145	http://amigo.geneontology.org/cgi-bin/amigo/term_details?term=GO:0007411	hsa:7852,CXCR4,ENSG00000121966|hsa:287,ANK2,ENSG00000145362|hsa:284217,LAMA1,ENSG00000101680|hsa:64283,ARHGEF28,ENSG00000214944|hsa:2051,EPHB6,ENSG00000106123|hsa:3908,LAMA2,ENSG00000196569|hsa:10512,SEMA3C,ENSG00000075223|hsa:8997,KALRN,ENSG00000160145	http://amigo.geneontology.org/cgi-bin/amigo/term_details?term=GO:0007411
neuron differentiation	Biological Process	GO:0030182	15	868	100	11236	0.15	0.0772517	0.00956311	0.152701	ENSG00000136603|ENSG00000078725|ENSG00000101977|ENSG00000156011|ENSG00000121966|ENSG00000154277|ENSG00000145362|ENSG00000101680|ENSG00000196569|ENSG00000214944|ENSG00000106123|ENSG00000171533|ENSG00000075223|ENSG00000133083|ENSG00000160145	http://amigo.geneontology.org/cgi-bin/amigo/term_details?term=GO:0030182	hsa:6498,SKIL,ENSG00000136603|hsa:1620,BRINP1,ENSG00000078725|hsa:4168,MCF2,ENSG00000101977|hsa:23362,PSD3,ENSG00000156011|hsa:7852,CXCR4,ENSG00000121966|hsa:7345,UCHL1,ENSG00000154277|hsa:287,ANK2,ENSG00000145362|hsa:284217,LAMA1,ENSG00000101680|hsa:3908,LAMA2,ENSG00000196569|hsa:64283,ARHGEF28,ENSG00000214944|hsa:2051,EPHB6,ENSG00000106123|hsa:4135,MAP6,ENSG00000171533|hsa:10512,SEMA3C,ENSG0000…	http://amigo.geneontology.org/cgi-bin/amigo/term_details?term=GO:0030182
cytoskeleton-dependent intracellular transport	Biological Process	GO:0030705	4	94	100	11236	0.04	0.00836597	0.00977703	0.15283	ENSG00000130294|ENSG00000187535|ENSG00000154277|ENSG00000118965	http://amigo.geneontology.org/cgi-bin/amigo/term_details?term=GO:0030705	hsa:547,KIF1A,ENSG00000130294|hsa:9742,IFT140,ENSG00000187535|hsa:7345,UCHL1,ENSG00000154277|hsa:57539,WDR35,ENSG00000118965	http://amigo.geneontology.org/cgi-bin/amigo/term_details?term=GO:0030705
relaxation of muscle	Biological Process	GO:0090075	2	17	100	11236	0.02	0.00151299	0.00977623	0.15283	ENSG00000184588|ENSG00000113448	http://amigo.geneontology.org/cgi-bin/amigo/term_details?term=GO:0090075	hsa:5142,PDE4B,ENSG00000184588|hsa:5144,PDE4D,ENSG00000113448	http://amigo.geneontology.org/cgi-bin/amigo/term_details?term=GO:0090075
cyclic nucleotide catabolic process	Biological Process	GO:0009214	2	17	100	11236	0.02	0.00151299	0.00977623	0.15283	ENSG00000184588|ENSG00000113448	http://amigo.geneontology.org/cgi-bin/amigo/term_details?term=GO:0009214	hsa:5142,PDE4B,ENSG00000184588|hsa:5144,PDE4D,ENSG00000113448	http://amigo.geneontology.org/cgi-bin/amigo/term_details?term=GO:0009214
cell motility	Biological Process	GO:0048870	14	791	100	11236	0.14	0.0703987	0.0100788	0.155906	ENSG00000137809|ENSG00000173611|ENSG00000141655|ENSG00000121966|ENSG00000167601|ENSG00000075275|ENSG00000113448|ENSG00000101680|ENSG00000196569|ENSG00000184588|ENSG00000168918|ENSG00000075223|ENSG00000133083|ENSG00000171608	http://amigo.geneontology.org/cgi-bin/amigo/term_details?term=GO:0048870	hsa:22801,ITGA11,ENSG00000137809|hsa:286205,SCAI,ENSG00000173611|hsa:8792,TNFRSF11A,ENSG00000141655|hsa:7852,CXCR4,ENSG00000121966|hsa:558,AXL,ENSG00000167601|hsa:9620,CELSR1,ENSG00000075275|hsa:5144,PDE4D,ENSG00000113448|hsa:284217,LAMA1,ENSG00000101680|hsa:3908,LAMA2,ENSG00000196569|hsa:5142,PDE4B,ENSG00000184588|hsa:3635,INPP5D,ENSG00000168918|hsa:10512,SEMA3C,ENSG00000075223|hsa:9201,DCLK1,EN…	http://amigo.geneontology.org/cgi-bin/amigo/term_details?term=GO:0048870
localization of cell	Biological Process	GO:0051674	14	791	100	11236	0.14	0.0703987	0.0100788	0.155906	ENSG00000137809|ENSG00000173611|ENSG00000141655|ENSG00000121966|ENSG00000167601|ENSG00000075275|ENSG00000113448|ENSG00000101680|ENSG00000196569|ENSG00000184588|ENSG00000168918|ENSG00000075223|ENSG00000133083|ENSG00000171608	http://amigo.geneontology.org/cgi-bin/amigo/term_details?term=GO:0051674	hsa:22801,ITGA11,ENSG00000137809|hsa:286205,SCAI,ENSG00000173611|hsa:8792,TNFRSF11A,ENSG00000141655|hsa:7852,CXCR4,ENSG00000121966|hsa:558,AXL,ENSG00000167601|hsa:9620,CELSR1,ENSG00000075275|hsa:5144,PDE4D,ENSG00000113448|hsa:284217,LAMA1,ENSG00000101680|hsa:3908,LAMA2,ENSG00000196569|hsa:5142,PDE4B,ENSG00000184588|hsa:3635,INPP5D,ENSG00000168918|hsa:10512,SEMA3C,ENSG00000075223|hsa:9201,DCLK1,EN…	http://amigo.geneontology.org/cgi-bin/amigo/term_details?term=GO:0051674
cellular response to biotic stimulus	Biological Process	GO:0071216	4	95	100	11236	0.04	0.00845497	0.0101385	0.156017	ENSG00000184588|ENSG00000167601|ENSG00000148346|ENSG00000113448	http://amigo.geneontology.org/cgi-bin/amigo/term_details?term=GO:0071216	hsa:5142,PDE4B,ENSG00000184588|hsa:558,AXL,ENSG00000167601|hsa:3934,LCN2,ENSG00000148346|hsa:5144,PDE4D,ENSG00000113448	http://amigo.geneontology.org/cgi-bin/amigo/term_details?term=GO:0071216
regulation of heart contraction	Biological Process	GO:0008016	4	96	100	11236	0.04	0.00854397	0.0105085	0.159236	ENSG00000184588|ENSG00000058668|ENSG00000145362|ENSG00000113448	http://amigo.geneontology.org/cgi-bin/amigo/term_details?term=GO:0008016	hsa:5142,PDE4B,ENSG00000184588|hsa:493,ATP2B4,ENSG00000058668|hsa:287,ANK2,ENSG00000145362|hsa:5144,PDE4D,ENSG00000113448	http://amigo.geneontology.org/cgi-bin/amigo/term_details?term=GO:0008016
leukocyte homeostasis	Biological Process	GO:0001776	3	51	100	11236	0.03	0.00453898	0.0104587	0.159236	ENSG00000136603|ENSG00000184588|ENSG00000171608	http://amigo.geneontology.org/cgi-bin/amigo/term_details?term=GO:0001776	hsa:6498,SKIL,ENSG00000136603|hsa:5142,PDE4B,ENSG00000184588|hsa:5293,PIK3CD,ENSG00000171608	http://amigo.geneontology.org/cgi-bin/amigo/term_details?term=GO:0001776
regulation of cation channel activity	Biological Process	GO:2001257	3	51	100	11236	0.03	0.00453898	0.0104587	0.159236	ENSG00000184588|ENSG00000145362|ENSG00000113448	http://amigo.geneontology.org/cgi-bin/amigo/term_details?term=GO:2001257	hsa:5142,PDE4B,ENSG00000184588|hsa:287,ANK2,ENSG00000145362|hsa:5144,PDE4D,ENSG00000113448	http://amigo.geneontology.org/cgi-bin/amigo/term_details?term=GO:2001257
regulation of cardiac muscle contraction	Biological Process	GO:0055117	3	52	100	11236	0.03	0.00462798	0.0110285	0.160561	ENSG00000184588|ENSG00000145362|ENSG00000113448	http://amigo.geneontology.org/cgi-bin/amigo/term_details?term=GO:0055117	hsa:5142,PDE4B,ENSG00000184588|hsa:287,ANK2,ENSG00000145362|hsa:5144,PDE4D,ENSG00000113448	http://amigo.geneontology.org/cgi-bin/amigo/term_details?term=GO:0055117
epithelial tube branching involved in lung morphogenesis	Biological Process	GO:0060441	2	18	100	11236	0.02	0.00160199	0.0109349	0.160561	ENSG00000101680|ENSG00000075275	http://amigo.geneontology.org/cgi-bin/amigo/term_details?term=GO:0060441	hsa:284217,LAMA1,ENSG00000101680|hsa:9620,CELSR1,ENSG00000075275	http://amigo.geneontology.org/cgi-bin/amigo/term_details?term=GO:0060441
regulation of release of sequestered calcium ion into cytosol by sarcoplasmic reticulum	Biological Process	GO:0010880	2	18	100	11236	0.02	0.00160199	0.0109349	0.160561	ENSG00000145362|ENSG00000113448	http://amigo.geneontology.org/cgi-bin/amigo/term_details?term=GO:0010880	hsa:287,ANK2,ENSG00000145362|hsa:5144,PDE4D,ENSG00000113448	http://amigo.geneontology.org/cgi-bin/amigo/term_details?term=GO:0010880
negative regulation of reactive oxygen species metabolic process	Biological Process	GO:2000378	2	18	100	11236	0.02	0.00160199	0.0109349	0.160561	ENSG00000124523|ENSG00000058668	http://amigo.geneontology.org/cgi-bin/amigo/term_details?term=GO:2000378	hsa:23408,SIRT5,ENSG00000124523|hsa:493,ATP2B4,ENSG00000058668	http://amigo.geneontology.org/cgi-bin/amigo/term_details?term=GO:2000378
regulation of cation transmembrane transport	Biological Process	GO:1904062	4	98	100	11236	0.04	0.00872197	0.0112746	0.162551	ENSG00000184588|ENSG00000058668|ENSG00000145362|ENSG00000113448	http://amigo.geneontology.org/cgi-bin/amigo/term_details?term=GO:1904062	hsa:5142,PDE4B,ENSG00000184588|hsa:493,ATP2B4,ENSG00000058668|hsa:287,ANK2,ENSG00000145362|hsa:5144,PDE4D,ENSG00000113448	http://amigo.geneontology.org/cgi-bin/amigo/term_details?term=GO:1904062
single-multicellular organism process	Biological Process	GO:0044707	46	3879	100	11236	0.46	0.34523	0.0112281	0.162551	ENSG00000138759|ENSG00000101977|ENSG00000135074|ENSG00000167601|ENSG00000022840|ENSG00000145362|ENSG00000113580|ENSG00000158125|ENSG00000214944|ENSG00000184588|ENSG00000168918|ENSG00000133083|ENSG00000137809|ENSG00000159082|ENSG00000136603|ENSG00000156011|ENSG00000075275|ENSG00000154277|ENSG00000169762|ENSG00000101680|ENSG00000124145|ENSG00000134138|ENSG00000171608|ENSG00000131620|ENSG00000185737…	http://amigo.geneontology.org/cgi-bin/amigo/term_details?term=GO:0044707	hsa:80144,FRAS1,ENSG00000138759|hsa:4168,MCF2,ENSG00000101977|hsa:8728,ADAM19,ENSG00000135074|hsa:558,AXL,ENSG00000167601|hsa:9921,RNF10,ENSG00000022840|hsa:287,ANK2,ENSG00000145362|hsa:2908,NR3C1,ENSG00000113580|hsa:7498,XDH,ENSG00000158125|hsa:64283,ARHGEF28,ENSG00000214944|hsa:5142,PDE4B,ENSG00000184588|hsa:3635,INPP5D,ENSG00000168918|hsa:9201,DCLK1,ENSG00000133083|hsa:22801,ITGA11,ENSG0000013…	http://amigo.geneontology.org/cgi-bin/amigo/term_details?term=GO:0044707
cilium morphogenesis	Biological Process	GO:0060271	5	152	100	11236	0.05	0.0135279	0.0114182	0.163826	ENSG00000196924|ENSG00000137601|ENSG00000164675|ENSG00000187535|ENSG00000118965	http://amigo.geneontology.org/cgi-bin/amigo/term_details?term=GO:0060271	hsa:2316,FLNA,ENSG00000196924|hsa:4750,NEK1,ENSG00000137601|hsa:154865,IQUB,ENSG00000164675|hsa:9742,IFT140,ENSG00000187535|hsa:57539,WDR35,ENSG00000118965	http://amigo.geneontology.org/cgi-bin/amigo/term_details?term=GO:0060271
mammary gland development	Biological Process	GO:0030879	4	99	100	11236	0.04	0.00881096	0.0116708	0.166645	ENSG00000113580|ENSG00000158125|ENSG00000141655|ENSG00000185737	http://amigo.geneontology.org/cgi-bin/amigo/term_details?term=GO:0030879	hsa:2908,NR3C1,ENSG00000113580|hsa:7498,XDH,ENSG00000158125|hsa:8792,TNFRSF11A,ENSG00000141655|hsa:10718,NRG3,ENSG00000185737	http://amigo.geneontology.org/cgi-bin/amigo/term_details?term=GO:0030879
branching involved in salivary gland morphogenesis	Biological Process	GO:0060445	2	19	100	11236	0.02	0.00169099	0.0121511	0.168994	ENSG00000101680|ENSG00000075223	http://amigo.geneontology.org/cgi-bin/amigo/term_details?term=GO:0060445	hsa:284217,LAMA1,ENSG00000101680|hsa:10512,SEMA3C,ENSG00000075223	http://amigo.geneontology.org/cgi-bin/amigo/term_details?term=GO:0060445
calcium ion transport from endoplasmic reticulum to cytosol	Biological Process	GO:1903514	2	19	100	11236	0.02	0.00169099	0.0121511	0.168994	ENSG00000145362|ENSG00000113448	http://amigo.geneontology.org/cgi-bin/amigo/term_details?term=GO:1903514	hsa:287,ANK2,ENSG00000145362|hsa:5144,PDE4D,ENSG00000113448	http://amigo.geneontology.org/cgi-bin/amigo/term_details?term=GO:1903514
phosphorylation	Biological Process	GO:0016310	21	1418	100	11236	0.21	0.126201	0.0122335	0.168994	ENSG00000167601|ENSG00000185737|ENSG00000107968|ENSG00000158125|ENSG00000058091|ENSG00000155085|ENSG00000133059|ENSG00000156515|ENSG00000133083|ENSG00000137601|ENSG00000080823|ENSG00000141655|ENSG00000138399|ENSG00000121966|ENSG00000058668|ENSG00000154277|ENSG00000113448|ENSG00000124145|ENSG00000106123|ENSG00000160145|ENSG00000171608	http://amigo.geneontology.org/cgi-bin/amigo/term_details?term=GO:0016310	hsa:558,AXL,ENSG00000167601|hsa:10718,NRG3,ENSG00000185737|hsa:1326,MAP3K8,ENSG00000107968|hsa:7498,XDH,ENSG00000158125|hsa:5218,CDK14,ENSG00000058091|hsa:221264,AK9,ENSG00000155085|hsa:25778,DSTYK,ENSG00000133059|hsa:3098,HK1,ENSG00000156515|hsa:9201,DCLK1,ENSG00000133083|hsa:4750,NEK1,ENSG00000137601|hsa:5891,MOK,ENSG00000080823|hsa:8792,TNFRSF11A,ENSG00000141655|hsa:79675,FASTKD1,ENSG000001383…	http://amigo.geneontology.org/cgi-bin/amigo/term_details?term=GO:0016310
neuron migration	Biological Process	GO:0001764	4	100	100	11236	0.04	0.00889996	0.0120758	0.168994	ENSG00000121966|ENSG00000167601|ENSG00000075275|ENSG00000133083	http://amigo.geneontology.org/cgi-bin/amigo/term_details?term=GO:0001764	hsa:7852,CXCR4,ENSG00000121966|hsa:558,AXL,ENSG00000167601|hsa:9620,CELSR1,ENSG00000075275|hsa:9201,DCLK1,ENSG00000133083	http://amigo.geneontology.org/cgi-bin/amigo/term_details?term=GO:0001764
actin-mediated cell contraction	Biological Process	GO:0070252	3	54	100	11236	0.03	0.00480598	0.012221	0.168994	ENSG00000184588|ENSG00000145362|ENSG00000113448	http://amigo.geneontology.org/cgi-bin/amigo/term_details?term=GO:0070252	hsa:5142,PDE4B,ENSG00000184588|hsa:287,ANK2,ENSG00000145362|hsa:5144,PDE4D,ENSG00000113448	http://amigo.geneontology.org/cgi-bin/amigo/term_details?term=GO:0070252
release of sequestered calcium ion into cytosol by sarcoplasmic reticulum	Biological Process	GO:0014808	2	19	100	11236	0.02	0.00169099	0.0121511	0.168994	ENSG00000145362|ENSG00000113448	http://amigo.geneontology.org/cgi-bin/amigo/term_details?term=GO:0014808	hsa:287,ANK2,ENSG00000145362|hsa:5144,PDE4D,ENSG00000113448	http://amigo.geneontology.org/cgi-bin/amigo/term_details?term=GO:0014808
planar dichotomous subdivision of terminal units involved in lung branching morphogenesis	Biological Process	GO:0060489	1	2	100	11236	0.01	0.000177999	0.0177215	0.169238	ENSG00000075275	http://amigo.geneontology.org/cgi-bin/amigo/term_details?term=GO:0060489	hsa:9620,CELSR1,ENSG00000075275	http://amigo.geneontology.org/cgi-bin/amigo/term_details?term=GO:0060489
ribose phosphate metabolic process	Biological Process	GO:0019693	7	290	100	11236	0.07	0.0258099	0.0147614	0.169238	ENSG00000155085|ENSG00000184588|ENSG00000181192|ENSG00000156515|ENSG00000171793|ENSG00000100504|ENSG00000113448	http://amigo.geneontology.org/cgi-bin/amigo/term_details?term=GO:0019693	hsa:221264,AK9,ENSG00000155085|hsa:5142,PDE4B,ENSG00000184588|hsa:55526,DHTKD1,ENSG00000181192|hsa:3098,HK1,ENSG00000156515|hsa:1503,CTPS1,ENSG00000171793|hsa:5836,PYGL,ENSG00000100504|hsa:5144,PDE4D,ENSG00000113448	http://amigo.geneontology.org/cgi-bin/amigo/term_details?term=GO:0019693
T-tubule organization	Biological Process	GO:0033292	1	2	100	11236	0.01	0.000177999	0.0177215	0.169238	ENSG00000145362	http://amigo.geneontology.org/cgi-bin/amigo/term_details?term=GO:0033292	hsa:287,ANK2,ENSG00000145362	http://amigo.geneontology.org/cgi-bin/amigo/term_details?term=GO:0033292
cell differentiation	Biological Process	GO:0030154	30	2278	100	11236	0.3	0.202741	0.0131982	0.169238	ENSG00000101977|ENSG00000167601|ENSG00000022840|ENSG00000145362|ENSG00000196924|ENSG00000110693|ENSG00000158125|ENSG00000107968|ENSG00000060718|ENSG00000214944|ENSG00000187908|ENSG00000075223|ENSG00000181192|ENSG00000133083|ENSG00000137809|ENSG00000136603|ENSG00000078725|ENSG00000141655|ENSG00000156011|ENSG00000121966|ENSG00000075275|ENSG00000154277|ENSG00000113448|ENSG00000101680|ENSG00000196569…	http://amigo.geneontology.org/cgi-bin/amigo/term_details?term=GO:0030154	hsa:4168,MCF2,ENSG00000101977|hsa:558,AXL,ENSG00000167601|hsa:9921,RNF10,ENSG00000022840|hsa:287,ANK2,ENSG00000145362|hsa:2316,FLNA,ENSG00000196924|hsa:55553,SOX6,ENSG00000110693|hsa:7498,XDH,ENSG00000158125|hsa:1326,MAP3K8,ENSG00000107968|hsa:1301,COL11A1,ENSG00000060718|hsa:64283,ARHGEF28,ENSG00000214944|hsa:1755,DMBT1,ENSG00000187908|hsa:10512,SEMA3C,ENSG00000075223|hsa:55526,DHTKD1,ENSG000001…	http://amigo.geneontology.org/cgi-bin/amigo/term_details?term=GO:0030154
nucleoside monophosphate phosphorylation	Biological Process	GO:0046940	1	2	100	11236	0.01	0.000177999	0.0177215	0.169238	ENSG00000155085	http://amigo.geneontology.org/cgi-bin/amigo/term_details?term=GO:0046940	hsa:221264,AK9,ENSG00000155085	http://amigo.geneontology.org/cgi-bin/amigo/term_details?term=GO:0046940
endoplasmic reticulum to cytosol transport	Biological Process	GO:1903513	2	23	100	11236	0.02	0.00204699	0.0175685	0.169238	ENSG00000145362|ENSG00000113448	http://amigo.geneontology.org/cgi-bin/amigo/term_details?term=GO:1903513	hsa:287,ANK2,ENSG00000145362|hsa:5144,PDE4D,ENSG00000113448	http://amigo.geneontology.org/cgi-bin/amigo/term_details?term=GO:1903513
cell development	Biological Process	GO:0048468	20	1349	100	11236	0.2	0.120061	0.0143888	0.169238	ENSG00000101977|ENSG00000167601|ENSG00000022840|ENSG00000145362|ENSG00000196924|ENSG00000110693|ENSG00000060718|ENSG00000214944|ENSG00000075223|ENSG00000133083|ENSG00000136603|ENSG00000078725|ENSG00000121966|ENSG00000154277|ENSG00000113448|ENSG00000101680|ENSG00000196569|ENSG00000106123|ENSG00000171533|ENSG00000160145	http://amigo.geneontology.org/cgi-bin/amigo/term_details?term=GO:0048468	hsa:4168,MCF2,ENSG00000101977|hsa:558,AXL,ENSG00000167601|hsa:9921,RNF10,ENSG00000022840|hsa:287,ANK2,ENSG00000145362|hsa:2316,FLNA,ENSG00000196924|hsa:55553,SOX6,ENSG00000110693|hsa:1301,COL11A1,ENSG00000060718|hsa:64283,ARHGEF28,ENSG00000214944|hsa:10512,SEMA3C,ENSG00000075223|hsa:9201,DCLK1,ENSG00000133083|hsa:6498,SKIL,ENSG00000136603|hsa:1620,BRINP1,ENSG00000078725|hsa:7852,CXCR4,ENSG0000012…	http://amigo.geneontology.org/cgi-bin/amigo/term_details?term=GO:0048468
negative regulation of glucocorticoid mediated signaling pathway	Biological Process	GO:1900170	1	2	100	11236	0.01	0.000177999	0.0177215	0.169238	ENSG00000113580	http://amigo.geneontology.org/cgi-bin/amigo/term_details?term=GO:1900170	hsa:2908,NR3C1,ENSG00000113580	http://amigo.geneontology.org/cgi-bin/amigo/term_details?term=GO:1900170
calcium ion import into cell	Biological Process	GO:1990035	1	2	100	11236	0.01	0.000177999	0.0177215	0.169238	ENSG00000058668	http://amigo.geneontology.org/cgi-bin/amigo/term_details?term=GO:1990035	hsa:493,ATP2B4,ENSG00000058668	http://amigo.geneontology.org/cgi-bin/amigo/term_details?term=GO:1990035
positive regulation of interleukin-2 production	Biological Process	GO:0032743	2	22	100	11236	0.02	0.00195799	0.0161334	0.169238	ENSG00000184588|ENSG00000113448	http://amigo.geneontology.org/cgi-bin/amigo/term_details?term=GO:0032743	hsa:5142,PDE4B,ENSG00000184588|hsa:5144,PDE4D,ENSG00000113448	http://amigo.geneontology.org/cgi-bin/amigo/term_details?term=GO:0032743
sarcoplasmic reticulum calcium ion transport	Biological Process	GO:0070296	2	20	100	11236	0.02	0.00177999	0.0134236	0.169238	ENSG00000145362|ENSG00000113448	http://amigo.geneontology.org/cgi-bin/amigo/term_details?term=GO:0070296	hsa:287,ANK2,ENSG00000145362|hsa:5144,PDE4D,ENSG00000113448	http://amigo.geneontology.org/cgi-bin/amigo/term_details?term=GO:0070296
microtubule-based movement	Biological Process	GO:0007018	5	165	100	11236	0.05	0.0146849	0.0158165	0.169238	ENSG00000130294|ENSG00000185842|ENSG00000187535|ENSG00000154277|ENSG00000118965	http://amigo.geneontology.org/cgi-bin/amigo/term_details?term=GO:0007018	hsa:547,KIF1A,ENSG00000130294|hsa:127602,DNAH14,ENSG00000185842|hsa:9742,IFT140,ENSG00000187535|hsa:7345,UCHL1,ENSG00000154277|hsa:57539,WDR35,ENSG00000118965	http://amigo.geneontology.org/cgi-bin/amigo/term_details?term=GO:0007018
regulation of fever generation by prostaglandin secretion	Biological Process	GO:0100009	1	2	100	11236	0.01	0.000177999	0.0177215	0.169238	ENSG00000141655	http://amigo.geneontology.org/cgi-bin/amigo/term_details?term=GO:0100009	hsa:8792,TNFRSF11A,ENSG00000141655	http://amigo.geneontology.org/cgi-bin/amigo/term_details?term=GO:0100009
natural killer cell chemotaxis	Biological Process	GO:0035747	1	2	100	11236	0.01	0.000177999	0.0177215	0.169238	ENSG00000171608	http://amigo.geneontology.org/cgi-bin/amigo/term_details?term=GO:0035747	hsa:5293,PIK3CD,ENSG00000171608	http://amigo.geneontology.org/cgi-bin/amigo/term_details?term=GO:0035747
xanthine metabolic process	Biological Process	GO:0046110	1	2	100	11236	0.01	0.000177999	0.0177215	0.169238	ENSG00000158125	http://amigo.geneontology.org/cgi-bin/amigo/term_details?term=GO:0046110	hsa:7498,XDH,ENSG00000158125	http://amigo.geneontology.org/cgi-bin/amigo/term_details?term=GO:0046110
antigen receptor-mediated signaling pathway	Biological Process	GO:0050851	4	108	100	11236	0.04	0.00961196	0.0156429	0.169238	ENSG00000184588|ENSG00000168918|ENSG00000171608|ENSG00000113448	http://amigo.geneontology.org/cgi-bin/amigo/term_details?term=GO:0050851	hsa:5142,PDE4B,ENSG00000184588|hsa:3635,INPP5D,ENSG00000168918|hsa:5293,PIK3CD,ENSG00000171608|hsa:5144,PDE4D,ENSG00000113448	http://amigo.geneontology.org/cgi-bin/amigo/term_details?term=GO:0050851
adenylate cyclase-inhibiting dopamine receptor signaling pathway	Biological Process	GO:0007195	1	2	100	11236	0.01	0.000177999	0.0177215	0.169238	ENSG00000196924	http://amigo.geneontology.org/cgi-bin/amigo/term_details?term=GO:0007195	hsa:2316,FLNA,ENSG00000196924	http://amigo.geneontology.org/cgi-bin/amigo/term_details?term=GO:0007195
cerebellum maturation	Biological Process	GO:0021590	1	2	100	11236	0.01	0.000177999	0.0177215	0.169238	ENSG00000095139	http://amigo.geneontology.org/cgi-bin/amigo/term_details?term=GO:0021590	hsa:372,ARCN1,ENSG00000095139	http://amigo.geneontology.org/cgi-bin/amigo/term_details?term=GO:0021590
response to lipopolysaccharide	Biological Process	GO:0032496	5	157	100	11236	0.05	0.0139729	0.0129957	0.169238	ENSG00000141655|ENSG00000184588|ENSG00000167601|ENSG00000148346|ENSG00000113448	http://amigo.geneontology.org/cgi-bin/amigo/term_details?term=GO:0032496	hsa:8792,TNFRSF11A,ENSG00000141655|hsa:5142,PDE4B,ENSG00000184588|hsa:558,AXL,ENSG00000167601|hsa:3934,LCN2,ENSG00000148346|hsa:5144,PDE4D,ENSG00000113448	http://amigo.geneontology.org/cgi-bin/amigo/term_details?term=GO:0032496
negative regulation of nitric oxide mediated signal transduction	Biological Process	GO:0010751	1	2	100	11236	0.01	0.000177999	0.0177215	0.169238	ENSG00000058668	http://amigo.geneontology.org/cgi-bin/amigo/term_details?term=GO:0010751	hsa:493,ATP2B4,ENSG00000058668	http://amigo.geneontology.org/cgi-bin/amigo/term_details?term=GO:0010751
neuron development	Biological Process	GO:0048666	13	738	100	11236	0.13	0.0656817	0.0135779	0.169238	ENSG00000136603|ENSG00000101977|ENSG00000121966|ENSG00000154277|ENSG00000145362|ENSG00000101680|ENSG00000196569|ENSG00000214944|ENSG00000106123|ENSG00000171533|ENSG00000075223|ENSG00000133083|ENSG00000160145	http://amigo.geneontology.org/cgi-bin/amigo/term_details?term=GO:0048666	hsa:6498,SKIL,ENSG00000136603|hsa:4168,MCF2,ENSG00000101977|hsa:7852,CXCR4,ENSG00000121966|hsa:7345,UCHL1,ENSG00000154277|hsa:287,ANK2,ENSG00000145362|hsa:284217,LAMA1,ENSG00000101680|hsa:3908,LAMA2,ENSG00000196569|hsa:64283,ARHGEF28,ENSG00000214944|hsa:2051,EPHB6,ENSG00000106123|hsa:4135,MAP6,ENSG00000171533|hsa:10512,SEMA3C,ENSG00000075223|hsa:9201,DCLK1,ENSG00000133083|hsa:8997,KALRN,ENSG00000…	http://amigo.geneontology.org/cgi-bin/amigo/term_details?term=GO:0048666
iron chelate transport	Biological Process	GO:0015688	1	2	100	11236	0.01	0.000177999	0.0177215	0.169238	ENSG00000148346	http://amigo.geneontology.org/cgi-bin/amigo/term_details?term=GO:0015688	hsa:3934,LCN2,ENSG00000148346	http://amigo.geneontology.org/cgi-bin/amigo/term_details?term=GO:0015688
negative regulation of cardiac muscle adaptation	Biological Process	GO:0010616	1	2	100	11236	0.01	0.000177999	0.0177215	0.169238	ENSG00000058668	http://amigo.geneontology.org/cgi-bin/amigo/term_details?term=GO:0010616	hsa:493,ATP2B4,ENSG00000058668	http://amigo.geneontology.org/cgi-bin/amigo/term_details?term=GO:0010616
cerebellar cortex maturation	Biological Process	GO:0021699	1	2	100	11236	0.01	0.000177999	0.0177215	0.169238	ENSG00000095139	http://amigo.geneontology.org/cgi-bin/amigo/term_details?term=GO:0021699	hsa:372,ARCN1,ENSG00000095139	http://amigo.geneontology.org/cgi-bin/amigo/term_details?term=GO:0021699
purine ribonucleotide catabolic process	Biological Process	GO:0009154	2	23	100	11236	0.02	0.00204699	0.0175685	0.169238	ENSG00000184588|ENSG00000113448	http://amigo.geneontology.org/cgi-bin/amigo/term_details?term=GO:0009154	hsa:5142,PDE4B,ENSG00000184588|hsa:5144,PDE4D,ENSG00000113448	http://amigo.geneontology.org/cgi-bin/amigo/term_details?term=GO:0009154
regulation of fever generation by regulation of prostaglandin secretion	Biological Process	GO:0071810	1	2	100	11236	0.01	0.000177999	0.0177215	0.169238	ENSG00000141655	http://amigo.geneontology.org/cgi-bin/amigo/term_details?term=GO:0071810	hsa:8792,TNFRSF11A,ENSG00000141655	http://amigo.geneontology.org/cgi-bin/amigo/term_details?term=GO:0071810
protein localization to M-band	Biological Process	GO:0036309	1	2	100	11236	0.01	0.000177999	0.0177215	0.169238	ENSG00000145362	http://amigo.geneontology.org/cgi-bin/amigo/term_details?term=GO:0036309	hsa:287,ANK2,ENSG00000145362	http://amigo.geneontology.org/cgi-bin/amigo/term_details?term=GO:0036309
G-protein coupled receptor signaling pathway	Biological Process	GO:0007186	8	351	100	11236	0.08	0.0312389	0.0128839	0.169238	ENSG00000145703|ENSG00000121966|ENSG00000113369|ENSG00000058668|ENSG00000075275|ENSG00000169762|ENSG00000113448|ENSG00000196924	http://amigo.geneontology.org/cgi-bin/amigo/term_details?term=GO:0007186	hsa:10788,IQGAP2,ENSG00000145703|hsa:7852,CXCR4,ENSG00000121966|hsa:57561,ARRDC3,ENSG00000113369|hsa:493,ATP2B4,ENSG00000058668|hsa:9620,CELSR1,ENSG00000075275|hsa:202018,TAPT1,ENSG00000169762|hsa:5144,PDE4D,ENSG00000113448|hsa:2316,FLNA,ENSG00000196924	http://amigo.geneontology.org/cgi-bin/amigo/term_details?term=GO:0007186
regulation of striated muscle contraction	Biological Process	GO:0006942	3	56	100	11236	0.03	0.00498398	0.0134849	0.169238	ENSG00000184588|ENSG00000145362|ENSG00000113448	http://amigo.geneontology.org/cgi-bin/amigo/term_details?term=GO:0006942	hsa:5142,PDE4B,ENSG00000184588|hsa:287,ANK2,ENSG00000145362|hsa:5144,PDE4D,ENSG00000113448	http://amigo.geneontology.org/cgi-bin/amigo/term_details?term=GO:0006942
regulation of hormone metabolic process	Biological Process	GO:0032350	2	20	100	11236	0.02	0.00177999	0.0134236	0.169238	ENSG00000113580|ENSG00000113739	http://amigo.geneontology.org/cgi-bin/amigo/term_details?term=GO:0032350	hsa:2908,NR3C1,ENSG00000113580|hsa:8614,STC2,ENSG00000113739	http://amigo.geneontology.org/cgi-bin/amigo/term_details?term=GO:0032350
interferon-gamma production	Biological Process	GO:0032609	3	55	100	11236	0.03	0.00489498	0.012844	0.169238	ENSG00000184588|ENSG00000167601|ENSG00000113448	http://amigo.geneontology.org/cgi-bin/amigo/term_details?term=GO:0032609	hsa:5142,PDE4B,ENSG00000184588|hsa:558,AXL,ENSG00000167601|hsa:5144,PDE4D,ENSG00000113448	http://amigo.geneontology.org/cgi-bin/amigo/term_details?term=GO:0032609
lateral sprouting involved in lung morphogenesis	Biological Process	GO:0060490	1	2	100	11236	0.01	0.000177999	0.0177215	0.169238	ENSG00000075275	http://amigo.geneontology.org/cgi-bin/amigo/term_details?term=GO:0060490	hsa:9620,CELSR1,ENSG00000075275	http://amigo.geneontology.org/cgi-bin/amigo/term_details?term=GO:0060490
negative regulation of cellular amino acid metabolic process	Biological Process	GO:0045763	1	2	100	11236	0.01	0.000177999	0.0177215	0.169238	ENSG00000058668	http://amigo.geneontology.org/cgi-bin/amigo/term_details?term=GO:0045763	hsa:493,ATP2B4,ENSG00000058668	http://amigo.geneontology.org/cgi-bin/amigo/term_details?term=GO:0045763
phospholipid dephosphorylation	Biological Process	GO:0046839	2	20	100	11236	0.02	0.00177999	0.0134236	0.169238	ENSG00000159082|ENSG00000168918	http://amigo.geneontology.org/cgi-bin/amigo/term_details?term=GO:0046839	hsa:8867,SYNJ1,ENSG00000159082|hsa:3635,INPP5D,ENSG00000168918	http://amigo.geneontology.org/cgi-bin/amigo/term_details?term=GO:0046839
dGDP metabolic process	Biological Process	GO:0046066	1	2	100	11236	0.01	0.000177999	0.0177215	0.169238	ENSG00000155085	http://amigo.geneontology.org/cgi-bin/amigo/term_details?term=GO:0046066	hsa:221264,AK9,ENSG00000155085	http://amigo.geneontology.org/cgi-bin/amigo/term_details?term=GO:0046066
temperature homeostasis	Biological Process	GO:0001659	2	21	100	11236	0.02	0.00186899	0.0147514	0.169238	ENSG00000141655|ENSG00000113369	http://amigo.geneontology.org/cgi-bin/amigo/term_details?term=GO:0001659	hsa:8792,TNFRSF11A,ENSG00000141655|hsa:57561,ARRDC3,ENSG00000113369	http://amigo.geneontology.org/cgi-bin/amigo/term_details?term=GO:0001659
establishment of body hair or bristle planar orientation	Biological Process	GO:0048104	1	2	100	11236	0.01	0.000177999	0.0177215	0.169238	ENSG00000075275	http://amigo.geneontology.org/cgi-bin/amigo/term_details?term=GO:0048104	hsa:9620,CELSR1,ENSG00000075275	http://amigo.geneontology.org/cgi-bin/amigo/term_details?term=GO:0048104
establishment of epithelial cell apical/basal polarity	Biological Process	GO:0045198	1	2	100	11236	0.01	0.000177999	0.0177215	0.169238	ENSG00000101680	http://amigo.geneontology.org/cgi-bin/amigo/term_details?term=GO:0045198	hsa:284217,LAMA1,ENSG00000101680	http://amigo.geneontology.org/cgi-bin/amigo/term_details?term=GO:0045198
response to bacterium	Biological Process	GO:0009617	6	228	100	11236	0.06	0.0202919	0.0160303	0.169238	ENSG00000141655|ENSG00000184588|ENSG00000167601|ENSG00000148346|ENSG00000187908|ENSG00000113448	http://amigo.geneontology.org/cgi-bin/amigo/term_details?term=GO:0009617	hsa:8792,TNFRSF11A,ENSG00000141655|hsa:5142,PDE4B,ENSG00000184588|hsa:558,AXL,ENSG00000167601|hsa:3934,LCN2,ENSG00000148346|hsa:1755,DMBT1,ENSG00000187908|hsa:5144,PDE4D,ENSG00000113448	http://amigo.geneontology.org/cgi-bin/amigo/term_details?term=GO:0009617
regulation of adrenergic receptor signaling pathway involved in heart process	Biological Process	GO:1901204	1	2	100	11236	0.01	0.000177999	0.0177215	0.169238	ENSG00000058668	http://amigo.geneontology.org/cgi-bin/amigo/term_details?term=GO:1901204	hsa:493,ATP2B4,ENSG00000058668	http://amigo.geneontology.org/cgi-bin/amigo/term_details?term=GO:1901204
response to herbicide	Biological Process	GO:0009635	1	2	100	11236	0.01	0.000177999	0.0177215	0.169238	ENSG00000148346	http://amigo.geneontology.org/cgi-bin/amigo/term_details?term=GO:0009635	hsa:3934,LCN2,ENSG00000148346	http://amigo.geneontology.org/cgi-bin/amigo/term_details?term=GO:0009635
regulation of actin filament-based process	Biological Process	GO:0032970	6	233	100	11236	0.06	0.0207369	0.0176532	0.169238	ENSG00000145703|ENSG00000124145|ENSG00000184588|ENSG00000075275|ENSG00000145362|ENSG00000113448	http://amigo.geneontology.org/cgi-bin/amigo/term_details?term=GO:0032970	hsa:10788,IQGAP2,ENSG00000145703|hsa:6385,SDC4,ENSG00000124145|hsa:5142,PDE4B,ENSG00000184588|hsa:9620,CELSR1,ENSG00000075275|hsa:287,ANK2,ENSG00000145362|hsa:5144,PDE4D,ENSG00000113448	http://amigo.geneontology.org/cgi-bin/amigo/term_details?term=GO:0032970
dADP metabolic process	Biological Process	GO:0046056	1	2	100	11236	0.01	0.000177999	0.0177215	0.169238	ENSG00000155085	http://amigo.geneontology.org/cgi-bin/amigo/term_details?term=GO:0046056	hsa:221264,AK9,ENSG00000155085	http://amigo.geneontology.org/cgi-bin/amigo/term_details?term=GO:0046056
response to lipid	Biological Process	GO:0033993	9	432	100	11236	0.09	0.0384478	0.0146563	0.169238	ENSG00000078725|ENSG00000141655|ENSG00000167601|ENSG00000148346|ENSG00000113739|ENSG00000113448|ENSG00000113580|ENSG00000184588|ENSG00000141456	http://amigo.geneontology.org/cgi-bin/amigo/term_details?term=GO:0033993	hsa:1620,BRINP1,ENSG00000078725|hsa:8792,TNFRSF11A,ENSG00000141655|hsa:558,AXL,ENSG00000167601|hsa:3934,LCN2,ENSG00000148346|hsa:8614,STC2,ENSG00000113739|hsa:5144,PDE4D,ENSG00000113448|hsa:2908,NR3C1,ENSG00000113580|hsa:5142,PDE4B,ENSG00000184588|hsa:27043,PELP1,ENSG00000141456	http://amigo.geneontology.org/cgi-bin/amigo/term_details?term=GO:0033993
protein trimerization	Biological Process	GO:0070206	2	22	100	11236	0.02	0.00195799	0.0161334	0.169238	ENSG00000136603|ENSG00000148346	http://amigo.geneontology.org/cgi-bin/amigo/term_details?term=GO:0070206	hsa:6498,SKIL,ENSG00000136603|hsa:3934,LCN2,ENSG00000148346	http://amigo.geneontology.org/cgi-bin/amigo/term_details?term=GO:0070206
TNFSF11-mediated signaling pathway	Biological Process	GO:0071847	1	2	100	11236	0.01	0.000177999	0.0177215	0.169238	ENSG00000141655	http://amigo.geneontology.org/cgi-bin/amigo/term_details?term=GO:0071847	hsa:8792,TNFRSF11A,ENSG00000141655	http://amigo.geneontology.org/cgi-bin/amigo/term_details?term=GO:0071847
regulation of cellular amino acid biosynthetic process	Biological Process	GO:2000282	1	2	100	11236	0.01	0.000177999	0.0177215	0.169238	ENSG00000058668	http://amigo.geneontology.org/cgi-bin/amigo/term_details?term=GO:2000282	hsa:493,ATP2B4,ENSG00000058668	http://amigo.geneontology.org/cgi-bin/amigo/term_details?term=GO:2000282
regulation of intracellular signal transduction	Biological Process	GO:1902531	17	1065	100	11236	0.17	0.0947846	0.0123832	0.169238	ENSG00000101977|ENSG00000167601|ENSG00000196924|ENSG00000107968|ENSG00000158125|ENSG00000133059|ENSG00000136603|ENSG00000173611|ENSG00000137601|ENSG00000156011|ENSG00000141655|ENSG00000121966|ENSG00000058668|ENSG00000154277|ENSG00000113448|ENSG00000160145|ENSG00000025039	http://amigo.geneontology.org/cgi-bin/amigo/term_details?term=GO:1902531	hsa:4168,MCF2,ENSG00000101977|hsa:558,AXL,ENSG00000167601|hsa:2316,FLNA,ENSG00000196924|hsa:1326,MAP3K8,ENSG00000107968|hsa:7498,XDH,ENSG00000158125|hsa:25778,DSTYK,ENSG00000133059|hsa:6498,SKIL,ENSG00000136603|hsa:286205,SCAI,ENSG00000173611|hsa:4750,NEK1,ENSG00000137601|hsa:23362,PSD3,ENSG00000156011|hsa:8792,TNFRSF11A,ENSG00000141655|hsa:7852,CXCR4,ENSG00000121966|hsa:493,ATP2B4,ENSG0000005866…	http://amigo.geneontology.org/cgi-bin/amigo/term_details?term=GO:1902531
induction of bacterial agglutination	Biological Process	GO:0043152	1	2	100	11236	0.01	0.000177999	0.0177215	0.169238	ENSG00000187908	http://amigo.geneontology.org/cgi-bin/amigo/term_details?term=GO:0043152	hsa:1755,DMBT1,ENSG00000187908	http://amigo.geneontology.org/cgi-bin/amigo/term_details?term=GO:0043152
positive regulation of ERK1 and ERK2 cascade via TNFSF11-mediated signaling	Biological Process	GO:0071848	1	2	100	11236	0.01	0.000177999	0.0177215	0.169238	ENSG00000141655	http://amigo.geneontology.org/cgi-bin/amigo/term_details?term=GO:0071848	hsa:8792,TNFRSF11A,ENSG00000141655	http://amigo.geneontology.org/cgi-bin/amigo/term_details?term=GO:0071848
positive regulation of fever generation by prostaglandin secretion	Biological Process	GO:0100011	1	2	100	11236	0.01	0.000177999	0.0177215	0.169238	ENSG00000141655	http://amigo.geneontology.org/cgi-bin/amigo/term_details?term=GO:0100011	hsa:8792,TNFRSF11A,ENSG00000141655	http://amigo.geneontology.org/cgi-bin/amigo/term_details?term=GO:0100011
homeostasis of number of cells	Biological Process	GO:0048872	5	157	100	11236	0.05	0.0139729	0.0129957	0.169238	ENSG00000110693|ENSG00000136603|ENSG00000184588|ENSG00000167601|ENSG00000171608	http://amigo.geneontology.org/cgi-bin/amigo/term_details?term=GO:0048872	hsa:55553,SOX6,ENSG00000110693|hsa:6498,SKIL,ENSG00000136603|hsa:5142,PDE4B,ENSG00000184588|hsa:558,AXL,ENSG00000167601|hsa:5293,PIK3CD,ENSG00000171608	http://amigo.geneontology.org/cgi-bin/amigo/term_details?term=GO:0048872
axon target recognition	Biological Process	GO:0007412	1	2	100	11236	0.01	0.000177999	0.0177215	0.169238	ENSG00000154277	http://amigo.geneontology.org/cgi-bin/amigo/term_details?term=GO:0007412	hsa:7345,UCHL1,ENSG00000154277	http://amigo.geneontology.org/cgi-bin/amigo/term_details?term=GO:0007412
orthogonal dichotomous subdivision of terminal units involved in lung branching morphogenesis	Biological Process	GO:0060488	1	2	100	11236	0.01	0.000177999	0.0177215	0.169238	ENSG00000075275	http://amigo.geneontology.org/cgi-bin/amigo/term_details?term=GO:0060488	hsa:9620,CELSR1,ENSG00000075275	http://amigo.geneontology.org/cgi-bin/amigo/term_details?term=GO:0060488
dichotomous subdivision of terminal units involved in lung branching	Biological Process	GO:0060448	1	2	100	11236	0.01	0.000177999	0.0177215	0.169238	ENSG00000075275	http://amigo.geneontology.org/cgi-bin/amigo/term_details?term=GO:0060448	hsa:9620,CELSR1,ENSG00000075275	http://amigo.geneontology.org/cgi-bin/amigo/term_details?term=GO:0060448
positive regulation of cytosolic calcium ion concentration	Biological Process	GO:0007204	4	109	100	11236	0.04	0.00970096	0.0161306	0.169238	ENSG00000121966|ENSG00000058668|ENSG00000145362|ENSG00000113448	http://amigo.geneontology.org/cgi-bin/amigo/term_details?term=GO:0007204	hsa:7852,CXCR4,ENSG00000121966|hsa:493,ATP2B4,ENSG00000058668|hsa:287,ANK2,ENSG00000145362|hsa:5144,PDE4D,ENSG00000113448	http://amigo.geneontology.org/cgi-bin/amigo/term_details?term=GO:0007204
cellular response to stimulus	Biological Process	GO:0051716	47	4026	100	11236	0.47	0.358313	0.0137331	0.169238	ENSG00000101977|ENSG00000167601|ENSG00000123609|ENSG00000145362|ENSG00000113580|ENSG00000158125|ENSG00000107968|ENSG00000164675|ENSG00000214944|ENSG00000184588|ENSG00000141456|ENSG00000168918|ENSG00000133083|ENSG00000137809|ENSG00000173611|ENSG00000136603|ENSG00000156011|ENSG00000075275|ENSG00000154277|ENSG00000169762|ENSG00000101680|ENSG00000124145|ENSG00000025039|ENSG00000171608|ENSG00000145703…	http://amigo.geneontology.org/cgi-bin/amigo/term_details?term=GO:0051716	hsa:4168,MCF2,ENSG00000101977|hsa:558,AXL,ENSG00000167601|hsa:9111,NMI,ENSG00000123609|hsa:287,ANK2,ENSG00000145362|hsa:2908,NR3C1,ENSG00000113580|hsa:7498,XDH,ENSG00000158125|hsa:1326,MAP3K8,ENSG00000107968|hsa:154865,IQUB,ENSG00000164675|hsa:64283,ARHGEF28,ENSG00000214944|hsa:5142,PDE4B,ENSG00000184588|hsa:27043,PELP1,ENSG00000141456|hsa:3635,INPP5D,ENSG00000168918|hsa:9201,DCLK1,ENSG0000013308…	http://amigo.geneontology.org/cgi-bin/amigo/term_details?term=GO:0051716
siderophore transport	Biological Process	GO:0015891	1	2	100	11236	0.01	0.000177999	0.0177215	0.169238	ENSG00000148346	http://amigo.geneontology.org/cgi-bin/amigo/term_details?term=GO:0015891	hsa:3934,LCN2,ENSG00000148346	http://amigo.geneontology.org/cgi-bin/amigo/term_details?term=GO:0015891
response to molecule of bacterial origin	Biological Process	GO:0002237	5	166	100	11236	0.05	0.0147739	0.0161957	0.169238	ENSG00000141655|ENSG00000184588|ENSG00000167601|ENSG00000148346|ENSG00000113448	http://amigo.geneontology.org/cgi-bin/amigo/term_details?term=GO:0002237	hsa:8792,TNFRSF11A,ENSG00000141655|hsa:5142,PDE4B,ENSG00000184588|hsa:558,AXL,ENSG00000167601|hsa:3934,LCN2,ENSG00000148346|hsa:5144,PDE4D,ENSG00000113448	http://amigo.geneontology.org/cgi-bin/amigo/term_details?term=GO:0002237
establishment of body hair planar orientation	Biological Process	GO:0048105	1	2	100	11236	0.01	0.000177999	0.0177215	0.169238	ENSG00000075275	http://amigo.geneontology.org/cgi-bin/amigo/term_details?term=GO:0048105	hsa:9620,CELSR1,ENSG00000075275	http://amigo.geneontology.org/cgi-bin/amigo/term_details?term=GO:0048105
positive regulation of fever generation by positive regulation of prostaglandin secretion	Biological Process	GO:0071812	1	2	100	11236	0.01	0.000177999	0.0177215	0.169238	ENSG00000141655	http://amigo.geneontology.org/cgi-bin/amigo/term_details?term=GO:0071812	hsa:8792,TNFRSF11A,ENSG00000141655	http://amigo.geneontology.org/cgi-bin/amigo/term_details?term=GO:0071812
negative regulation of adrenergic receptor signaling pathway involved in heart process	Biological Process	GO:1901205	1	2	100	11236	0.01	0.000177999	0.0177215	0.169238	ENSG00000058668	http://amigo.geneontology.org/cgi-bin/amigo/term_details?term=GO:1901205	hsa:493,ATP2B4,ENSG00000058668	http://amigo.geneontology.org/cgi-bin/amigo/term_details?term=GO:1901205
purine deoxyribonucleoside triphosphate biosynthetic process	Biological Process	GO:0009216	1	2	100	11236	0.01	0.000177999	0.0177215	0.169238	ENSG00000155085	http://amigo.geneontology.org/cgi-bin/amigo/term_details?term=GO:0009216	hsa:221264,AK9,ENSG00000155085	http://amigo.geneontology.org/cgi-bin/amigo/term_details?term=GO:0009216
tissue development	Biological Process	GO:0009888	17	1100	100	11236	0.17	0.0978996	0.0166426	0.169238	ENSG00000138759|ENSG00000196924|ENSG00000110693|ENSG00000113580|ENSG00000158125|ENSG00000060718|ENSG00000187908|ENSG00000075223|ENSG00000136603|ENSG00000187535|ENSG00000113369|ENSG00000121966|ENSG00000075275|ENSG00000113448|ENSG00000113739|ENSG00000101680|ENSG00000124145	http://amigo.geneontology.org/cgi-bin/amigo/term_details?term=GO:0009888	hsa:80144,FRAS1,ENSG00000138759|hsa:2316,FLNA,ENSG00000196924|hsa:55553,SOX6,ENSG00000110693|hsa:2908,NR3C1,ENSG00000113580|hsa:7498,XDH,ENSG00000158125|hsa:1301,COL11A1,ENSG00000060718|hsa:1755,DMBT1,ENSG00000187908|hsa:10512,SEMA3C,ENSG00000075223|hsa:6498,SKIL,ENSG00000136603|hsa:9742,IFT140,ENSG00000187535|hsa:57561,ARRDC3,ENSG00000113369|hsa:7852,CXCR4,ENSG00000121966|hsa:9620,CELSR1,ENSG000…	http://amigo.geneontology.org/cgi-bin/amigo/term_details?term=GO:0009888
heart contraction	Biological Process	GO:0060047	4	114	100	11236	0.04	0.010146	0.0187121	0.176428	ENSG00000184588|ENSG00000058668|ENSG00000145362|ENSG00000113448	http://amigo.geneontology.org/cgi-bin/amigo/term_details?term=GO:0060047	hsa:5142,PDE4B,ENSG00000184588|hsa:493,ATP2B4,ENSG00000058668|hsa:287,ANK2,ENSG00000145362|hsa:5144,PDE4D,ENSG00000113448	http://amigo.geneontology.org/cgi-bin/amigo/term_details?term=GO:0060047
regulation of muscle system process	Biological Process	GO:0090257	4	114	100	11236	0.04	0.010146	0.0187121	0.176428	ENSG00000184588|ENSG00000058668|ENSG00000145362|ENSG00000113448	http://amigo.geneontology.org/cgi-bin/amigo/term_details?term=GO:0090257	hsa:5142,PDE4B,ENSG00000184588|hsa:493,ATP2B4,ENSG00000058668|hsa:287,ANK2,ENSG00000145362|hsa:5144,PDE4D,ENSG00000113448	http://amigo.geneontology.org/cgi-bin/amigo/term_details?term=GO:0090257
organophosphate catabolic process	Biological Process	GO:0046434	4	114	100	11236	0.04	0.010146	0.0187121	0.176428	ENSG00000159082|ENSG00000158125|ENSG00000184588|ENSG00000113448	http://amigo.geneontology.org/cgi-bin/amigo/term_details?term=GO:0046434	hsa:8867,SYNJ1,ENSG00000159082|hsa:7498,XDH,ENSG00000158125|hsa:5142,PDE4B,ENSG00000184588|hsa:5144,PDE4D,ENSG00000113448	http://amigo.geneontology.org/cgi-bin/amigo/term_details?term=GO:0046434
organophosphate metabolic process	Biological Process	GO:0019637	12	688	100	11236	0.12	0.0612318	0.0188393	0.177066	ENSG00000159082|ENSG00000100504|ENSG00000113448|ENSG00000158125|ENSG00000155085|ENSG00000184588|ENSG00000135587|ENSG00000168918|ENSG00000181192|ENSG00000156515|ENSG00000171793|ENSG00000171608	http://amigo.geneontology.org/cgi-bin/amigo/term_details?term=GO:0019637	hsa:8867,SYNJ1,ENSG00000159082|hsa:5836,PYGL,ENSG00000100504|hsa:5144,PDE4D,ENSG00000113448|hsa:7498,XDH,ENSG00000158125|hsa:221264,AK9,ENSG00000155085|hsa:5142,PDE4B,ENSG00000184588|hsa:6610,SMPD2,ENSG00000135587|hsa:3635,INPP5D,ENSG00000168918|hsa:55526,DHTKD1,ENSG00000181192|hsa:3098,HK1,ENSG00000156515|hsa:1503,CTPS1,ENSG00000171793|hsa:5293,PIK3CD,ENSG00000171608	http://amigo.geneontology.org/cgi-bin/amigo/term_details?term=GO:0019637
ribonucleotide catabolic process	Biological Process	GO:0009261	2	24	100	11236	0.02	0.00213599	0.0190557	0.177973	ENSG00000184588|ENSG00000113448	http://amigo.geneontology.org/cgi-bin/amigo/term_details?term=GO:0009261	hsa:5142,PDE4B,ENSG00000184588|hsa:5144,PDE4D,ENSG00000113448	http://amigo.geneontology.org/cgi-bin/amigo/term_details?term=GO:0009261
intraciliary transport	Biological Process	GO:0042073	2	24	100	11236	0.02	0.00213599	0.0190557	0.177973	ENSG00000187535|ENSG00000118965	http://amigo.geneontology.org/cgi-bin/amigo/term_details?term=GO:0042073	hsa:9742,IFT140,ENSG00000187535|hsa:57539,WDR35,ENSG00000118965	http://amigo.geneontology.org/cgi-bin/amigo/term_details?term=GO:0042073
heart process	Biological Process	GO:0003015	4	115	100	11236	0.04	0.010235	0.0192574	0.178732	ENSG00000184588|ENSG00000058668|ENSG00000145362|ENSG00000113448	http://amigo.geneontology.org/cgi-bin/amigo/term_details?term=GO:0003015	hsa:5142,PDE4B,ENSG00000184588|hsa:493,ATP2B4,ENSG00000058668|hsa:287,ANK2,ENSG00000145362|hsa:5144,PDE4D,ENSG00000113448	http://amigo.geneontology.org/cgi-bin/amigo/term_details?term=GO:0003015
locomotory behavior	Biological Process	GO:0007626	4	115	100	11236	0.04	0.010235	0.0192574	0.178732	ENSG00000113369|ENSG00000075275|ENSG00000095139|ENSG00000154277	http://amigo.geneontology.org/cgi-bin/amigo/term_details?term=GO:0007626	hsa:57561,ARRDC3,ENSG00000113369|hsa:9620,CELSR1,ENSG00000075275|hsa:372,ARCN1,ENSG00000095139|hsa:7345,UCHL1,ENSG00000154277	http://amigo.geneontology.org/cgi-bin/amigo/term_details?term=GO:0007626
positive regulation of transferase activity	Biological Process	GO:0051347	9	455	100	11236	0.09	0.0404948	0.0198695	0.183398	ENSG00000137601|ENSG00000141655|ENSG00000121966|ENSG00000113369|ENSG00000185737|ENSG00000058668|ENSG00000124145|ENSG00000107968|ENSG00000133059	http://amigo.geneontology.org/cgi-bin/amigo/term_details?term=GO:0051347	hsa:4750,NEK1,ENSG00000137601|hsa:8792,TNFRSF11A,ENSG00000141655|hsa:7852,CXCR4,ENSG00000121966|hsa:57561,ARRDC3,ENSG00000113369|hsa:10718,NRG3,ENSG00000185737|hsa:493,ATP2B4,ENSG00000058668|hsa:6385,SDC4,ENSG00000124145|hsa:1326,MAP3K8,ENSG00000107968|hsa:25778,DSTYK,ENSG00000133059	http://amigo.geneontology.org/cgi-bin/amigo/term_details?term=GO:0051347
positive regulation of kinase activity	Biological Process	GO:0033674	8	381	100	11236	0.08	0.0339089	0.0201339	0.185132	ENSG00000137601|ENSG00000141655|ENSG00000121966|ENSG00000185737|ENSG00000058668|ENSG00000124145|ENSG00000107968|ENSG00000133059	http://amigo.geneontology.org/cgi-bin/amigo/term_details?term=GO:0033674	hsa:4750,NEK1,ENSG00000137601|hsa:8792,TNFRSF11A,ENSG00000141655|hsa:7852,CXCR4,ENSG00000121966|hsa:10718,NRG3,ENSG00000185737|hsa:493,ATP2B4,ENSG00000058668|hsa:6385,SDC4,ENSG00000124145|hsa:1326,MAP3K8,ENSG00000107968|hsa:25778,DSTYK,ENSG00000133059	http://amigo.geneontology.org/cgi-bin/amigo/term_details?term=GO:0033674
multicellular organismal process	Biological Process	GO:0032501	46	4004	100	11236	0.46	0.356355	0.0205077	0.187621	ENSG00000138759|ENSG00000101977|ENSG00000135074|ENSG00000167601|ENSG00000022840|ENSG00000145362|ENSG00000113580|ENSG00000158125|ENSG00000214944|ENSG00000184588|ENSG00000168918|ENSG00000133083|ENSG00000137809|ENSG00000159082|ENSG00000136603|ENSG00000156011|ENSG00000075275|ENSG00000154277|ENSG00000169762|ENSG00000101680|ENSG00000124145|ENSG00000134138|ENSG00000171608|ENSG00000131620|ENSG00000185737…	http://amigo.geneontology.org/cgi-bin/amigo/term_details?term=GO:0032501	hsa:80144,FRAS1,ENSG00000138759|hsa:4168,MCF2,ENSG00000101977|hsa:8728,ADAM19,ENSG00000135074|hsa:558,AXL,ENSG00000167601|hsa:9921,RNF10,ENSG00000022840|hsa:287,ANK2,ENSG00000145362|hsa:2908,NR3C1,ENSG00000113580|hsa:7498,XDH,ENSG00000158125|hsa:64283,ARHGEF28,ENSG00000214944|hsa:5142,PDE4B,ENSG00000184588|hsa:3635,INPP5D,ENSG00000168918|hsa:9201,DCLK1,ENSG00000133083|hsa:22801,ITGA11,ENSG0000013…	http://amigo.geneontology.org/cgi-bin/amigo/term_details?term=GO:0032501
blood vessel remodeling	Biological Process	GO:0001974	2	25	100	11236	0.02	0.00222499	0.0205941	0.187621	ENSG00000167601|ENSG00000075223	http://amigo.geneontology.org/cgi-bin/amigo/term_details?term=GO:0001974	hsa:558,AXL,ENSG00000167601|hsa:10512,SEMA3C,ENSG00000075223	http://amigo.geneontology.org/cgi-bin/amigo/term_details?term=GO:0001974
cardiac muscle contraction	Biological Process	GO:0060048	3	66	100	11236	0.03	0.00587398	0.0208905	0.188568	ENSG00000184588|ENSG00000145362|ENSG00000113448	http://amigo.geneontology.org/cgi-bin/amigo/term_details?term=GO:0060048	hsa:5142,PDE4B,ENSG00000184588|hsa:287,ANK2,ENSG00000145362|hsa:5144,PDE4D,ENSG00000113448	http://amigo.geneontology.org/cgi-bin/amigo/term_details?term=GO:0060048
regulation of calcium ion transport	Biological Process	GO:0051924	4	118	100	11236	0.04	0.010502	0.020952	0.188568	ENSG00000184588|ENSG00000145362|ENSG00000113739|ENSG00000113448	http://amigo.geneontology.org/cgi-bin/amigo/term_details?term=GO:0051924	hsa:5142,PDE4B,ENSG00000184588|hsa:287,ANK2,ENSG00000145362|hsa:8614,STC2,ENSG00000113739|hsa:5144,PDE4D,ENSG00000113448	http://amigo.geneontology.org/cgi-bin/amigo/term_details?term=GO:0051924
nucleotide catabolic process	Biological Process	GO:0009166	3	66	100	11236	0.03	0.00587398	0.0208905	0.188568	ENSG00000158125|ENSG00000184588|ENSG00000113448	http://amigo.geneontology.org/cgi-bin/amigo/term_details?term=GO:0009166	hsa:7498,XDH,ENSG00000158125|hsa:5142,PDE4B,ENSG00000184588|hsa:5144,PDE4D,ENSG00000113448	http://amigo.geneontology.org/cgi-bin/amigo/term_details?term=GO:0009166
cytosolic calcium ion homeostasis	Biological Process	GO:0051480	4	119	100	11236	0.04	0.010591	0.0215367	0.192084	ENSG00000121966|ENSG00000058668|ENSG00000145362|ENSG00000113448	http://amigo.geneontology.org/cgi-bin/amigo/term_details?term=GO:0051480	hsa:7852,CXCR4,ENSG00000121966|hsa:493,ATP2B4,ENSG00000058668|hsa:287,ANK2,ENSG00000145362|hsa:5144,PDE4D,ENSG00000113448	http://amigo.geneontology.org/cgi-bin/amigo/term_details?term=GO:0051480
microtubule-based process	Biological Process	GO:0007017	9	461	100	11236	0.09	0.0410288	0.0214271	0.192084	ENSG00000130294|ENSG00000187535|ENSG00000113790|ENSG00000154277|ENSG00000196924|ENSG00000185842|ENSG00000171533|ENSG00000125746|ENSG00000118965	http://amigo.geneontology.org/cgi-bin/amigo/term_details?term=GO:0007017	hsa:547,KIF1A,ENSG00000130294|hsa:9742,IFT140,ENSG00000187535|hsa:1962,EHHADH,ENSG00000113790|hsa:7345,UCHL1,ENSG00000154277|hsa:2316,FLNA,ENSG00000196924|hsa:127602,DNAH14,ENSG00000185842|hsa:4135,MAP6,ENSG00000171533|hsa:24139,EML2,ENSG00000125746|hsa:57539,WDR35,ENSG00000118965	http://amigo.geneontology.org/cgi-bin/amigo/term_details?term=GO:0007017
regulation of metal ion transport	Biological Process	GO:0010959	5	179	100	11236	0.05	0.0159309	0.0216862	0.192263	ENSG00000184588|ENSG00000058668|ENSG00000145362|ENSG00000113739|ENSG00000113448	http://amigo.geneontology.org/cgi-bin/amigo/term_details?term=GO:0010959	hsa:5142,PDE4B,ENSG00000184588|hsa:493,ATP2B4,ENSG00000058668|hsa:287,ANK2,ENSG00000145362|hsa:8614,STC2,ENSG00000113739|hsa:5144,PDE4D,ENSG00000113448	http://amigo.geneontology.org/cgi-bin/amigo/term_details?term=GO:0010959
cellular calcium ion homeostasis	Biological Process	GO:0006874	5	179	100	11236	0.05	0.0159309	0.0216862	0.192263	ENSG00000121966|ENSG00000058668|ENSG00000145362|ENSG00000113739|ENSG00000113448	http://amigo.geneontology.org/cgi-bin/amigo/term_details?term=GO:0006874	hsa:7852,CXCR4,ENSG00000121966|hsa:493,ATP2B4,ENSG00000058668|hsa:287,ANK2,ENSG00000145362|hsa:8614,STC2,ENSG00000113739|hsa:5144,PDE4D,ENSG00000113448	http://amigo.geneontology.org/cgi-bin/amigo/term_details?term=GO:0006874
negative regulation of Schwann cell proliferation	Biological Process	GO:0010626	1	3	100	11236	0.01	0.000266999	0.0264653	0.1946	ENSG00000022840	http://amigo.geneontology.org/cgi-bin/amigo/term_details?term=GO:0010626	hsa:9921,RNF10,ENSG00000022840	http://amigo.geneontology.org/cgi-bin/amigo/term_details?term=GO:0010626
actin filament-based movement	Biological Process	GO:0030048	3	69	100	11236	0.03	0.00614098	0.0234688	0.1946	ENSG00000184588|ENSG00000145362|ENSG00000113448	http://amigo.geneontology.org/cgi-bin/amigo/term_details?term=GO:0030048	hsa:5142,PDE4B,ENSG00000184588|hsa:287,ANK2,ENSG00000145362|hsa:5144,PDE4D,ENSG00000113448	http://amigo.geneontology.org/cgi-bin/amigo/term_details?term=GO:0030048
cytosolic calcium ion transport	Biological Process	GO:0060401	3	71	100	11236	0.03	0.00631897	0.0252794	0.1946	ENSG00000058668|ENSG00000145362|ENSG00000113448	http://amigo.geneontology.org/cgi-bin/amigo/term_details?term=GO:0060401	hsa:493,ATP2B4,ENSG00000058668|hsa:287,ANK2,ENSG00000145362|hsa:5144,PDE4D,ENSG00000113448	http://amigo.geneontology.org/cgi-bin/amigo/term_details?term=GO:0060401
regulation of cardiac muscle hypertrophy in response to stress	Biological Process	GO:1903242	1	3	100	11236	0.01	0.000266999	0.0264653	0.1946	ENSG00000058668	http://amigo.geneontology.org/cgi-bin/amigo/term_details?term=GO:1903242	hsa:493,ATP2B4,ENSG00000058668	http://amigo.geneontology.org/cgi-bin/amigo/term_details?term=GO:1903242
import across plasma membrane	Biological Process	GO:0098739	1	3	100	11236	0.01	0.000266999	0.0264653	0.1946	ENSG00000058668	http://amigo.geneontology.org/cgi-bin/amigo/term_details?term=GO:0098739	hsa:493,ATP2B4,ENSG00000058668	http://amigo.geneontology.org/cgi-bin/amigo/term_details?term=GO:0098739
negative regulation of adrenergic receptor signaling pathway	Biological Process	GO:0071878	1	3	100	11236	0.01	0.000266999	0.0264653	0.1946	ENSG00000058668	http://amigo.geneontology.org/cgi-bin/amigo/term_details?term=GO:0071878	hsa:493,ATP2B4,ENSG00000058668	http://amigo.geneontology.org/cgi-bin/amigo/term_details?term=GO:0071878
salivary gland morphogenesis	Biological Process	GO:0007435	2	26	100	11236	0.02	0.00231399	0.0221825	0.1946	ENSG00000101680|ENSG00000075223	http://amigo.geneontology.org/cgi-bin/amigo/term_details?term=GO:0007435	hsa:284217,LAMA1,ENSG00000101680|hsa:10512,SEMA3C,ENSG00000075223	http://amigo.geneontology.org/cgi-bin/amigo/term_details?term=GO:0007435
tendon development	Biological Process	GO:0035989	1	3	100	11236	0.01	0.000266999	0.0264653	0.1946	ENSG00000060718	http://amigo.geneontology.org/cgi-bin/amigo/term_details?term=GO:0035989	hsa:1301,COL11A1,ENSG00000060718	http://amigo.geneontology.org/cgi-bin/amigo/term_details?term=GO:0035989
positive regulation of intracellular signal transduction	Biological Process	GO:1902533	10	543	100	11236	0.1	0.0483268	0.0224435	0.1946	ENSG00000136603|ENSG00000137601|ENSG00000141655|ENSG00000121966|ENSG00000167601|ENSG00000196924|ENSG00000107968|ENSG00000158125|ENSG00000133059|ENSG00000025039	http://amigo.geneontology.org/cgi-bin/amigo/term_details?term=GO:1902533	hsa:6498,SKIL,ENSG00000136603|hsa:4750,NEK1,ENSG00000137601|hsa:8792,TNFRSF11A,ENSG00000141655|hsa:7852,CXCR4,ENSG00000121966|hsa:558,AXL,ENSG00000167601|hsa:2316,FLNA,ENSG00000196924|hsa:1326,MAP3K8,ENSG00000107968|hsa:7498,XDH,ENSG00000158125|hsa:25778,DSTYK,ENSG00000133059|hsa:58528,RRAGD,ENSG00000025039	http://amigo.geneontology.org/cgi-bin/amigo/term_details?term=GO:1902533
retinal blood vessel morphogenesis	Biological Process	GO:0061304	1	3	100	11236	0.01	0.000266999	0.0264653	0.1946	ENSG00000101680	http://amigo.geneontology.org/cgi-bin/amigo/term_details?term=GO:0061304	hsa:284217,LAMA1,ENSG00000101680	http://amigo.geneontology.org/cgi-bin/amigo/term_details?term=GO:0061304
negative regulation of calcineurin-NFAT signaling cascade	Biological Process	GO:0070885	1	3	100	11236	0.01	0.000266999	0.0264653	0.1946	ENSG00000058668	http://amigo.geneontology.org/cgi-bin/amigo/term_details?term=GO:0070885	hsa:493,ATP2B4,ENSG00000058668	http://amigo.geneontology.org/cgi-bin/amigo/term_details?term=GO:0070885
negative regulation of dendritic cell apoptotic process	Biological Process	GO:2000669	1	3	100	11236	0.01	0.000266999	0.0264653	0.1946	ENSG00000167601	http://amigo.geneontology.org/cgi-bin/amigo/term_details?term=GO:2000669	hsa:558,AXL,ENSG00000167601	http://amigo.geneontology.org/cgi-bin/amigo/term_details?term=GO:2000669
negative regulation of muscle adaptation	Biological Process	GO:0014745	1	3	100	11236	0.01	0.000266999	0.0264653	0.1946	ENSG00000058668	http://amigo.geneontology.org/cgi-bin/amigo/term_details?term=GO:0014745	hsa:493,ATP2B4,ENSG00000058668	http://amigo.geneontology.org/cgi-bin/amigo/term_details?term=GO:0014745
synaptic vesicle membrane organization	Biological Process	GO:0048499	1	3	100	11236	0.01	0.000266999	0.0264653	0.1946	ENSG00000159082	http://amigo.geneontology.org/cgi-bin/amigo/term_details?term=GO:0048499	hsa:8867,SYNJ1,ENSG00000159082	http://amigo.geneontology.org/cgi-bin/amigo/term_details?term=GO:0048499
positive regulation of heart rate by epinephrine-norepinephrine	Biological Process	GO:0001996	1	3	100	11236	0.01	0.000266999	0.0264653	0.1946	ENSG00000113448	http://amigo.geneontology.org/cgi-bin/amigo/term_details?term=GO:0001996	hsa:5144,PDE4D,ENSG00000113448	http://amigo.geneontology.org/cgi-bin/amigo/term_details?term=GO:0001996
response to stimulus	Biological Process	GO:0050896	53	4824	100	11236	0.53	0.429334	0.026624	0.1946	ENSG00000101977|ENSG00000167601|ENSG00000123609|ENSG00000145362|ENSG00000113580|ENSG00000158125|ENSG00000107968|ENSG00000164675|ENSG00000214944|ENSG00000184588|ENSG00000141456|ENSG00000168918|ENSG00000133083|ENSG00000171793|ENSG00000137809|ENSG00000173611|ENSG00000136603|ENSG00000156011|ENSG00000075275|ENSG00000154277|ENSG00000169762|ENSG00000101680|ENSG00000124145|ENSG00000134138|ENSG00000025039…	http://amigo.geneontology.org/cgi-bin/amigo/term_details?term=GO:0050896	hsa:4168,MCF2,ENSG00000101977|hsa:558,AXL,ENSG00000167601|hsa:9111,NMI,ENSG00000123609|hsa:287,ANK2,ENSG00000145362|hsa:2908,NR3C1,ENSG00000113580|hsa:7498,XDH,ENSG00000158125|hsa:1326,MAP3K8,ENSG00000107968|hsa:154865,IQUB,ENSG00000164675|hsa:64283,ARHGEF28,ENSG00000214944|hsa:5142,PDE4B,ENSG00000184588|hsa:27043,PELP1,ENSG00000141456|hsa:3635,INPP5D,ENSG00000168918|hsa:9201,DCLK1,ENSG0000013308…	http://amigo.geneontology.org/cgi-bin/amigo/term_details?term=GO:0050896
regulation of embryonic development	Biological Process	GO:0045995	3	71	100	11236	0.03	0.00631897	0.0252794	0.1946	ENSG00000101680|ENSG00000196569|ENSG00000075275	http://amigo.geneontology.org/cgi-bin/amigo/term_details?term=GO:0045995	hsa:284217,LAMA1,ENSG00000101680|hsa:3908,LAMA2,ENSG00000196569|hsa:9620,CELSR1,ENSG00000075275	http://amigo.geneontology.org/cgi-bin/amigo/term_details?term=GO:0045995
negative regulation of vascular endothelial growth factor signaling pathway	Biological Process	GO:1900747	1	3	100	11236	0.01	0.000266999	0.0264653	0.1946	ENSG00000158125	http://amigo.geneontology.org/cgi-bin/amigo/term_details?term=GO:1900747	hsa:7498,XDH,ENSG00000158125	http://amigo.geneontology.org/cgi-bin/amigo/term_details?term=GO:1900747
proteoglycan metabolic process	Biological Process	GO:0006029	3	71	100	11236	0.03	0.00631897	0.0252794	0.1946	ENSG00000124145|ENSG00000060718|ENSG00000182022	http://amigo.geneontology.org/cgi-bin/amigo/term_details?term=GO:0006029	hsa:6385,SDC4,ENSG00000124145|hsa:1301,COL11A1,ENSG00000060718|hsa:51363,CHST15,ENSG00000182022	http://amigo.geneontology.org/cgi-bin/amigo/term_details?term=GO:0006029
cilium assembly	Biological Process	GO:0042384	4	125	100	11236	0.04	0.011125	0.0252546	0.1946	ENSG00000196924|ENSG00000137601|ENSG00000187535|ENSG00000118965	http://amigo.geneontology.org/cgi-bin/amigo/term_details?term=GO:0042384	hsa:2316,FLNA,ENSG00000196924|hsa:4750,NEK1,ENSG00000137601|hsa:9742,IFT140,ENSG00000187535|hsa:57539,WDR35,ENSG00000118965	http://amigo.geneontology.org/cgi-bin/amigo/term_details?term=GO:0042384
calcium ion transport into cytosol	Biological Process	GO:0060402	3	70	100	11236	0.03	0.00622998	0.0243649	0.1946	ENSG00000058668|ENSG00000145362|ENSG00000113448	http://amigo.geneontology.org/cgi-bin/amigo/term_details?term=GO:0060402	hsa:493,ATP2B4,ENSG00000058668|hsa:287,ANK2,ENSG00000145362|hsa:5144,PDE4D,ENSG00000113448	http://amigo.geneontology.org/cgi-bin/amigo/term_details?term=GO:0060402
regulation of systemic arterial blood pressure by norepinephrine-epinephrine	Biological Process	GO:0001993	1	3	100	11236	0.01	0.000266999	0.0264653	0.1946	ENSG00000113448	http://amigo.geneontology.org/cgi-bin/amigo/term_details?term=GO:0001993	hsa:5144,PDE4D,ENSG00000113448	http://amigo.geneontology.org/cgi-bin/amigo/term_details?term=GO:0001993
neutrophil extravasation	Biological Process	GO:0072672	1	3	100	11236	0.01	0.000266999	0.0264653	0.1946	ENSG00000171608	http://amigo.geneontology.org/cgi-bin/amigo/term_details?term=GO:0072672	hsa:5293,PIK3CD,ENSG00000171608	http://amigo.geneontology.org/cgi-bin/amigo/term_details?term=GO:0072672
post-embryonic development	Biological Process	GO:0009791	3	68	100	11236	0.03	0.00605198	0.022591	0.1946	ENSG00000110693|ENSG00000075223|ENSG00000169762	http://amigo.geneontology.org/cgi-bin/amigo/term_details?term=GO:0009791	hsa:55553,SOX6,ENSG00000110693|hsa:10512,SEMA3C,ENSG00000075223|hsa:202018,TAPT1,ENSG00000169762	http://amigo.geneontology.org/cgi-bin/amigo/term_details?term=GO:0009791
cellular component assembly involved in morphogenesis	Biological Process	GO:0010927	5	185	100	11236	0.05	0.0164649	0.0245849	0.1946	ENSG00000196924|ENSG00000137601|ENSG00000187535|ENSG00000118965|ENSG00000145362	http://amigo.geneontology.org/cgi-bin/amigo/term_details?term=GO:0010927	hsa:2316,FLNA,ENSG00000196924|hsa:4750,NEK1,ENSG00000137601|hsa:9742,IFT140,ENSG00000187535|hsa:57539,WDR35,ENSG00000118965|hsa:287,ANK2,ENSG00000145362	http://amigo.geneontology.org/cgi-bin/amigo/term_details?term=GO:0010927
purine nucleobase catabolic process	Biological Process	GO:0006145	1	3	100	11236	0.01	0.000266999	0.0264653	0.1946	ENSG00000158125	http://amigo.geneontology.org/cgi-bin/amigo/term_details?term=GO:0006145	hsa:7498,XDH,ENSG00000158125	http://amigo.geneontology.org/cgi-bin/amigo/term_details?term=GO:0006145
regulation of glucocorticoid mediated signaling pathway	Biological Process	GO:1900169	1	3	100	11236	0.01	0.000266999	0.0264653	0.1946	ENSG00000113580	http://amigo.geneontology.org/cgi-bin/amigo/term_details?term=GO:1900169	hsa:2908,NR3C1,ENSG00000113580	http://amigo.geneontology.org/cgi-bin/amigo/term_details?term=GO:1900169
central nervous system neuron axonogenesis	Biological Process	GO:0021955	2	27	100	11236	0.02	0.00240299	0.0238201	0.1946	ENSG00000214944|ENSG00000133083	http://amigo.geneontology.org/cgi-bin/amigo/term_details?term=GO:0021955	hsa:64283,ARHGEF28,ENSG00000214944|hsa:9201,DCLK1,ENSG00000133083	http://amigo.geneontology.org/cgi-bin/amigo/term_details?term=GO:0021955
nervous system development	Biological Process	GO:0007399	20	1436	100	11236	0.2	0.127803	0.0266674	0.1946	ENSG00000101977|ENSG00000167601|ENSG00000022840|ENSG00000145362|ENSG00000110693|ENSG00000214944|ENSG00000075223|ENSG00000133083|ENSG00000136603|ENSG00000078725|ENSG00000156011|ENSG00000121966|ENSG00000075275|ENSG00000154277|ENSG00000101680|ENSG00000196569|ENSG00000106123|ENSG00000171533|ENSG00000095139|ENSG00000160145	http://amigo.geneontology.org/cgi-bin/amigo/term_details?term=GO:0007399	hsa:4168,MCF2,ENSG00000101977|hsa:558,AXL,ENSG00000167601|hsa:9921,RNF10,ENSG00000022840|hsa:287,ANK2,ENSG00000145362|hsa:55553,SOX6,ENSG00000110693|hsa:64283,ARHGEF28,ENSG00000214944|hsa:10512,SEMA3C,ENSG00000075223|hsa:9201,DCLK1,ENSG00000133083|hsa:6498,SKIL,ENSG00000136603|hsa:1620,BRINP1,ENSG00000078725|hsa:23362,PSD3,ENSG00000156011|hsa:7852,CXCR4,ENSG00000121966|hsa:9620,CELSR1,ENSG0000007…	http://amigo.geneontology.org/cgi-bin/amigo/term_details?term=GO:0007399
SA node cell action potential	Biological Process	GO:0086015	1	3	100	11236	0.01	0.000266999	0.0264653	0.1946	ENSG00000145362	http://amigo.geneontology.org/cgi-bin/amigo/term_details?term=GO:0086015	hsa:287,ANK2,ENSG00000145362	http://amigo.geneontology.org/cgi-bin/amigo/term_details?term=GO:0086015
5-phosphoribose 1-diphosphate metabolic process	Biological Process	GO:0046391	1	3	100	11236	0.01	0.000266999	0.0264653	0.1946	ENSG00000100504	http://amigo.geneontology.org/cgi-bin/amigo/term_details?term=GO:0046391	hsa:5836,PYGL,ENSG00000100504	http://amigo.geneontology.org/cgi-bin/amigo/term_details?term=GO:0046391
membrane depolarization during SA node cell action potential	Biological Process	GO:0086046	1	3	100	11236	0.01	0.000266999	0.0264653	0.1946	ENSG00000145362	http://amigo.geneontology.org/cgi-bin/amigo/term_details?term=GO:0086046	hsa:287,ANK2,ENSG00000145362	http://amigo.geneontology.org/cgi-bin/amigo/term_details?term=GO:0086046
5-phosphoribose 1-diphosphate biosynthetic process	Biological Process	GO:0006015	1	3	100	11236	0.01	0.000266999	0.0264653	0.1946	ENSG00000100504	http://amigo.geneontology.org/cgi-bin/amigo/term_details?term=GO:0006015	hsa:5836,PYGL,ENSG00000100504	http://amigo.geneontology.org/cgi-bin/amigo/term_details?term=GO:0006015
calcium ion homeostasis	Biological Process	GO:0055074	5	189	100	11236	0.05	0.0168209	0.0266501	0.1946	ENSG00000121966|ENSG00000058668|ENSG00000145362|ENSG00000113739|ENSG00000113448	http://amigo.geneontology.org/cgi-bin/amigo/term_details?term=GO:0055074	hsa:7852,CXCR4,ENSG00000121966|hsa:493,ATP2B4,ENSG00000058668|hsa:287,ANK2,ENSG00000145362|hsa:8614,STC2,ENSG00000113739|hsa:5144,PDE4D,ENSG00000113448	http://amigo.geneontology.org/cgi-bin/amigo/term_details?term=GO:0055074
response to chemical	Biological Process	GO:0042221	29	2281	100	11236	0.29	0.203008	0.0236325	0.1946	ENSG00000101977|ENSG00000167601|ENSG00000148346|ENSG00000145362|ENSG00000110693|ENSG00000113580|ENSG00000158125|ENSG00000214944|ENSG00000184588|ENSG00000141456|ENSG00000075223|ENSG00000133059|ENSG00000171793|ENSG00000136603|ENSG00000165092|ENSG00000078725|ENSG00000141655|ENSG00000121966|ENSG00000058668|ENSG00000113448|ENSG00000113739|ENSG00000101680|ENSG00000196569|ENSG00000106123|ENSG00000134138…	http://amigo.geneontology.org/cgi-bin/amigo/term_details?term=GO:0042221	hsa:4168,MCF2,ENSG00000101977|hsa:558,AXL,ENSG00000167601|hsa:3934,LCN2,ENSG00000148346|hsa:287,ANK2,ENSG00000145362|hsa:55553,SOX6,ENSG00000110693|hsa:2908,NR3C1,ENSG00000113580|hsa:7498,XDH,ENSG00000158125|hsa:64283,ARHGEF28,ENSG00000214944|hsa:5142,PDE4B,ENSG00000184588|hsa:27043,PELP1,ENSG00000141456|hsa:10512,SEMA3C,ENSG00000075223|hsa:25778,DSTYK,ENSG00000133059|hsa:1503,CTPS1,ENSG000001717…	http://amigo.geneontology.org/cgi-bin/amigo/term_details?term=GO:0042221
positive regulation of synaptic vesicle endocytosis	Biological Process	GO:1900244	1	3	100	11236	0.01	0.000266999	0.0264653	0.1946	ENSG00000159082	http://amigo.geneontology.org/cgi-bin/amigo/term_details?term=GO:1900244	hsa:8867,SYNJ1,ENSG00000159082	http://amigo.geneontology.org/cgi-bin/amigo/term_details?term=GO:1900244
behavior	Biological Process	GO:0007610	8	393	100	11236	0.08	0.0349769	0.023724	0.1946	ENSG00000159082|ENSG00000121966|ENSG00000113369|ENSG00000075275|ENSG00000154277|ENSG00000113448|ENSG00000113580|ENSG00000095139	http://amigo.geneontology.org/cgi-bin/amigo/term_details?term=GO:0007610	hsa:8867,SYNJ1,ENSG00000159082|hsa:7852,CXCR4,ENSG00000121966|hsa:57561,ARRDC3,ENSG00000113369|hsa:9620,CELSR1,ENSG00000075275|hsa:7345,UCHL1,ENSG00000154277|hsa:5144,PDE4D,ENSG00000113448|hsa:2908,NR3C1,ENSG00000113580|hsa:372,ARCN1,ENSG00000095139	http://amigo.geneontology.org/cgi-bin/amigo/term_details?term=GO:0007610
regulation of nitric oxide mediated signal transduction	Biological Process	GO:0010749	1	3	100	11236	0.01	0.000266999	0.0264653	0.1946	ENSG00000058668	http://amigo.geneontology.org/cgi-bin/amigo/term_details?term=GO:0010749	hsa:493,ATP2B4,ENSG00000058668	http://amigo.geneontology.org/cgi-bin/amigo/term_details?term=GO:0010749
adenylate cyclase-activating adrenergic receptor signaling pathway	Biological Process	GO:0071880	1	3	100	11236	0.01	0.000266999	0.0264653	0.1946	ENSG00000113448	http://amigo.geneontology.org/cgi-bin/amigo/term_details?term=GO:0071880	hsa:5144,PDE4D,ENSG00000113448	http://amigo.geneontology.org/cgi-bin/amigo/term_details?term=GO:0071880
positive regulation of cAMP-dependent protein kinase activity	Biological Process	GO:2000481	1	3	100	11236	0.01	0.000266999	0.0264653	0.1946	ENSG00000058668	http://amigo.geneontology.org/cgi-bin/amigo/term_details?term=GO:2000481	hsa:493,ATP2B4,ENSG00000058668	http://amigo.geneontology.org/cgi-bin/amigo/term_details?term=GO:2000481
calcium ion transmembrane transport	Biological Process	GO:0070588	4	124	100	11236	0.04	0.011036	0.0246097	0.1946	ENSG00000184588|ENSG00000058668|ENSG00000145362|ENSG00000113448	http://amigo.geneontology.org/cgi-bin/amigo/term_details?term=GO:0070588	hsa:5142,PDE4B,ENSG00000184588|hsa:493,ATP2B4,ENSG00000058668|hsa:287,ANK2,ENSG00000145362|hsa:5144,PDE4D,ENSG00000113448	http://amigo.geneontology.org/cgi-bin/amigo/term_details?term=GO:0070588
nucleoside phosphate catabolic process	Biological Process	GO:1901292	3	72	100	11236	0.03	0.00640797	0.0262122	0.1946	ENSG00000158125|ENSG00000184588|ENSG00000113448	http://amigo.geneontology.org/cgi-bin/amigo/term_details?term=GO:1901292	hsa:7498,XDH,ENSG00000158125|hsa:5142,PDE4B,ENSG00000184588|hsa:5144,PDE4D,ENSG00000113448	http://amigo.geneontology.org/cgi-bin/amigo/term_details?term=GO:1901292
purine deoxyribonucleoside diphosphate metabolic process	Biological Process	GO:0009182	1	3	100	11236	0.01	0.000266999	0.0264653	0.1946	ENSG00000155085	http://amigo.geneontology.org/cgi-bin/amigo/term_details?term=GO:0009182	hsa:221264,AK9,ENSG00000155085	http://amigo.geneontology.org/cgi-bin/amigo/term_details?term=GO:0009182
positive regulation of blood pressure by epinephrine-norepinephrine	Biological Process	GO:0003321	1	3	100	11236	0.01	0.000266999	0.0264653	0.1946	ENSG00000113448	http://amigo.geneontology.org/cgi-bin/amigo/term_details?term=GO:0003321	hsa:5144,PDE4D,ENSG00000113448	http://amigo.geneontology.org/cgi-bin/amigo/term_details?term=GO:0003321
glucocorticoid mediated signaling pathway	Biological Process	GO:0043402	1	3	100	11236	0.01	0.000266999	0.0264653	0.1946	ENSG00000113580	http://amigo.geneontology.org/cgi-bin/amigo/term_details?term=GO:0043402	hsa:2908,NR3C1,ENSG00000113580	http://amigo.geneontology.org/cgi-bin/amigo/term_details?term=GO:0043402
regulation of glutamine family amino acid metabolic process	Biological Process	GO:0000820	1	3	100	11236	0.01	0.000266999	0.0264653	0.1946	ENSG00000058668	http://amigo.geneontology.org/cgi-bin/amigo/term_details?term=GO:0000820	hsa:493,ATP2B4,ENSG00000058668	http://amigo.geneontology.org/cgi-bin/amigo/term_details?term=GO:0000820
positive regulation of adrenergic receptor signaling pathway	Biological Process	GO:0071879	1	3	100	11236	0.01	0.000266999	0.0264653	0.1946	ENSG00000113369	http://amigo.geneontology.org/cgi-bin/amigo/term_details?term=GO:0071879	hsa:57561,ARRDC3,ENSG00000113369	http://amigo.geneontology.org/cgi-bin/amigo/term_details?term=GO:0071879
SA node cell to atrial cardiac muscle cell signalling	Biological Process	GO:0086018	1	3	100	11236	0.01	0.000266999	0.0264653	0.1946	ENSG00000145362	http://amigo.geneontology.org/cgi-bin/amigo/term_details?term=GO:0086018	hsa:287,ANK2,ENSG00000145362	http://amigo.geneontology.org/cgi-bin/amigo/term_details?term=GO:0086018
positive regulation of synaptic vesicle recycling	Biological Process	GO:1903423	1	3	100	11236	0.01	0.000266999	0.0264653	0.1946	ENSG00000159082	http://amigo.geneontology.org/cgi-bin/amigo/term_details?term=GO:1903423	hsa:8867,SYNJ1,ENSG00000159082	http://amigo.geneontology.org/cgi-bin/amigo/term_details?term=GO:1903423
B cell chemotaxis	Biological Process	GO:0035754	1	3	100	11236	0.01	0.000266999	0.0264653	0.1946	ENSG00000171608	http://amigo.geneontology.org/cgi-bin/amigo/term_details?term=GO:0035754	hsa:5293,PIK3CD,ENSG00000171608	http://amigo.geneontology.org/cgi-bin/amigo/term_details?term=GO:0035754
positive regulation of synaptic transmission, cholinergic	Biological Process	GO:0032224	1	3	100	11236	0.01	0.000266999	0.0264653	0.1946	ENSG00000196569	http://amigo.geneontology.org/cgi-bin/amigo/term_details?term=GO:0032224	hsa:3908,LAMA2,ENSG00000196569	http://amigo.geneontology.org/cgi-bin/amigo/term_details?term=GO:0032224
negative regulation of peptidyl-cysteine S-nitrosylation	Biological Process	GO:1902083	1	3	100	11236	0.01	0.000266999	0.0264653	0.1946	ENSG00000058668	http://amigo.geneontology.org/cgi-bin/amigo/term_details?term=GO:1902083	hsa:493,ATP2B4,ENSG00000058668	http://amigo.geneontology.org/cgi-bin/amigo/term_details?term=GO:1902083
cellular metal ion homeostasis	Biological Process	GO:0006875	6	256	100	11236	0.06	0.0227839	0.026582	0.1946	ENSG00000121966|ENSG00000148346|ENSG00000058668|ENSG00000145362|ENSG00000113739|ENSG00000113448	http://amigo.geneontology.org/cgi-bin/amigo/term_details?term=GO:0006875	hsa:7852,CXCR4,ENSG00000121966|hsa:3934,LCN2,ENSG00000148346|hsa:493,ATP2B4,ENSG00000058668|hsa:287,ANK2,ENSG00000145362|hsa:8614,STC2,ENSG00000113739|hsa:5144,PDE4D,ENSG00000113448	http://amigo.geneontology.org/cgi-bin/amigo/term_details?term=GO:0006875
salivary gland development	Biological Process	GO:0007431	2	29	100	11236	0.02	0.00258099	0.0272385	0.195018	ENSG00000101680|ENSG00000075223	http://amigo.geneontology.org/cgi-bin/amigo/term_details?term=GO:0007431	hsa:284217,LAMA1,ENSG00000101680|hsa:10512,SEMA3C,ENSG00000075223	http://amigo.geneontology.org/cgi-bin/amigo/term_details?term=GO:0007431
response to other organism	Biological Process	GO:0051707	8	403	100	11236	0.08	0.0358669	0.0270441	0.195018	ENSG00000141655|ENSG00000121966|ENSG00000167601|ENSG00000148346|ENSG00000113448|ENSG00000184588|ENSG00000187908|ENSG00000133083	http://amigo.geneontology.org/cgi-bin/amigo/term_details?term=GO:0051707	hsa:8792,TNFRSF11A,ENSG00000141655|hsa:7852,CXCR4,ENSG00000121966|hsa:558,AXL,ENSG00000167601|hsa:3934,LCN2,ENSG00000148346|hsa:5144,PDE4D,ENSG00000113448|hsa:5142,PDE4B,ENSG00000184588|hsa:1755,DMBT1,ENSG00000187908|hsa:9201,DCLK1,ENSG00000133083	http://amigo.geneontology.org/cgi-bin/amigo/term_details?term=GO:0051707
regulation of blood circulation	Biological Process	GO:1903522	4	128	100	11236	0.04	0.011392	0.02725	0.195018	ENSG00000184588|ENSG00000058668|ENSG00000145362|ENSG00000113448	http://amigo.geneontology.org/cgi-bin/amigo/term_details?term=GO:1903522	hsa:5142,PDE4B,ENSG00000184588|hsa:493,ATP2B4,ENSG00000058668|hsa:287,ANK2,ENSG00000145362|hsa:5144,PDE4D,ENSG00000113448	http://amigo.geneontology.org/cgi-bin/amigo/term_details?term=GO:1903522
morphogenesis of a branching epithelium	Biological Process	GO:0061138	4	128	100	11236	0.04	0.011392	0.02725	0.195018	ENSG00000101680|ENSG00000121966|ENSG00000075275|ENSG00000075223	http://amigo.geneontology.org/cgi-bin/amigo/term_details?term=GO:0061138	hsa:284217,LAMA1,ENSG00000101680|hsa:7852,CXCR4,ENSG00000121966|hsa:9620,CELSR1,ENSG00000075275|hsa:10512,SEMA3C,ENSG00000075223	http://amigo.geneontology.org/cgi-bin/amigo/term_details?term=GO:0061138
response to external biotic stimulus	Biological Process	GO:0043207	8	403	100	11236	0.08	0.0358669	0.0270441	0.195018	ENSG00000141655|ENSG00000121966|ENSG00000167601|ENSG00000148346|ENSG00000113448|ENSG00000184588|ENSG00000187908|ENSG00000133083	http://amigo.geneontology.org/cgi-bin/amigo/term_details?term=GO:0043207	hsa:8792,TNFRSF11A,ENSG00000141655|hsa:7852,CXCR4,ENSG00000121966|hsa:558,AXL,ENSG00000167601|hsa:3934,LCN2,ENSG00000148346|hsa:5144,PDE4D,ENSG00000113448|hsa:5142,PDE4B,ENSG00000184588|hsa:1755,DMBT1,ENSG00000187908|hsa:9201,DCLK1,ENSG00000133083	http://amigo.geneontology.org/cgi-bin/amigo/term_details?term=GO:0043207
cellular divalent inorganic cation homeostasis	Biological Process	GO:0072503	5	192	100	11236	0.05	0.0170879	0.0282697	0.20183	ENSG00000121966|ENSG00000058668|ENSG00000145362|ENSG00000113739|ENSG00000113448	http://amigo.geneontology.org/cgi-bin/amigo/term_details?term=GO:0072503	hsa:7852,CXCR4,ENSG00000121966|hsa:493,ATP2B4,ENSG00000058668|hsa:287,ANK2,ENSG00000145362|hsa:8614,STC2,ENSG00000113739|hsa:5144,PDE4D,ENSG00000113448	http://amigo.geneontology.org/cgi-bin/amigo/term_details?term=GO:0072503
cell communication involved in cardiac conduction	Biological Process	GO:0086065	2	30	100	11236	0.02	0.00266999	0.0290175	0.206672	ENSG00000145362|ENSG00000113448	http://amigo.geneontology.org/cgi-bin/amigo/term_details?term=GO:0086065	hsa:287,ANK2,ENSG00000145362|hsa:5144,PDE4D,ENSG00000113448	http://amigo.geneontology.org/cgi-bin/amigo/term_details?term=GO:0086065
cilium organization	Biological Process	GO:0044782	4	138	100	11236	0.04	0.012282	0.03457	0.212078	ENSG00000196924|ENSG00000137601|ENSG00000187535|ENSG00000118965	http://amigo.geneontology.org/cgi-bin/amigo/term_details?term=GO:0044782	hsa:2316,FLNA,ENSG00000196924|hsa:4750,NEK1,ENSG00000137601|hsa:9742,IFT140,ENSG00000187535|hsa:57539,WDR35,ENSG00000118965	http://amigo.geneontology.org/cgi-bin/amigo/term_details?term=GO:0044782
regulation of synaptic vesicle endocytosis	Biological Process	GO:1900242	1	4	100	11236	0.01	0.000355999	0.035132	0.212078	ENSG00000159082	http://amigo.geneontology.org/cgi-bin/amigo/term_details?term=GO:1900242	hsa:8867,SYNJ1,ENSG00000159082	http://amigo.geneontology.org/cgi-bin/amigo/term_details?term=GO:1900242
hormone biosynthetic process	Biological Process	GO:0042446	2	33	100	11236	0.02	0.00293699	0.0346223	0.212078	ENSG00000113580|ENSG00000113739	http://amigo.geneontology.org/cgi-bin/amigo/term_details?term=GO:0042446	hsa:2908,NR3C1,ENSG00000113580|hsa:8614,STC2,ENSG00000113739	http://amigo.geneontology.org/cgi-bin/amigo/term_details?term=GO:0042446
chordate embryonic development	Biological Process	GO:0043009	8	416	100	11236	0.08	0.0370239	0.031829	0.212078	ENSG00000136603|ENSG00000075275|ENSG00000169762|ENSG00000110693|ENSG00000028203|ENSG00000060718|ENSG00000187908|ENSG00000075223	http://amigo.geneontology.org/cgi-bin/amigo/term_details?term=GO:0043009	hsa:6498,SKIL,ENSG00000136603|hsa:9620,CELSR1,ENSG00000075275|hsa:202018,TAPT1,ENSG00000169762|hsa:55553,SOX6,ENSG00000110693|hsa:55591,VEZT,ENSG00000028203|hsa:1301,COL11A1,ENSG00000060718|hsa:1755,DMBT1,ENSG00000187908|hsa:10512,SEMA3C,ENSG00000075223	http://amigo.geneontology.org/cgi-bin/amigo/term_details?term=GO:0043009
response to methylmercury	Biological Process	GO:0051597	1	4	100	11236	0.01	0.000355999	0.035132	0.212078	ENSG00000145362	http://amigo.geneontology.org/cgi-bin/amigo/term_details?term=GO:0051597	hsa:287,ANK2,ENSG00000145362	http://amigo.geneontology.org/cgi-bin/amigo/term_details?term=GO:0051597
central nervous system maturation	Biological Process	GO:0021626	1	4	100	11236	0.01	0.000355999	0.035132	0.212078	ENSG00000095139	http://amigo.geneontology.org/cgi-bin/amigo/term_details?term=GO:0021626	hsa:372,ARCN1,ENSG00000095139	http://amigo.geneontology.org/cgi-bin/amigo/term_details?term=GO:0021626
gliogenesis	Biological Process	GO:0042063	4	137	100	11236	0.04	0.012193	0.0337914	0.212078	ENSG00000110693|ENSG00000196569|ENSG00000121966|ENSG00000022840	http://amigo.geneontology.org/cgi-bin/amigo/term_details?term=GO:0042063	hsa:55553,SOX6,ENSG00000110693|hsa:3908,LAMA2,ENSG00000196569|hsa:7852,CXCR4,ENSG00000121966|hsa:9921,RNF10,ENSG00000022840	http://amigo.geneontology.org/cgi-bin/amigo/term_details?term=GO:0042063
hindbrain maturation	Biological Process	GO:0021578	1	4	100	11236	0.01	0.000355999	0.035132	0.212078	ENSG00000095139	http://amigo.geneontology.org/cgi-bin/amigo/term_details?term=GO:0021578	hsa:372,ARCN1,ENSG00000095139	http://amigo.geneontology.org/cgi-bin/amigo/term_details?term=GO:0021578
locomotion involved in locomotory behavior	Biological Process	GO:0031987	1	4	100	11236	0.01	0.000355999	0.035132	0.212078	ENSG00000113369	http://amigo.geneontology.org/cgi-bin/amigo/term_details?term=GO:0031987	hsa:57561,ARRDC3,ENSG00000113369	http://amigo.geneontology.org/cgi-bin/amigo/term_details?term=GO:0031987
embryo development ending in birth or egg hatching	Biological Process	GO:0009792	8	420	100	11236	0.08	0.0373799	0.0334116	0.212078	ENSG00000136603|ENSG00000075275|ENSG00000169762|ENSG00000110693|ENSG00000028203|ENSG00000060718|ENSG00000187908|ENSG00000075223	http://amigo.geneontology.org/cgi-bin/amigo/term_details?term=GO:0009792	hsa:6498,SKIL,ENSG00000136603|hsa:9620,CELSR1,ENSG00000075275|hsa:202018,TAPT1,ENSG00000169762|hsa:55553,SOX6,ENSG00000110693|hsa:55591,VEZT,ENSG00000028203|hsa:1301,COL11A1,ENSG00000060718|hsa:1755,DMBT1,ENSG00000187908|hsa:10512,SEMA3C,ENSG00000075223	http://amigo.geneontology.org/cgi-bin/amigo/term_details?term=GO:0009792
regulation of glucocorticoid biosynthetic process	Biological Process	GO:0031946	1	4	100	11236	0.01	0.000355999	0.035132	0.212078	ENSG00000113580	http://amigo.geneontology.org/cgi-bin/amigo/term_details?term=GO:0031946	hsa:2908,NR3C1,ENSG00000113580	http://amigo.geneontology.org/cgi-bin/amigo/term_details?term=GO:0031946
establishment of apical/basal cell polarity	Biological Process	GO:0035089	1	4	100	11236	0.01	0.000355999	0.035132	0.212078	ENSG00000101680	http://amigo.geneontology.org/cgi-bin/amigo/term_details?term=GO:0035089	hsa:284217,LAMA1,ENSG00000101680	http://amigo.geneontology.org/cgi-bin/amigo/term_details?term=GO:0035089
ephrin receptor signaling pathway	Biological Process	GO:0048013	3	79	100	11236	0.03	0.00703097	0.0332531	0.212078	ENSG00000106123|ENSG00000214944|ENSG00000160145	http://amigo.geneontology.org/cgi-bin/amigo/term_details?term=GO:0048013	hsa:2051,EPHB6,ENSG00000106123|hsa:64283,ARHGEF28,ENSG00000214944|hsa:8997,KALRN,ENSG00000160145	http://amigo.geneontology.org/cgi-bin/amigo/term_details?term=GO:0048013
positive regulation of synaptic vesicle transport	Biological Process	GO:1902805	1	4	100	11236	0.01	0.000355999	0.035132	0.212078	ENSG00000159082	http://amigo.geneontology.org/cgi-bin/amigo/term_details?term=GO:1902805	hsa:8867,SYNJ1,ENSG00000159082	http://amigo.geneontology.org/cgi-bin/amigo/term_details?term=GO:1902805
neutrophil homeostasis	Biological Process	GO:0001780	1	4	100	11236	0.01	0.000355999	0.035132	0.212078	ENSG00000184588	http://amigo.geneontology.org/cgi-bin/amigo/term_details?term=GO:0001780	hsa:5142,PDE4B,ENSG00000184588	http://amigo.geneontology.org/cgi-bin/amigo/term_details?term=GO:0001780
protein autoubiquitination	Biological Process	GO:0051865	2	31	100	11236	0.02	0.00275899	0.0308418	0.212078	ENSG00000173821|ENSG00000022840	http://amigo.geneontology.org/cgi-bin/amigo/term_details?term=GO:0051865	hsa:57674,RNF213,ENSG00000173821|hsa:9921,RNF10,ENSG00000022840	http://amigo.geneontology.org/cgi-bin/amigo/term_details?term=GO:0051865
embryo development	Biological Process	GO:0009790	11	663	100	11236	0.11	0.0590068	0.0332854	0.212078	ENSG00000136603|ENSG00000138759|ENSG00000075275|ENSG00000169762|ENSG00000101680|ENSG00000110693|ENSG00000028203|ENSG00000196569|ENSG00000060718|ENSG00000187908|ENSG00000075223	http://amigo.geneontology.org/cgi-bin/amigo/term_details?term=GO:0009790	hsa:6498,SKIL,ENSG00000136603|hsa:80144,FRAS1,ENSG00000138759|hsa:9620,CELSR1,ENSG00000075275|hsa:202018,TAPT1,ENSG00000169762|hsa:284217,LAMA1,ENSG00000101680|hsa:55553,SOX6,ENSG00000110693|hsa:55591,VEZT,ENSG00000028203|hsa:3908,LAMA2,ENSG00000196569|hsa:1301,COL11A1,ENSG00000060718|hsa:1755,DMBT1,ENSG00000187908|hsa:10512,SEMA3C,ENSG00000075223	http://amigo.geneontology.org/cgi-bin/amigo/term_details?term=GO:0009790
negative regulation of cellular response to vascular endothelial growth factor stimulus	Biological Process	GO:1902548	1	4	100	11236	0.01	0.000355999	0.035132	0.212078	ENSG00000158125	http://amigo.geneontology.org/cgi-bin/amigo/term_details?term=GO:1902548	hsa:7498,XDH,ENSG00000158125	http://amigo.geneontology.org/cgi-bin/amigo/term_details?term=GO:1902548
negative regulation of endothelial cell differentiation	Biological Process	GO:0045602	1	4	100	11236	0.01	0.000355999	0.035132	0.212078	ENSG00000158125	http://amigo.geneontology.org/cgi-bin/amigo/term_details?term=GO:0045602	hsa:7498,XDH,ENSG00000158125	http://amigo.geneontology.org/cgi-bin/amigo/term_details?term=GO:0045602
dichotomous subdivision of terminal units involved in salivary gland branching	Biological Process	GO:0060666	1	4	100	11236	0.01	0.000355999	0.035132	0.212078	ENSG00000075223	http://amigo.geneontology.org/cgi-bin/amigo/term_details?term=GO:0060666	hsa:10512,SEMA3C,ENSG00000075223	http://amigo.geneontology.org/cgi-bin/amigo/term_details?term=GO:0060666
protein localization to cell surface	Biological Process	GO:0034394	2	32	100	11236	0.02	0.00284799	0.0327103	0.212078	ENSG00000196924|ENSG00000145362	http://amigo.geneontology.org/cgi-bin/amigo/term_details?term=GO:0034394	hsa:2316,FLNA,ENSG00000196924|hsa:287,ANK2,ENSG00000145362	http://amigo.geneontology.org/cgi-bin/amigo/term_details?term=GO:0034394
oligodendrocyte cell fate commitment	Biological Process	GO:0021779	1	4	100	11236	0.01	0.000355999	0.035132	0.212078	ENSG00000110693	http://amigo.geneontology.org/cgi-bin/amigo/term_details?term=GO:0021779	hsa:55553,SOX6,ENSG00000110693	http://amigo.geneontology.org/cgi-bin/amigo/term_details?term=GO:0021779
regulation of cardiac muscle adaptation	Biological Process	GO:0010612	1	4	100	11236	0.01	0.000355999	0.035132	0.212078	ENSG00000058668	http://amigo.geneontology.org/cgi-bin/amigo/term_details?term=GO:0010612	hsa:493,ATP2B4,ENSG00000058668	http://amigo.geneontology.org/cgi-bin/amigo/term_details?term=GO:0010612
axon transport of mitochondrion	Biological Process	GO:0019896	1	4	100	11236	0.01	0.000355999	0.035132	0.212078	ENSG00000154277	http://amigo.geneontology.org/cgi-bin/amigo/term_details?term=GO:0019896	hsa:7345,UCHL1,ENSG00000154277	http://amigo.geneontology.org/cgi-bin/amigo/term_details?term=GO:0019896
mast cell differentiation	Biological Process	GO:0060374	1	4	100	11236	0.01	0.000355999	0.035132	0.212078	ENSG00000171608	http://amigo.geneontology.org/cgi-bin/amigo/term_details?term=GO:0060374	hsa:5293,PIK3CD,ENSG00000171608	http://amigo.geneontology.org/cgi-bin/amigo/term_details?term=GO:0060374
lung morphogenesis	Biological Process	GO:0060425	2	32	100	11236	0.02	0.00284799	0.0327103	0.212078	ENSG00000101680|ENSG00000075275	http://amigo.geneontology.org/cgi-bin/amigo/term_details?term=GO:0060425	hsa:284217,LAMA1,ENSG00000101680|hsa:9620,CELSR1,ENSG00000075275	http://amigo.geneontology.org/cgi-bin/amigo/term_details?term=GO:0060425
cellular response to interferon-alpha	Biological Process	GO:0035457	1	4	100	11236	0.01	0.000355999	0.035132	0.212078	ENSG00000167601	http://amigo.geneontology.org/cgi-bin/amigo/term_details?term=GO:0035457	hsa:558,AXL,ENSG00000167601	http://amigo.geneontology.org/cgi-bin/amigo/term_details?term=GO:0035457
mammary placode formation	Biological Process	GO:0060596	1	4	100	11236	0.01	0.000355999	0.035132	0.212078	ENSG00000185737	http://amigo.geneontology.org/cgi-bin/amigo/term_details?term=GO:0060596	hsa:10718,NRG3,ENSG00000185737	http://amigo.geneontology.org/cgi-bin/amigo/term_details?term=GO:0060596
regulation of Schwann cell proliferation	Biological Process	GO:0010624	1	4	100	11236	0.01	0.000355999	0.035132	0.212078	ENSG00000022840	http://amigo.geneontology.org/cgi-bin/amigo/term_details?term=GO:0010624	hsa:9921,RNF10,ENSG00000022840	http://amigo.geneontology.org/cgi-bin/amigo/term_details?term=GO:0010624
regulation of peptidyl-cysteine S-nitrosylation	Biological Process	GO:2000169	1	4	100	11236	0.01	0.000355999	0.035132	0.212078	ENSG00000058668	http://amigo.geneontology.org/cgi-bin/amigo/term_details?term=GO:2000169	hsa:493,ATP2B4,ENSG00000058668	http://amigo.geneontology.org/cgi-bin/amigo/term_details?term=GO:2000169
cellular response to chemical stimulus	Biological Process	GO:0070887	21	1562	100	11236	0.21	0.139017	0.0327148	0.212078	ENSG00000101977|ENSG00000167601|ENSG00000148346|ENSG00000113580|ENSG00000110693|ENSG00000158125|ENSG00000184588|ENSG00000141456|ENSG00000133059|ENSG00000136603|ENSG00000165092|ENSG00000078725|ENSG00000141655|ENSG00000121966|ENSG00000058668|ENSG00000113448|ENSG00000113739|ENSG00000135587|ENSG00000160145|ENSG00000025039|ENSG00000171608	http://amigo.geneontology.org/cgi-bin/amigo/term_details?term=GO:0070887	hsa:4168,MCF2,ENSG00000101977|hsa:558,AXL,ENSG00000167601|hsa:3934,LCN2,ENSG00000148346|hsa:2908,NR3C1,ENSG00000113580|hsa:55553,SOX6,ENSG00000110693|hsa:7498,XDH,ENSG00000158125|hsa:5142,PDE4B,ENSG00000184588|hsa:27043,PELP1,ENSG00000141456|hsa:25778,DSTYK,ENSG00000133059|hsa:6498,SKIL,ENSG00000136603|hsa:216,ALDH1A1,ENSG00000165092|hsa:1620,BRINP1,ENSG00000078725|hsa:8792,TNFRSF11A,ENSG00000141…	http://amigo.geneontology.org/cgi-bin/amigo/term_details?term=GO:0070887
lysosome localization	Biological Process	GO:0032418	2	32	100	11236	0.02	0.00284799	0.0327103	0.212078	ENSG00000171533|ENSG00000171608	http://amigo.geneontology.org/cgi-bin/amigo/term_details?term=GO:0032418	hsa:4135,MAP6,ENSG00000171533|hsa:5293,PIK3CD,ENSG00000171608	http://amigo.geneontology.org/cgi-bin/amigo/term_details?term=GO:0032418
gland development	Biological Process	GO:0048732	6	269	100	11236	0.06	0.0239409	0.0327645	0.212078	ENSG00000101680|ENSG00000113580|ENSG00000158125|ENSG00000141655|ENSG00000185737|ENSG00000075223	http://amigo.geneontology.org/cgi-bin/amigo/term_details?term=GO:0048732	hsa:284217,LAMA1,ENSG00000101680|hsa:2908,NR3C1,ENSG00000113580|hsa:7498,XDH,ENSG00000158125|hsa:8792,TNFRSF11A,ENSG00000141655|hsa:10718,NRG3,ENSG00000185737|hsa:10512,SEMA3C,ENSG00000075223	http://amigo.geneontology.org/cgi-bin/amigo/term_details?term=GO:0048732
response to biotic stimulus	Biological Process	GO:0009607	8	423	100	11236	0.08	0.0376468	0.0346335	0.212078	ENSG00000141655|ENSG00000121966|ENSG00000167601|ENSG00000148346|ENSG00000113448|ENSG00000184588|ENSG00000187908|ENSG00000133083	http://amigo.geneontology.org/cgi-bin/amigo/term_details?term=GO:0009607	hsa:8792,TNFRSF11A,ENSG00000141655|hsa:7852,CXCR4,ENSG00000121966|hsa:558,AXL,ENSG00000167601|hsa:3934,LCN2,ENSG00000148346|hsa:5144,PDE4D,ENSG00000113448|hsa:5142,PDE4B,ENSG00000184588|hsa:1755,DMBT1,ENSG00000187908|hsa:9201,DCLK1,ENSG00000133083	http://amigo.geneontology.org/cgi-bin/amigo/term_details?term=GO:0009607
glial cell fate specification	Biological Process	GO:0021780	1	4	100	11236	0.01	0.000355999	0.035132	0.212078	ENSG00000110693	http://amigo.geneontology.org/cgi-bin/amigo/term_details?term=GO:0021780	hsa:55553,SOX6,ENSG00000110693	http://amigo.geneontology.org/cgi-bin/amigo/term_details?term=GO:0021780
response to organic substance	Biological Process	GO:0010033	22	1666	100	11236	0.22	0.148273	0.0344671	0.212078	ENSG00000101977|ENSG00000167601|ENSG00000148346|ENSG00000145362|ENSG00000110693|ENSG00000113580|ENSG00000158125|ENSG00000184588|ENSG00000141456|ENSG00000133059|ENSG00000136603|ENSG00000078725|ENSG00000141655|ENSG00000121966|ENSG00000058668|ENSG00000113448|ENSG00000113739|ENSG00000134138|ENSG00000135587|ENSG00000160145|ENSG00000025039|ENSG00000171608	http://amigo.geneontology.org/cgi-bin/amigo/term_details?term=GO:0010033	hsa:4168,MCF2,ENSG00000101977|hsa:558,AXL,ENSG00000167601|hsa:3934,LCN2,ENSG00000148346|hsa:287,ANK2,ENSG00000145362|hsa:55553,SOX6,ENSG00000110693|hsa:2908,NR3C1,ENSG00000113580|hsa:7498,XDH,ENSG00000158125|hsa:5142,PDE4B,ENSG00000184588|hsa:27043,PELP1,ENSG00000141456|hsa:25778,DSTYK,ENSG00000133059|hsa:6498,SKIL,ENSG00000136603|hsa:1620,BRINP1,ENSG00000078725|hsa:8792,TNFRSF11A,ENSG00000141655…	http://amigo.geneontology.org/cgi-bin/amigo/term_details?term=GO:0010033
positive regulation of extracellular exosome assembly	Biological Process	GO:1903553	1	4	100	11236	0.01	0.000355999	0.035132	0.212078	ENSG00000124145	http://amigo.geneontology.org/cgi-bin/amigo/term_details?term=GO:1903553	hsa:6385,SDC4,ENSG00000124145	http://amigo.geneontology.org/cgi-bin/amigo/term_details?term=GO:1903553
phosphatidylinositol biosynthetic process	Biological Process	GO:0006661	3	79	100	11236	0.03	0.00703097	0.0332531	0.212078	ENSG00000159082|ENSG00000168918|ENSG00000171608	http://amigo.geneontology.org/cgi-bin/amigo/term_details?term=GO:0006661	hsa:8867,SYNJ1,ENSG00000159082|hsa:3635,INPP5D,ENSG00000168918|hsa:5293,PIK3CD,ENSG00000171608	http://amigo.geneontology.org/cgi-bin/amigo/term_details?term=GO:0006661
positive regulation of interferon-gamma production	Biological Process	GO:0032729	2	31	100	11236	0.02	0.00275899	0.0308418	0.212078	ENSG00000184588|ENSG00000113448	http://amigo.geneontology.org/cgi-bin/amigo/term_details?term=GO:0032729	hsa:5142,PDE4B,ENSG00000184588|hsa:5144,PDE4D,ENSG00000113448	http://amigo.geneontology.org/cgi-bin/amigo/term_details?term=GO:0032729
positive regulation of mesenchymal stem cell differentiation	Biological Process	GO:2000741	1	4	100	11236	0.01	0.000355999	0.035132	0.212078	ENSG00000110693	http://amigo.geneontology.org/cgi-bin/amigo/term_details?term=GO:2000741	hsa:55553,SOX6,ENSG00000110693	http://amigo.geneontology.org/cgi-bin/amigo/term_details?term=GO:2000741
regulation of interleukin-2 production	Biological Process	GO:0032663	2	33	100	11236	0.02	0.00293699	0.0346223	0.212078	ENSG00000184588|ENSG00000113448	http://amigo.geneontology.org/cgi-bin/amigo/term_details?term=GO:0032663	hsa:5142,PDE4B,ENSG00000184588|hsa:5144,PDE4D,ENSG00000113448	http://amigo.geneontology.org/cgi-bin/amigo/term_details?term=GO:0032663
fat pad development	Biological Process	GO:0060613	1	4	100	11236	0.01	0.000355999	0.035132	0.212078	ENSG00000113369	http://amigo.geneontology.org/cgi-bin/amigo/term_details?term=GO:0060613	hsa:57561,ARRDC3,ENSG00000113369	http://amigo.geneontology.org/cgi-bin/amigo/term_details?term=GO:0060613
morphogenesis of a branching structure	Biological Process	GO:0001763	4	136	100	11236	0.04	0.012104	0.0330232	0.212078	ENSG00000101680|ENSG00000121966|ENSG00000075275|ENSG00000075223	http://amigo.geneontology.org/cgi-bin/amigo/term_details?term=GO:0001763	hsa:284217,LAMA1,ENSG00000101680|hsa:7852,CXCR4,ENSG00000121966|hsa:9620,CELSR1,ENSG00000075275|hsa:10512,SEMA3C,ENSG00000075223	http://amigo.geneontology.org/cgi-bin/amigo/term_details?term=GO:0001763
vesicle uncoating	Biological Process	GO:0072319	1	4	100	11236	0.01	0.000355999	0.035132	0.212078	ENSG00000159082	http://amigo.geneontology.org/cgi-bin/amigo/term_details?term=GO:0072319	hsa:8867,SYNJ1,ENSG00000159082	http://amigo.geneontology.org/cgi-bin/amigo/term_details?term=GO:0072319
collagen-activated signaling pathway	Biological Process	GO:0038065	1	4	100	11236	0.01	0.000355999	0.035132	0.212078	ENSG00000137809	http://amigo.geneontology.org/cgi-bin/amigo/term_details?term=GO:0038065	hsa:22801,ITGA11,ENSG00000137809	http://amigo.geneontology.org/cgi-bin/amigo/term_details?term=GO:0038065
SA node cell to atrial cardiac muscle cell communication	Biological Process	GO:0086070	1	4	100	11236	0.01	0.000355999	0.035132	0.212078	ENSG00000145362	http://amigo.geneontology.org/cgi-bin/amigo/term_details?term=GO:0086070	hsa:287,ANK2,ENSG00000145362	http://amigo.geneontology.org/cgi-bin/amigo/term_details?term=GO:0086070
axon cargo transport	Biological Process	GO:0008088	2	32	100	11236	0.02	0.00284799	0.0327103	0.212078	ENSG00000130294|ENSG00000154277	http://amigo.geneontology.org/cgi-bin/amigo/term_details?term=GO:0008088	hsa:547,KIF1A,ENSG00000130294|hsa:7345,UCHL1,ENSG00000154277	http://amigo.geneontology.org/cgi-bin/amigo/term_details?term=GO:0008088
oligodendrocyte cell fate specification	Biological Process	GO:0021778	1	4	100	11236	0.01	0.000355999	0.035132	0.212078	ENSG00000110693	http://amigo.geneontology.org/cgi-bin/amigo/term_details?term=GO:0021778	hsa:55553,SOX6,ENSG00000110693	http://amigo.geneontology.org/cgi-bin/amigo/term_details?term=GO:0021778
single-organism catabolic process	Biological Process	GO:0044712	11	672	100	11236	0.11	0.0598078	0.0361917	0.218031	ENSG00000159082|ENSG00000113790|ENSG00000058668|ENSG00000100504|ENSG00000113448|ENSG00000158125|ENSG00000060718|ENSG00000175198|ENSG00000184588|ENSG00000181192|ENSG00000156515	http://amigo.geneontology.org/cgi-bin/amigo/term_details?term=GO:0044712	hsa:8867,SYNJ1,ENSG00000159082|hsa:1962,EHHADH,ENSG00000113790|hsa:493,ATP2B4,ENSG00000058668|hsa:5836,PYGL,ENSG00000100504|hsa:5144,PDE4D,ENSG00000113448|hsa:7498,XDH,ENSG00000158125|hsa:1301,COL11A1,ENSG00000060718|hsa:5095,PCCA,ENSG00000175198|hsa:5142,PDE4B,ENSG00000184588|hsa:55526,DHTKD1,ENSG00000181192|hsa:3098,HK1,ENSG00000156515	http://amigo.geneontology.org/cgi-bin/amigo/term_details?term=GO:0044712
response to growth factor	Biological Process	GO:0070848	9	508	100	11236	0.09	0.0452118	0.0368096	0.220858	ENSG00000136603|ENSG00000101977|ENSG00000110693|ENSG00000158125|ENSG00000134138|ENSG00000135587|ENSG00000133059|ENSG00000160145|ENSG00000171608	http://amigo.geneontology.org/cgi-bin/amigo/term_details?term=GO:0070848	hsa:6498,SKIL,ENSG00000136603|hsa:4168,MCF2,ENSG00000101977|hsa:55553,SOX6,ENSG00000110693|hsa:7498,XDH,ENSG00000158125|hsa:4212,MEIS2,ENSG00000134138|hsa:6610,SMPD2,ENSG00000135587|hsa:25778,DSTYK,ENSG00000133059|hsa:8997,KALRN,ENSG00000160145|hsa:5293,PIK3CD,ENSG00000171608	http://amigo.geneontology.org/cgi-bin/amigo/term_details?term=GO:0070848
ribonucleotide metabolic process	Biological Process	GO:0009259	6	277	100	11236	0.06	0.0246529	0.0370003	0.221554	ENSG00000155085|ENSG00000184588|ENSG00000181192|ENSG00000156515|ENSG00000171793|ENSG00000113448	http://amigo.geneontology.org/cgi-bin/amigo/term_details?term=GO:0009259	hsa:221264,AK9,ENSG00000155085|hsa:5142,PDE4B,ENSG00000184588|hsa:55526,DHTKD1,ENSG00000181192|hsa:3098,HK1,ENSG00000156515|hsa:1503,CTPS1,ENSG00000171793|hsa:5144,PDE4D,ENSG00000113448	http://amigo.geneontology.org/cgi-bin/amigo/term_details?term=GO:0009259
epithelium development	Biological Process	GO:0060429	11	676	100	11236	0.11	0.0601638	0.0375396	0.224331	ENSG00000136603|ENSG00000138759|ENSG00000121966|ENSG00000075275|ENSG00000113448|ENSG00000101680|ENSG00000113580|ENSG00000124145|ENSG00000158125|ENSG00000187908|ENSG00000075223	http://amigo.geneontology.org/cgi-bin/amigo/term_details?term=GO:0060429	hsa:6498,SKIL,ENSG00000136603|hsa:80144,FRAS1,ENSG00000138759|hsa:7852,CXCR4,ENSG00000121966|hsa:9620,CELSR1,ENSG00000075275|hsa:5144,PDE4D,ENSG00000113448|hsa:284217,LAMA1,ENSG00000101680|hsa:2908,NR3C1,ENSG00000113580|hsa:6385,SDC4,ENSG00000124145|hsa:7498,XDH,ENSG00000158125|hsa:1755,DMBT1,ENSG00000187908|hsa:10512,SEMA3C,ENSG00000075223	http://amigo.geneontology.org/cgi-bin/amigo/term_details?term=GO:0060429
negative regulation of homeostatic process	Biological Process	GO:0032845	3	83	100	11236	0.03	0.00738697	0.0376751	0.224689	ENSG00000113369|ENSG00000145362|ENSG00000113448	http://amigo.geneontology.org/cgi-bin/amigo/term_details?term=GO:0032845	hsa:57561,ARRDC3,ENSG00000113369|hsa:287,ANK2,ENSG00000145362|hsa:5144,PDE4D,ENSG00000113448	http://amigo.geneontology.org/cgi-bin/amigo/term_details?term=GO:0032845
exocrine system development	Biological Process	GO:0035272	2	35	100	11236	0.02	0.00311499	0.0385728	0.228067	ENSG00000101680|ENSG00000075223	http://amigo.geneontology.org/cgi-bin/amigo/term_details?term=GO:0035272	hsa:284217,LAMA1,ENSG00000101680|hsa:10512,SEMA3C,ENSG00000075223	http://amigo.geneontology.org/cgi-bin/amigo/term_details?term=GO:0035272
morphogenesis of a polarized epithelium	Biological Process	GO:0001738	2	35	100	11236	0.02	0.00311499	0.0385728	0.228067	ENSG00000101680|ENSG00000075275	http://amigo.geneontology.org/cgi-bin/amigo/term_details?term=GO:0001738	hsa:284217,LAMA1,ENSG00000101680|hsa:9620,CELSR1,ENSG00000075275	http://amigo.geneontology.org/cgi-bin/amigo/term_details?term=GO:0001738
divalent inorganic cation homeostasis	Biological Process	GO:0072507	5	209	100	11236	0.05	0.0186009	0.0386254	0.228067	ENSG00000121966|ENSG00000058668|ENSG00000145362|ENSG00000113739|ENSG00000113448	http://amigo.geneontology.org/cgi-bin/amigo/term_details?term=GO:0072507	hsa:7852,CXCR4,ENSG00000121966|hsa:493,ATP2B4,ENSG00000058668|hsa:287,ANK2,ENSG00000145362|hsa:8614,STC2,ENSG00000113739|hsa:5144,PDE4D,ENSG00000113448	http://amigo.geneontology.org/cgi-bin/amigo/term_details?term=GO:0072507
cellular cation homeostasis	Biological Process	GO:0030003	6	281	100	11236	0.06	0.0250089	0.0392446	0.231263	ENSG00000121966|ENSG00000148346|ENSG00000058668|ENSG00000145362|ENSG00000113739|ENSG00000113448	http://amigo.geneontology.org/cgi-bin/amigo/term_details?term=GO:0030003	hsa:7852,CXCR4,ENSG00000121966|hsa:3934,LCN2,ENSG00000148346|hsa:493,ATP2B4,ENSG00000058668|hsa:287,ANK2,ENSG00000145362|hsa:8614,STC2,ENSG00000113739|hsa:5144,PDE4D,ENSG00000113448	http://amigo.geneontology.org/cgi-bin/amigo/term_details?term=GO:0030003
cellular chemical homeostasis	Biological Process	GO:0055082	7	357	100	11236	0.07	0.0317729	0.0398258	0.234223	ENSG00000121966|ENSG00000148346|ENSG00000058668|ENSG00000156515|ENSG00000145362|ENSG00000113739|ENSG00000113448	http://amigo.geneontology.org/cgi-bin/amigo/term_details?term=GO:0055082	hsa:7852,CXCR4,ENSG00000121966|hsa:3934,LCN2,ENSG00000148346|hsa:493,ATP2B4,ENSG00000058668|hsa:3098,HK1,ENSG00000156515|hsa:287,ANK2,ENSG00000145362|hsa:8614,STC2,ENSG00000113739|hsa:5144,PDE4D,ENSG00000113448	http://amigo.geneontology.org/cgi-bin/amigo/term_details?term=GO:0055082
single-organism carbohydrate catabolic process	Biological Process	GO:0044724	3	85	100	11236	0.03	0.00756497	0.0399935	0.234745	ENSG00000181192|ENSG00000156515|ENSG00000100504	http://amigo.geneontology.org/cgi-bin/amigo/term_details?term=GO:0044724	hsa:55526,DHTKD1,ENSG00000181192|hsa:3098,HK1,ENSG00000156515|hsa:5836,PYGL,ENSG00000100504	http://amigo.geneontology.org/cgi-bin/amigo/term_details?term=GO:0044724
natural killer cell activation	Biological Process	GO:0030101	2	36	100	11236	0.02	0.00320399	0.0406096	0.236029	ENSG00000167601|ENSG00000171608	http://amigo.geneontology.org/cgi-bin/amigo/term_details?term=GO:0030101	hsa:558,AXL,ENSG00000167601|hsa:5293,PIK3CD,ENSG00000171608	http://amigo.geneontology.org/cgi-bin/amigo/term_details?term=GO:0030101
transmembrane receptor protein tyrosine kinase signaling pathway	Biological Process	GO:0007169	10	600	100	11236	0.1	0.0533998	0.0405518	0.236029	ENSG00000101977|ENSG00000167601|ENSG00000185737|ENSG00000158125|ENSG00000214944|ENSG00000106123|ENSG00000135587|ENSG00000133059|ENSG00000160145|ENSG00000171608	http://amigo.geneontology.org/cgi-bin/amigo/term_details?term=GO:0007169	hsa:4168,MCF2,ENSG00000101977|hsa:558,AXL,ENSG00000167601|hsa:10718,NRG3,ENSG00000185737|hsa:7498,XDH,ENSG00000158125|hsa:64283,ARHGEF28,ENSG00000214944|hsa:2051,EPHB6,ENSG00000106123|hsa:6610,SMPD2,ENSG00000135587|hsa:25778,DSTYK,ENSG00000133059|hsa:8997,KALRN,ENSG00000160145|hsa:5293,PIK3CD,ENSG00000171608	http://amigo.geneontology.org/cgi-bin/amigo/term_details?term=GO:0007169
purine nucleotide metabolic process	Biological Process	GO:0006163	6	283	100	11236	0.06	0.0251869	0.0403988	0.236029	ENSG00000158125|ENSG00000155085|ENSG00000184588|ENSG00000181192|ENSG00000156515|ENSG00000113448	http://amigo.geneontology.org/cgi-bin/amigo/term_details?term=GO:0006163	hsa:7498,XDH,ENSG00000158125|hsa:221264,AK9,ENSG00000155085|hsa:5142,PDE4B,ENSG00000184588|hsa:55526,DHTKD1,ENSG00000181192|hsa:3098,HK1,ENSG00000156515|hsa:5144,PDE4D,ENSG00000113448	http://amigo.geneontology.org/cgi-bin/amigo/term_details?term=GO:0006163
regulation of vasculogenesis	Biological Process	GO:2001212	1	5	100	11236	0.01	0.000444998	0.0437224	0.238705	ENSG00000158125	http://amigo.geneontology.org/cgi-bin/amigo/term_details?term=GO:2001212	hsa:7498,XDH,ENSG00000158125	http://amigo.geneontology.org/cgi-bin/amigo/term_details?term=GO:2001212
positive regulation of oligodendrocyte differentiation	Biological Process	GO:0048714	1	5	100	11236	0.01	0.000444998	0.0437224	0.238705	ENSG00000121966	http://amigo.geneontology.org/cgi-bin/amigo/term_details?term=GO:0048714	hsa:7852,CXCR4,ENSG00000121966	http://amigo.geneontology.org/cgi-bin/amigo/term_details?term=GO:0048714
citrulline biosynthetic process	Biological Process	GO:0019240	1	5	100	11236	0.01	0.000444998	0.0437224	0.238705	ENSG00000058668	http://amigo.geneontology.org/cgi-bin/amigo/term_details?term=GO:0019240	hsa:493,ATP2B4,ENSG00000058668	http://amigo.geneontology.org/cgi-bin/amigo/term_details?term=GO:0019240
positive regulation of interleukin-5 production	Biological Process	GO:0032754	1	5	100	11236	0.01	0.000444998	0.0437224	0.238705	ENSG00000113448	http://amigo.geneontology.org/cgi-bin/amigo/term_details?term=GO:0032754	hsa:5144,PDE4D,ENSG00000113448	http://amigo.geneontology.org/cgi-bin/amigo/term_details?term=GO:0032754
DNA replication, synthesis of RNA primer	Biological Process	GO:0006269	1	5	100	11236	0.01	0.000444998	0.0437224	0.238705	ENSG00000146143	http://amigo.geneontology.org/cgi-bin/amigo/term_details?term=GO:0006269	hsa:5558,PRIM2,ENSG00000146143	http://amigo.geneontology.org/cgi-bin/amigo/term_details?term=GO:0006269
ethanol oxidation	Biological Process	GO:0006069	1	5	100	11236	0.01	0.000444998	0.0437224	0.238705	ENSG00000165092	http://amigo.geneontology.org/cgi-bin/amigo/term_details?term=GO:0006069	hsa:216,ALDH1A1,ENSG00000165092	http://amigo.geneontology.org/cgi-bin/amigo/term_details?term=GO:0006069
positive regulation of MAPK cascade	Biological Process	GO:0043410	6	286	100	11236	0.06	0.0254539	0.0421702	0.238705	ENSG00000158125|ENSG00000107968|ENSG00000137601|ENSG00000141655|ENSG00000121966|ENSG00000133059	http://amigo.geneontology.org/cgi-bin/amigo/term_details?term=GO:0043410	hsa:7498,XDH,ENSG00000158125|hsa:1326,MAP3K8,ENSG00000107968|hsa:4750,NEK1,ENSG00000137601|hsa:8792,TNFRSF11A,ENSG00000141655|hsa:7852,CXCR4,ENSG00000121966|hsa:25778,DSTYK,ENSG00000133059	http://amigo.geneontology.org/cgi-bin/amigo/term_details?term=GO:0043410
regulation of reactive oxygen species metabolic process	Biological Process	GO:2000377	3	88	100	11236	0.03	0.00783197	0.0436041	0.238705	ENSG00000158125|ENSG00000124523|ENSG00000058668	http://amigo.geneontology.org/cgi-bin/amigo/term_details?term=GO:2000377	hsa:7498,XDH,ENSG00000158125|hsa:23408,SIRT5,ENSG00000124523|hsa:493,ATP2B4,ENSG00000058668	http://amigo.geneontology.org/cgi-bin/amigo/term_details?term=GO:2000377
activation of transmembrane receptor protein tyrosine kinase activity	Biological Process	GO:0007171	1	5	100	11236	0.01	0.000444998	0.0437224	0.238705	ENSG00000185737	http://amigo.geneontology.org/cgi-bin/amigo/term_details?term=GO:0007171	hsa:10718,NRG3,ENSG00000185737	http://amigo.geneontology.org/cgi-bin/amigo/term_details?term=GO:0007171
deoxyribonucleoside triphosphate biosynthetic process	Biological Process	GO:0009202	1	5	100	11236	0.01	0.000444998	0.0437224	0.238705	ENSG00000155085	http://amigo.geneontology.org/cgi-bin/amigo/term_details?term=GO:0009202	hsa:221264,AK9,ENSG00000155085	http://amigo.geneontology.org/cgi-bin/amigo/term_details?term=GO:0009202
positive regulation of protein kinase activity	Biological Process	GO:0045860	7	360	100	11236	0.07	0.0320399	0.0413615	0.238705	ENSG00000107968|ENSG00000137601|ENSG00000124145|ENSG00000141655|ENSG00000121966|ENSG00000185737|ENSG00000058668	http://amigo.geneontology.org/cgi-bin/amigo/term_details?term=GO:0045860	hsa:1326,MAP3K8,ENSG00000107968|hsa:4750,NEK1,ENSG00000137601|hsa:6385,SDC4,ENSG00000124145|hsa:8792,TNFRSF11A,ENSG00000141655|hsa:7852,CXCR4,ENSG00000121966|hsa:10718,NRG3,ENSG00000185737|hsa:493,ATP2B4,ENSG00000058668	http://amigo.geneontology.org/cgi-bin/amigo/term_details?term=GO:0045860
establishment of monopolar cell polarity	Biological Process	GO:0061162	1	5	100	11236	0.01	0.000444998	0.0437224	0.238705	ENSG00000101680	http://amigo.geneontology.org/cgi-bin/amigo/term_details?term=GO:0061162	hsa:284217,LAMA1,ENSG00000101680	http://amigo.geneontology.org/cgi-bin/amigo/term_details?term=GO:0061162
protein side chain deglutamylation	Biological Process	GO:0035610	1	5	100	11236	0.01	0.000444998	0.0437224	0.238705	ENSG00000146856	http://amigo.geneontology.org/cgi-bin/amigo/term_details?term=GO:0035610	hsa:340351,AGBL3,ENSG00000146856	http://amigo.geneontology.org/cgi-bin/amigo/term_details?term=GO:0035610
T cell chemotaxis	Biological Process	GO:0010818	1	5	100	11236	0.01	0.000444998	0.0437224	0.238705	ENSG00000171608	http://amigo.geneontology.org/cgi-bin/amigo/term_details?term=GO:0010818	hsa:5293,PIK3CD,ENSG00000171608	http://amigo.geneontology.org/cgi-bin/amigo/term_details?term=GO:0010818
establishment or maintenance of monopolar cell polarity	Biological Process	GO:0061339	1	5	100	11236	0.01	0.000444998	0.0437224	0.238705	ENSG00000101680	http://amigo.geneontology.org/cgi-bin/amigo/term_details?term=GO:0061339	hsa:284217,LAMA1,ENSG00000101680	http://amigo.geneontology.org/cgi-bin/amigo/term_details?term=GO:0061339
regulation of cardiac muscle cell membrane potential	Biological Process	GO:0086036	1	5	100	11236	0.01	0.000444998	0.0437224	0.238705	ENSG00000145362	http://amigo.geneontology.org/cgi-bin/amigo/term_details?term=GO:0086036	hsa:287,ANK2,ENSG00000145362	http://amigo.geneontology.org/cgi-bin/amigo/term_details?term=GO:0086036
cellular response to organic cyclic compound	Biological Process	GO:0071407	5	215	100	11236	0.05	0.0191349	0.0427689	0.238705	ENSG00000113580|ENSG00000184588|ENSG00000141456|ENSG00000058668|ENSG00000113448	http://amigo.geneontology.org/cgi-bin/amigo/term_details?term=GO:0071407	hsa:2908,NR3C1,ENSG00000113580|hsa:5142,PDE4B,ENSG00000184588|hsa:27043,PELP1,ENSG00000141456|hsa:493,ATP2B4,ENSG00000058668|hsa:5144,PDE4D,ENSG00000113448	http://amigo.geneontology.org/cgi-bin/amigo/term_details?term=GO:0071407
actin crosslink formation	Biological Process	GO:0051764	1	5	100	11236	0.01	0.000444998	0.0437224	0.238705	ENSG00000196924	http://amigo.geneontology.org/cgi-bin/amigo/term_details?term=GO:0051764	hsa:2316,FLNA,ENSG00000196924	http://amigo.geneontology.org/cgi-bin/amigo/term_details?term=GO:0051764
negative regulation of calcium-mediated signaling	Biological Process	GO:0050849	1	5	100	11236	0.01	0.000444998	0.0437224	0.238705	ENSG00000058668	http://amigo.geneontology.org/cgi-bin/amigo/term_details?term=GO:0050849	hsa:493,ATP2B4,ENSG00000058668	http://amigo.geneontology.org/cgi-bin/amigo/term_details?term=GO:0050849
cardiac chamber development	Biological Process	GO:0003205	3	86	100	11236	0.03	0.00765397	0.0411794	0.238705	ENSG00000060718|ENSG00000075223|ENSG00000145362	http://amigo.geneontology.org/cgi-bin/amigo/term_details?term=GO:0003205	hsa:1301,COL11A1,ENSG00000060718|hsa:10512,SEMA3C,ENSG00000075223|hsa:287,ANK2,ENSG00000145362	http://amigo.geneontology.org/cgi-bin/amigo/term_details?term=GO:0003205
cellular ion homeostasis	Biological Process	GO:0006873	6	290	100	11236	0.06	0.0258099	0.0446077	0.243034	ENSG00000121966|ENSG00000148346|ENSG00000058668|ENSG00000145362|ENSG00000113739|ENSG00000113448	http://amigo.geneontology.org/cgi-bin/amigo/term_details?term=GO:0006873	hsa:7852,CXCR4,ENSG00000121966|hsa:3934,LCN2,ENSG00000148346|hsa:493,ATP2B4,ENSG00000058668|hsa:287,ANK2,ENSG00000145362|hsa:8614,STC2,ENSG00000113739|hsa:5144,PDE4D,ENSG00000113448	http://amigo.geneontology.org/cgi-bin/amigo/term_details?term=GO:0006873
striated muscle contraction	Biological Process	GO:0006941	3	89	100	11236	0.03	0.00792097	0.0448427	0.243034	ENSG00000184588|ENSG00000145362|ENSG00000113448	http://amigo.geneontology.org/cgi-bin/amigo/term_details?term=GO:0006941	hsa:5142,PDE4B,ENSG00000184588|hsa:287,ANK2,ENSG00000145362|hsa:5144,PDE4D,ENSG00000113448	http://amigo.geneontology.org/cgi-bin/amigo/term_details?term=GO:0006941
cellular response to hydrogen peroxide	Biological Process	GO:0070301	2	38	100	11236	0.02	0.00338199	0.044802	0.243034	ENSG00000167601|ENSG00000148346	http://amigo.geneontology.org/cgi-bin/amigo/term_details?term=GO:0070301	hsa:558,AXL,ENSG00000167601|hsa:3934,LCN2,ENSG00000148346	http://amigo.geneontology.org/cgi-bin/amigo/term_details?term=GO:0070301
cardiac conduction	Biological Process	GO:0061337	2	38	100	11236	0.02	0.00338199	0.044802	0.243034	ENSG00000145362|ENSG00000113448	http://amigo.geneontology.org/cgi-bin/amigo/term_details?term=GO:0061337	hsa:287,ANK2,ENSG00000145362|hsa:5144,PDE4D,ENSG00000113448	http://amigo.geneontology.org/cgi-bin/amigo/term_details?term=GO:0061337
carbohydrate catabolic process	Biological Process	GO:0016052	3	90	100	11236	0.03	0.00800997	0.0460988	0.249387	ENSG00000181192|ENSG00000156515|ENSG00000100504	http://amigo.geneontology.org/cgi-bin/amigo/term_details?term=GO:0016052	hsa:55526,DHTKD1,ENSG00000181192|hsa:3098,HK1,ENSG00000156515|hsa:5836,PYGL,ENSG00000100504	http://amigo.geneontology.org/cgi-bin/amigo/term_details?term=GO:0016052
muscle organ development	Biological Process	GO:0007517	5	220	100	11236	0.05	0.0195799	0.04642	0.250668	ENSG00000137809|ENSG00000110693|ENSG00000136603|ENSG00000196569|ENSG00000060718	http://amigo.geneontology.org/cgi-bin/amigo/term_details?term=GO:0007517	hsa:22801,ITGA11,ENSG00000137809|hsa:55553,SOX6,ENSG00000110693|hsa:6498,SKIL,ENSG00000136603|hsa:3908,LAMA2,ENSG00000196569|hsa:1301,COL11A1,ENSG00000060718	http://amigo.geneontology.org/cgi-bin/amigo/term_details?term=GO:0007517
interleukin-2 production	Biological Process	GO:0032623	2	39	100	11236	0.02	0.00347099	0.0469559	0.252186	ENSG00000184588|ENSG00000113448	http://amigo.geneontology.org/cgi-bin/amigo/term_details?term=GO:0032623	hsa:5142,PDE4B,ENSG00000184588|hsa:5144,PDE4D,ENSG00000113448	http://amigo.geneontology.org/cgi-bin/amigo/term_details?term=GO:0032623
regulation of gliogenesis	Biological Process	GO:0014013	2	40	100	11236	0.02	0.00355999	0.049147	0.255183	ENSG00000121966|ENSG00000022840	http://amigo.geneontology.org/cgi-bin/amigo/term_details?term=GO:0014013	hsa:7852,CXCR4,ENSG00000121966|hsa:9921,RNF10,ENSG00000022840	http://amigo.geneontology.org/cgi-bin/amigo/term_details?term=GO:0014013
negative regulation of cellular amine metabolic process	Biological Process	GO:0033239	1	6	100	11236	0.01	0.000533998	0.052237	0.255183	ENSG00000058668	http://amigo.geneontology.org/cgi-bin/amigo/term_details?term=GO:0033239	hsa:493,ATP2B4,ENSG00000058668	http://amigo.geneontology.org/cgi-bin/amigo/term_details?term=GO:0033239
response to hydrostatic pressure	Biological Process	GO:0051599	1	6	100	11236	0.01	0.000533998	0.052237	0.255183	ENSG00000058668	http://amigo.geneontology.org/cgi-bin/amigo/term_details?term=GO:0051599	hsa:493,ATP2B4,ENSG00000058668	http://amigo.geneontology.org/cgi-bin/amigo/term_details?term=GO:0051599
regulation of store-operated calcium entry	Biological Process	GO:2001256	1	6	100	11236	0.01	0.000533998	0.052237	0.255183	ENSG00000113739	http://amigo.geneontology.org/cgi-bin/amigo/term_details?term=GO:2001256	hsa:8614,STC2,ENSG00000113739	http://amigo.geneontology.org/cgi-bin/amigo/term_details?term=GO:2001256
cellular homeostasis	Biological Process	GO:0019725	8	454	100	11236	0.08	0.0404058	0.0490761	0.255183	ENSG00000146143|ENSG00000121966|ENSG00000148346|ENSG00000058668|ENSG00000145362|ENSG00000113739|ENSG00000113448|ENSG00000156515	http://amigo.geneontology.org/cgi-bin/amigo/term_details?term=GO:0019725	hsa:5558,PRIM2,ENSG00000146143|hsa:7852,CXCR4,ENSG00000121966|hsa:3934,LCN2,ENSG00000148346|hsa:493,ATP2B4,ENSG00000058668|hsa:287,ANK2,ENSG00000145362|hsa:8614,STC2,ENSG00000113739|hsa:5144,PDE4D,ENSG00000113448|hsa:3098,HK1,ENSG00000156515	http://amigo.geneontology.org/cgi-bin/amigo/term_details?term=GO:0019725
protein deglutamylation	Biological Process	GO:0035608	1	6	100	11236	0.01	0.000533998	0.052237	0.255183	ENSG00000146856	http://amigo.geneontology.org/cgi-bin/amigo/term_details?term=GO:0035608	hsa:340351,AGBL3,ENSG00000146856	http://amigo.geneontology.org/cgi-bin/amigo/term_details?term=GO:0035608
cardiac ventricle morphogenesis	Biological Process	GO:0003208	2	41	100	11236	0.02	0.00364899	0.0513747	0.255183	ENSG00000060718|ENSG00000075223	http://amigo.geneontology.org/cgi-bin/amigo/term_details?term=GO:0003208	hsa:1301,COL11A1,ENSG00000060718|hsa:10512,SEMA3C,ENSG00000075223	http://amigo.geneontology.org/cgi-bin/amigo/term_details?term=GO:0003208
mesenchymal stem cell differentiation	Biological Process	GO:0072497	1	6	100	11236	0.01	0.000533998	0.052237	0.255183	ENSG00000110693	http://amigo.geneontology.org/cgi-bin/amigo/term_details?term=GO:0072497	hsa:55553,SOX6,ENSG00000110693	http://amigo.geneontology.org/cgi-bin/amigo/term_details?term=GO:0072497
regulation of dendritic cell apoptotic process	Biological Process	GO:2000668	1	6	100	11236	0.01	0.000533998	0.052237	0.255183	ENSG00000167601	http://amigo.geneontology.org/cgi-bin/amigo/term_details?term=GO:2000668	hsa:558,AXL,ENSG00000167601	http://amigo.geneontology.org/cgi-bin/amigo/term_details?term=GO:2000668
atrial cardiac muscle cell to AV node cell signaling	Biological Process	GO:0086026	1	6	100	11236	0.01	0.000533998	0.052237	0.255183	ENSG00000145362	http://amigo.geneontology.org/cgi-bin/amigo/term_details?term=GO:0086026	hsa:287,ANK2,ENSG00000145362	http://amigo.geneontology.org/cgi-bin/amigo/term_details?term=GO:0086026
protein heterotrimerization	Biological Process	GO:0070208	1	6	100	11236	0.01	0.000533998	0.052237	0.255183	ENSG00000136603	http://amigo.geneontology.org/cgi-bin/amigo/term_details?term=GO:0070208	hsa:6498,SKIL,ENSG00000136603	http://amigo.geneontology.org/cgi-bin/amigo/term_details?term=GO:0070208
atrial cardiac muscle cell to AV node cell communication	Biological Process	GO:0086066	1	6	100	11236	0.01	0.000533998	0.052237	0.255183	ENSG00000145362	http://amigo.geneontology.org/cgi-bin/amigo/term_details?term=GO:0086066	hsa:287,ANK2,ENSG00000145362	http://amigo.geneontology.org/cgi-bin/amigo/term_details?term=GO:0086066
mast cell chemotaxis	Biological Process	GO:0002551	1	6	100	11236	0.01	0.000533998	0.052237	0.255183	ENSG00000171608	http://amigo.geneontology.org/cgi-bin/amigo/term_details?term=GO:0002551	hsa:5293,PIK3CD,ENSG00000171608	http://amigo.geneontology.org/cgi-bin/amigo/term_details?term=GO:0002551
short-chain fatty acid catabolic process	Biological Process	GO:0019626	1	6	100	11236	0.01	0.000533998	0.052237	0.255183	ENSG00000175198	http://amigo.geneontology.org/cgi-bin/amigo/term_details?term=GO:0019626	hsa:5095,PCCA,ENSG00000175198	http://amigo.geneontology.org/cgi-bin/amigo/term_details?term=GO:0019626
regulation of synaptic vesicle recycling	Biological Process	GO:1903421	1	6	100	11236	0.01	0.000533998	0.052237	0.255183	ENSG00000159082	http://amigo.geneontology.org/cgi-bin/amigo/term_details?term=GO:1903421	hsa:8867,SYNJ1,ENSG00000159082	http://amigo.geneontology.org/cgi-bin/amigo/term_details?term=GO:1903421
negative regulation of nitric oxide biosynthetic process	Biological Process	GO:0045019	1	6	100	11236	0.01	0.000533998	0.052237	0.255183	ENSG00000058668	http://amigo.geneontology.org/cgi-bin/amigo/term_details?term=GO:0045019	hsa:493,ATP2B4,ENSG00000058668	http://amigo.geneontology.org/cgi-bin/amigo/term_details?term=GO:0045019
glucocorticoid biosynthetic process	Biological Process	GO:0006704	1	6	100	11236	0.01	0.000533998	0.052237	0.255183	ENSG00000113580	http://amigo.geneontology.org/cgi-bin/amigo/term_details?term=GO:0006704	hsa:2908,NR3C1,ENSG00000113580	http://amigo.geneontology.org/cgi-bin/amigo/term_details?term=GO:0006704
antibacterial humoral response	Biological Process	GO:0019731	1	6	100	11236	0.01	0.000533998	0.052237	0.255183	ENSG00000187908	http://amigo.geneontology.org/cgi-bin/amigo/term_details?term=GO:0019731	hsa:1755,DMBT1,ENSG00000187908	http://amigo.geneontology.org/cgi-bin/amigo/term_details?term=GO:0019731
Schwann cell proliferation	Biological Process	GO:0014010	1	6	100	11236	0.01	0.000533998	0.052237	0.255183	ENSG00000022840	http://amigo.geneontology.org/cgi-bin/amigo/term_details?term=GO:0014010	hsa:9921,RNF10,ENSG00000022840	http://amigo.geneontology.org/cgi-bin/amigo/term_details?term=GO:0014010
positive regulation of fibroblast growth factor receptor signaling pathway	Biological Process	GO:0045743	1	6	100	11236	0.01	0.000533998	0.052237	0.255183	ENSG00000133059	http://amigo.geneontology.org/cgi-bin/amigo/term_details?term=GO:0045743	hsa:25778,DSTYK,ENSG00000133059	http://amigo.geneontology.org/cgi-bin/amigo/term_details?term=GO:0045743
inositol phosphate dephosphorylation	Biological Process	GO:0046855	1	6	100	11236	0.01	0.000533998	0.052237	0.255183	ENSG00000159082	http://amigo.geneontology.org/cgi-bin/amigo/term_details?term=GO:0046855	hsa:8867,SYNJ1,ENSG00000159082	http://amigo.geneontology.org/cgi-bin/amigo/term_details?term=GO:0046855
positive regulation of intrinsic apoptotic signaling pathway in response to DNA damage	Biological Process	GO:1902231	1	6	100	11236	0.01	0.000533998	0.052237	0.255183	ENSG00000136603	http://amigo.geneontology.org/cgi-bin/amigo/term_details?term=GO:1902231	hsa:6498,SKIL,ENSG00000136603	http://amigo.geneontology.org/cgi-bin/amigo/term_details?term=GO:1902231
mRNA transcription from RNA polymerase II promoter	Biological Process	GO:0042789	1	6	100	11236	0.01	0.000533998	0.052237	0.255183	ENSG00000196924	http://amigo.geneontology.org/cgi-bin/amigo/term_details?term=GO:0042789	hsa:2316,FLNA,ENSG00000196924	http://amigo.geneontology.org/cgi-bin/amigo/term_details?term=GO:0042789
regulation of synaptic transmission, cholinergic	Biological Process	GO:0032222	1	6	100	11236	0.01	0.000533998	0.052237	0.255183	ENSG00000196569	http://amigo.geneontology.org/cgi-bin/amigo/term_details?term=GO:0032222	hsa:3908,LAMA2,ENSG00000196569	http://amigo.geneontology.org/cgi-bin/amigo/term_details?term=GO:0032222
mast cell migration	Biological Process	GO:0097531	1	6	100	11236	0.01	0.000533998	0.052237	0.255183	ENSG00000171608	http://amigo.geneontology.org/cgi-bin/amigo/term_details?term=GO:0097531	hsa:5293,PIK3CD,ENSG00000171608	http://amigo.geneontology.org/cgi-bin/amigo/term_details?term=GO:0097531
regulation of glucocorticoid metabolic process	Biological Process	GO:0031943	1	6	100	11236	0.01	0.000533998	0.052237	0.255183	ENSG00000113580	http://amigo.geneontology.org/cgi-bin/amigo/term_details?term=GO:0031943	hsa:2908,NR3C1,ENSG00000113580	http://amigo.geneontology.org/cgi-bin/amigo/term_details?term=GO:0031943
regulation of release of sequestered calcium ion into cytosol	Biological Process	GO:0051279	2	40	100	11236	0.02	0.00355999	0.049147	0.255183	ENSG00000145362|ENSG00000113448	http://amigo.geneontology.org/cgi-bin/amigo/term_details?term=GO:0051279	hsa:287,ANK2,ENSG00000145362|hsa:5144,PDE4D,ENSG00000113448	http://amigo.geneontology.org/cgi-bin/amigo/term_details?term=GO:0051279
negative regulation of multicellular organismal metabolic process	Biological Process	GO:0044252	1	6	100	11236	0.01	0.000533998	0.052237	0.255183	ENSG00000113369	http://amigo.geneontology.org/cgi-bin/amigo/term_details?term=GO:0044252	hsa:57561,ARRDC3,ENSG00000113369	http://amigo.geneontology.org/cgi-bin/amigo/term_details?term=GO:0044252
polarized epithelial cell differentiation	Biological Process	GO:0030859	1	6	100	11236	0.01	0.000533998	0.052237	0.255183	ENSG00000101680	http://amigo.geneontology.org/cgi-bin/amigo/term_details?term=GO:0030859	hsa:284217,LAMA1,ENSG00000101680	http://amigo.geneontology.org/cgi-bin/amigo/term_details?term=GO:0030859
regulation of extracellular exosome assembly	Biological Process	GO:1903551	1	6	100	11236	0.01	0.000533998	0.052237	0.255183	ENSG00000124145	http://amigo.geneontology.org/cgi-bin/amigo/term_details?term=GO:1903551	hsa:6385,SDC4,ENSG00000124145	http://amigo.geneontology.org/cgi-bin/amigo/term_details?term=GO:1903551
dendritic cell apoptotic process	Biological Process	GO:0097048	1	6	100	11236	0.01	0.000533998	0.052237	0.255183	ENSG00000167601	http://amigo.geneontology.org/cgi-bin/amigo/term_details?term=GO:0097048	hsa:558,AXL,ENSG00000167601	http://amigo.geneontology.org/cgi-bin/amigo/term_details?term=GO:0097048
atrial cardiac muscle cell action potential	Biological Process	GO:0086014	1	6	100	11236	0.01	0.000533998	0.052237	0.255183	ENSG00000145362	http://amigo.geneontology.org/cgi-bin/amigo/term_details?term=GO:0086014	hsa:287,ANK2,ENSG00000145362	http://amigo.geneontology.org/cgi-bin/amigo/term_details?term=GO:0086014
muscle structure development	Biological Process	GO:0061061	7	373	100	11236	0.07	0.0331969	0.0484629	0.255183	ENSG00000137809|ENSG00000110693|ENSG00000136603|ENSG00000196569|ENSG00000060718|ENSG00000154277|ENSG00000145362	http://amigo.geneontology.org/cgi-bin/amigo/term_details?term=GO:0061061	hsa:22801,ITGA11,ENSG00000137809|hsa:55553,SOX6,ENSG00000110693|hsa:6498,SKIL,ENSG00000136603|hsa:3908,LAMA2,ENSG00000196569|hsa:1301,COL11A1,ENSG00000060718|hsa:7345,UCHL1,ENSG00000154277|hsa:287,ANK2,ENSG00000145362	http://amigo.geneontology.org/cgi-bin/amigo/term_details?term=GO:0061061
regulation of muscle contraction	Biological Process	GO:0006937	3	92	100	11236	0.03	0.00818797	0.0486631	0.255183	ENSG00000184588|ENSG00000145362|ENSG00000113448	http://amigo.geneontology.org/cgi-bin/amigo/term_details?term=GO:0006937	hsa:5142,PDE4B,ENSG00000184588|hsa:287,ANK2,ENSG00000145362|hsa:5144,PDE4D,ENSG00000113448	http://amigo.geneontology.org/cgi-bin/amigo/term_details?term=GO:0006937
regulation of mesenchymal stem cell differentiation	Biological Process	GO:2000739	1	6	100	11236	0.01	0.000533998	0.052237	0.255183	ENSG00000110693	http://amigo.geneontology.org/cgi-bin/amigo/term_details?term=GO:2000739	hsa:55553,SOX6,ENSG00000110693	http://amigo.geneontology.org/cgi-bin/amigo/term_details?term=GO:2000739
regulation of multicellular organismal process	Biological Process	GO:0051239	19	1450	100	11236	0.19	0.129049	0.0522395	0.255183	ENSG00000167601|ENSG00000022840|ENSG00000145362|ENSG00000110693|ENSG00000158125|ENSG00000184588|ENSG00000187908|ENSG00000136603|ENSG00000078725|ENSG00000141655|ENSG00000121966|ENSG00000113369|ENSG00000075275|ENSG00000058668|ENSG00000113448|ENSG00000113739|ENSG00000101680|ENSG00000196569|ENSG00000134138	http://amigo.geneontology.org/cgi-bin/amigo/term_details?term=GO:0051239	hsa:558,AXL,ENSG00000167601|hsa:9921,RNF10,ENSG00000022840|hsa:287,ANK2,ENSG00000145362|hsa:55553,SOX6,ENSG00000110693|hsa:7498,XDH,ENSG00000158125|hsa:5142,PDE4B,ENSG00000184588|hsa:1755,DMBT1,ENSG00000187908|hsa:6498,SKIL,ENSG00000136603|hsa:1620,BRINP1,ENSG00000078725|hsa:8792,TNFRSF11A,ENSG00000141655|hsa:7852,CXCR4,ENSG00000121966|hsa:57561,ARRDC3,ENSG00000113369|hsa:9620,CELSR1,ENSG00000075…	http://amigo.geneontology.org/cgi-bin/amigo/term_details?term=GO:0051239
limb bud formation	Biological Process	GO:0060174	1	6	100	11236	0.01	0.000533998	0.052237	0.255183	ENSG00000075223	http://amigo.geneontology.org/cgi-bin/amigo/term_details?term=GO:0060174	hsa:10512,SEMA3C,ENSG00000075223	http://amigo.geneontology.org/cgi-bin/amigo/term_details?term=GO:0060174
calcium ion transport	Biological Process	GO:0006816	5	223	100	11236	0.05	0.0198469	0.0486975	0.255183	ENSG00000184588|ENSG00000058668|ENSG00000145362|ENSG00000113739|ENSG00000113448	http://amigo.geneontology.org/cgi-bin/amigo/term_details?term=GO:0006816	hsa:5142,PDE4B,ENSG00000184588|hsa:493,ATP2B4,ENSG00000058668|hsa:287,ANK2,ENSG00000145362|hsa:8614,STC2,ENSG00000113739|hsa:5144,PDE4D,ENSG00000113448	http://amigo.geneontology.org/cgi-bin/amigo/term_details?term=GO:0006816
phosphorylated carbohydrate dephosphorylation	Biological Process	GO:0046838	1	6	100	11236	0.01	0.000533998	0.052237	0.255183	ENSG00000159082	http://amigo.geneontology.org/cgi-bin/amigo/term_details?term=GO:0046838	hsa:8867,SYNJ1,ENSG00000159082	http://amigo.geneontology.org/cgi-bin/amigo/term_details?term=GO:0046838
inositol phosphate catabolic process	Biological Process	GO:0071545	1	6	100	11236	0.01	0.000533998	0.052237	0.255183	ENSG00000159082	http://amigo.geneontology.org/cgi-bin/amigo/term_details?term=GO:0071545	hsa:8867,SYNJ1,ENSG00000159082	http://amigo.geneontology.org/cgi-bin/amigo/term_details?term=GO:0071545
mammary gland morphogenesis	Biological Process	GO:0060443	2	41	100	11236	0.02	0.00364899	0.0513747	0.255183	ENSG00000113580|ENSG00000185737	http://amigo.geneontology.org/cgi-bin/amigo/term_details?term=GO:0060443	hsa:2908,NR3C1,ENSG00000113580|hsa:10718,NRG3,ENSG00000185737	http://amigo.geneontology.org/cgi-bin/amigo/term_details?term=GO:0060443
negative regulation of nitric-oxide synthase activity	Biological Process	GO:0051001	1	6	100	11236	0.01	0.000533998	0.052237	0.255183	ENSG00000058668	http://amigo.geneontology.org/cgi-bin/amigo/term_details?term=GO:0051001	hsa:493,ATP2B4,ENSG00000058668	http://amigo.geneontology.org/cgi-bin/amigo/term_details?term=GO:0051001
thrombin receptor signaling pathway	Biological Process	GO:0070493	1	6	100	11236	0.01	0.000533998	0.052237	0.255183	ENSG00000145703	http://amigo.geneontology.org/cgi-bin/amigo/term_details?term=GO:0070493	hsa:10788,IQGAP2,ENSG00000145703	http://amigo.geneontology.org/cgi-bin/amigo/term_details?term=GO:0070493
respiratory burst involved in defense response	Biological Process	GO:0002679	1	6	100	11236	0.01	0.000533998	0.052237	0.255183	ENSG00000171608	http://amigo.geneontology.org/cgi-bin/amigo/term_details?term=GO:0002679	hsa:5293,PIK3CD,ENSG00000171608	http://amigo.geneontology.org/cgi-bin/amigo/term_details?term=GO:0002679
metal ion homeostasis	Biological Process	GO:0055065	6	302	100	11236	0.06	0.0268779	0.0524444	0.255763	ENSG00000121966|ENSG00000148346|ENSG00000058668|ENSG00000145362|ENSG00000113739|ENSG00000113448	http://amigo.geneontology.org/cgi-bin/amigo/term_details?term=GO:0055065	hsa:7852,CXCR4,ENSG00000121966|hsa:3934,LCN2,ENSG00000148346|hsa:493,ATP2B4,ENSG00000058668|hsa:287,ANK2,ENSG00000145362|hsa:8614,STC2,ENSG00000113739|hsa:5144,PDE4D,ENSG00000113448	http://amigo.geneontology.org/cgi-bin/amigo/term_details?term=GO:0055065
myeloid cell homeostasis	Biological Process	GO:0002262	3	95	100	11236	0.03	0.00845497	0.0526382	0.255871	ENSG00000110693|ENSG00000184588|ENSG00000167601	http://amigo.geneontology.org/cgi-bin/amigo/term_details?term=GO:0002262	hsa:55553,SOX6,ENSG00000110693|hsa:5142,PDE4B,ENSG00000184588|hsa:558,AXL,ENSG00000167601	http://amigo.geneontology.org/cgi-bin/amigo/term_details?term=GO:0002262
organonitrogen compound catabolic process	Biological Process	GO:1901565	5	228	100	11236	0.05	0.0202919	0.0526388	0.255871	ENSG00000158125|ENSG00000124145|ENSG00000184588|ENSG00000058668|ENSG00000113448	http://amigo.geneontology.org/cgi-bin/amigo/term_details?term=GO:1901565	hsa:7498,XDH,ENSG00000158125|hsa:6385,SDC4,ENSG00000124145|hsa:5142,PDE4B,ENSG00000184588|hsa:493,ATP2B4,ENSG00000058668|hsa:5144,PDE4D,ENSG00000113448	http://amigo.geneontology.org/cgi-bin/amigo/term_details?term=GO:1901565
sensory organ development	Biological Process	GO:0007423	6	303	100	11236	0.06	0.0269669	0.0531333	0.257853	ENSG00000101680|ENSG00000136603|ENSG00000187535|ENSG00000060718|ENSG00000134138|ENSG00000075275	http://amigo.geneontology.org/cgi-bin/amigo/term_details?term=GO:0007423	hsa:284217,LAMA1,ENSG00000101680|hsa:6498,SKIL,ENSG00000136603|hsa:9742,IFT140,ENSG00000187535|hsa:1301,COL11A1,ENSG00000060718|hsa:4212,MEIS2,ENSG00000134138|hsa:9620,CELSR1,ENSG00000075275	http://amigo.geneontology.org/cgi-bin/amigo/term_details?term=GO:0007423
regulation of system process	Biological Process	GO:0044057	5	229	100	11236	0.05	0.0203809	0.0534489	0.258961	ENSG00000184588|ENSG00000022840|ENSG00000058668|ENSG00000145362|ENSG00000113448	http://amigo.geneontology.org/cgi-bin/amigo/term_details?term=GO:0044057	hsa:5142,PDE4B,ENSG00000184588|hsa:9921,RNF10,ENSG00000022840|hsa:493,ATP2B4,ENSG00000058668|hsa:287,ANK2,ENSG00000145362|hsa:5144,PDE4D,ENSG00000113448	http://amigo.geneontology.org/cgi-bin/amigo/term_details?term=GO:0044057
glycolytic process	Biological Process	GO:0006096	2	43	100	11236	0.02	0.00382698	0.0559364	0.269256	ENSG00000181192|ENSG00000156515	http://amigo.geneontology.org/cgi-bin/amigo/term_details?term=GO:0006096	hsa:55526,DHTKD1,ENSG00000181192|hsa:3098,HK1,ENSG00000156515	http://amigo.geneontology.org/cgi-bin/amigo/term_details?term=GO:0006096
regulation of vascular endothelial growth factor signaling pathway	Biological Process	GO:1900746	1	7	100	11236	0.01	0.000622998	0.0606766	0.270585	ENSG00000158125	http://amigo.geneontology.org/cgi-bin/amigo/term_details?term=GO:1900746	hsa:7498,XDH,ENSG00000158125	http://amigo.geneontology.org/cgi-bin/amigo/term_details?term=GO:1900746
paranodal junction assembly	Biological Process	GO:0030913	1	7	100	11236	0.01	0.000622998	0.0606766	0.270585	ENSG00000145362	http://amigo.geneontology.org/cgi-bin/amigo/term_details?term=GO:0030913	hsa:287,ANK2,ENSG00000145362	http://amigo.geneontology.org/cgi-bin/amigo/term_details?term=GO:0030913
extracellular exosome assembly	Biological Process	GO:0071971	1	7	100	11236	0.01	0.000622998	0.0606766	0.270585	ENSG00000124145	http://amigo.geneontology.org/cgi-bin/amigo/term_details?term=GO:0071971	hsa:6385,SDC4,ENSG00000124145	http://amigo.geneontology.org/cgi-bin/amigo/term_details?term=GO:0071971
ethanol metabolic process	Biological Process	GO:0006067	1	7	100	11236	0.01	0.000622998	0.0606766	0.270585	ENSG00000165092	http://amigo.geneontology.org/cgi-bin/amigo/term_details?term=GO:0006067	hsa:216,ALDH1A1,ENSG00000165092	http://amigo.geneontology.org/cgi-bin/amigo/term_details?term=GO:0006067
retina vasculature morphogenesis in camera-type eye	Biological Process	GO:0061299	1	7	100	11236	0.01	0.000622998	0.0606766	0.270585	ENSG00000101680	http://amigo.geneontology.org/cgi-bin/amigo/term_details?term=GO:0061299	hsa:284217,LAMA1,ENSG00000101680	http://amigo.geneontology.org/cgi-bin/amigo/term_details?term=GO:0061299
chondroitin sulfate metabolic process	Biological Process	GO:0030204	2	45	100	11236	0.02	0.00400498	0.0606346	0.270585	ENSG00000124145|ENSG00000182022	http://amigo.geneontology.org/cgi-bin/amigo/term_details?term=GO:0030204	hsa:6385,SDC4,ENSG00000124145|hsa:51363,CHST15,ENSG00000182022	http://amigo.geneontology.org/cgi-bin/amigo/term_details?term=GO:0030204
mammary gland formation	Biological Process	GO:0060592	1	7	100	11236	0.01	0.000622998	0.0606766	0.270585	ENSG00000185737	http://amigo.geneontology.org/cgi-bin/amigo/term_details?term=GO:0060592	hsa:10718,NRG3,ENSG00000185737	http://amigo.geneontology.org/cgi-bin/amigo/term_details?term=GO:0060592
positive regulation of myelination	Biological Process	GO:0031643	1	7	100	11236	0.01	0.000622998	0.0606766	0.270585	ENSG00000022840	http://amigo.geneontology.org/cgi-bin/amigo/term_details?term=GO:0031643	hsa:9921,RNF10,ENSG00000022840	http://amigo.geneontology.org/cgi-bin/amigo/term_details?term=GO:0031643
arginine catabolic process	Biological Process	GO:0006527	1	7	100	11236	0.01	0.000622998	0.0606766	0.270585	ENSG00000058668	http://amigo.geneontology.org/cgi-bin/amigo/term_details?term=GO:0006527	hsa:493,ATP2B4,ENSG00000058668	http://amigo.geneontology.org/cgi-bin/amigo/term_details?term=GO:0006527
ADP metabolic process	Biological Process	GO:0046031	1	7	100	11236	0.01	0.000622998	0.0606766	0.270585	ENSG00000155085	http://amigo.geneontology.org/cgi-bin/amigo/term_details?term=GO:0046031	hsa:221264,AK9,ENSG00000155085	http://amigo.geneontology.org/cgi-bin/amigo/term_details?term=GO:0046031
positive regulation of fever generation	Biological Process	GO:0031622	1	7	100	11236	0.01	0.000622998	0.0606766	0.270585	ENSG00000141655	http://amigo.geneontology.org/cgi-bin/amigo/term_details?term=GO:0031622	hsa:8792,TNFRSF11A,ENSG00000141655	http://amigo.geneontology.org/cgi-bin/amigo/term_details?term=GO:0031622
positive regulation of natural killer cell differentiation	Biological Process	GO:0032825	1	7	100	11236	0.01	0.000622998	0.0606766	0.270585	ENSG00000167601	http://amigo.geneontology.org/cgi-bin/amigo/term_details?term=GO:0032825	hsa:558,AXL,ENSG00000167601	http://amigo.geneontology.org/cgi-bin/amigo/term_details?term=GO:0032825
regulation of cell communication by electrical coupling involved in cardiac conduction	Biological Process	GO:1901844	1	7	100	11236	0.01	0.000622998	0.0606766	0.270585	ENSG00000113448	http://amigo.geneontology.org/cgi-bin/amigo/term_details?term=GO:1901844	hsa:5144,PDE4D,ENSG00000113448	http://amigo.geneontology.org/cgi-bin/amigo/term_details?term=GO:1901844
negative regulation of cardiac muscle hypertrophy	Biological Process	GO:0010614	1	7	100	11236	0.01	0.000622998	0.0606766	0.270585	ENSG00000058668	http://amigo.geneontology.org/cgi-bin/amigo/term_details?term=GO:0010614	hsa:493,ATP2B4,ENSG00000058668	http://amigo.geneontology.org/cgi-bin/amigo/term_details?term=GO:0010614
regulation of calcineurin-NFAT signaling cascade	Biological Process	GO:0070884	1	7	100	11236	0.01	0.000622998	0.0606766	0.270585	ENSG00000058668	http://amigo.geneontology.org/cgi-bin/amigo/term_details?term=GO:0070884	hsa:493,ATP2B4,ENSG00000058668	http://amigo.geneontology.org/cgi-bin/amigo/term_details?term=GO:0070884
negative regulation of glial cell proliferation	Biological Process	GO:0060253	1	7	100	11236	0.01	0.000622998	0.0606766	0.270585	ENSG00000022840	http://amigo.geneontology.org/cgi-bin/amigo/term_details?term=GO:0060253	hsa:9921,RNF10,ENSG00000022840	http://amigo.geneontology.org/cgi-bin/amigo/term_details?term=GO:0060253
inorganic cation import into cell	Biological Process	GO:0098659	1	7	100	11236	0.01	0.000622998	0.0606766	0.270585	ENSG00000058668	http://amigo.geneontology.org/cgi-bin/amigo/term_details?term=GO:0098659	hsa:493,ATP2B4,ENSG00000058668	http://amigo.geneontology.org/cgi-bin/amigo/term_details?term=GO:0098659
regulation of heart rate by chemical signal	Biological Process	GO:0003062	1	7	100	11236	0.01	0.000622998	0.0606766	0.270585	ENSG00000113448	http://amigo.geneontology.org/cgi-bin/amigo/term_details?term=GO:0003062	hsa:5144,PDE4D,ENSG00000113448	http://amigo.geneontology.org/cgi-bin/amigo/term_details?term=GO:0003062
immune response-activating cell surface receptor signaling pathway	Biological Process	GO:0002429	4	164	100	11236	0.04	0.0145959	0.0584801	0.270585	ENSG00000184588|ENSG00000168918|ENSG00000171608|ENSG00000113448	http://amigo.geneontology.org/cgi-bin/amigo/term_details?term=GO:0002429	hsa:5142,PDE4B,ENSG00000184588|hsa:3635,INPP5D,ENSG00000168918|hsa:5293,PIK3CD,ENSG00000171608|hsa:5144,PDE4D,ENSG00000113448	http://amigo.geneontology.org/cgi-bin/amigo/term_details?term=GO:0002429
positive regulation of prostaglandin secretion	Biological Process	GO:0032308	1	7	100	11236	0.01	0.000622998	0.0606766	0.270585	ENSG00000141655	http://amigo.geneontology.org/cgi-bin/amigo/term_details?term=GO:0032308	hsa:8792,TNFRSF11A,ENSG00000141655	http://amigo.geneontology.org/cgi-bin/amigo/term_details?term=GO:0032308
membrane depolarization during cardiac muscle cell action potential	Biological Process	GO:0086012	1	7	100	11236	0.01	0.000622998	0.0606766	0.270585	ENSG00000145362	http://amigo.geneontology.org/cgi-bin/amigo/term_details?term=GO:0086012	hsa:287,ANK2,ENSG00000145362	http://amigo.geneontology.org/cgi-bin/amigo/term_details?term=GO:0086012
ribonucleoside triphosphate biosynthetic process	Biological Process	GO:0009201	2	44	100	11236	0.02	0.00391598	0.0582688	0.270585	ENSG00000155085|ENSG00000171793	http://amigo.geneontology.org/cgi-bin/amigo/term_details?term=GO:0009201	hsa:221264,AK9,ENSG00000155085|hsa:1503,CTPS1,ENSG00000171793	http://amigo.geneontology.org/cgi-bin/amigo/term_details?term=GO:0009201
regulation of heart rate	Biological Process	GO:0002027	2	44	100	11236	0.02	0.00391598	0.0582688	0.270585	ENSG00000145362|ENSG00000113448	http://amigo.geneontology.org/cgi-bin/amigo/term_details?term=GO:0002027	hsa:287,ANK2,ENSG00000145362|hsa:5144,PDE4D,ENSG00000113448	http://amigo.geneontology.org/cgi-bin/amigo/term_details?term=GO:0002027
positive regulation of response to stimulus	Biological Process	GO:0048584	16	1186	100	11236	0.16	0.105554	0.0590253	0.270585	ENSG00000167601|ENSG00000196924|ENSG00000107968|ENSG00000158125|ENSG00000184588|ENSG00000187908|ENSG00000168918|ENSG00000133059|ENSG00000136603|ENSG00000137601|ENSG00000141655|ENSG00000113369|ENSG00000121966|ENSG00000113448|ENSG00000171608|ENSG00000025039	http://amigo.geneontology.org/cgi-bin/amigo/term_details?term=GO:0048584	hsa:558,AXL,ENSG00000167601|hsa:2316,FLNA,ENSG00000196924|hsa:1326,MAP3K8,ENSG00000107968|hsa:7498,XDH,ENSG00000158125|hsa:5142,PDE4B,ENSG00000184588|hsa:1755,DMBT1,ENSG00000187908|hsa:3635,INPP5D,ENSG00000168918|hsa:25778,DSTYK,ENSG00000133059|hsa:6498,SKIL,ENSG00000136603|hsa:4750,NEK1,ENSG00000137601|hsa:8792,TNFRSF11A,ENSG00000141655|hsa:57561,ARRDC3,ENSG00000113369|hsa:7852,CXCR4,ENSG0000012…	http://amigo.geneontology.org/cgi-bin/amigo/term_details?term=GO:0048584
hormone metabolic process	Biological Process	GO:0042445	3	100	100	11236	0.03	0.00889996	0.0596007	0.270585	ENSG00000113580|ENSG00000165092|ENSG00000113739	http://amigo.geneontology.org/cgi-bin/amigo/term_details?term=GO:0042445	hsa:2908,NR3C1,ENSG00000113580|hsa:216,ALDH1A1,ENSG00000165092|hsa:8614,STC2,ENSG00000113739	http://amigo.geneontology.org/cgi-bin/amigo/term_details?term=GO:0042445
anatomical structure formation involved in morphogenesis	Biological Process	GO:0048646	11	725	100	11236	0.11	0.0645247	0.0570184	0.270585	ENSG00000136603|ENSG00000137601|ENSG00000187535|ENSG00000121966|ENSG00000185737|ENSG00000075275|ENSG00000145362|ENSG00000196924|ENSG00000060718|ENSG00000075223|ENSG00000118965	http://amigo.geneontology.org/cgi-bin/amigo/term_details?term=GO:0048646	hsa:6498,SKIL,ENSG00000136603|hsa:4750,NEK1,ENSG00000137601|hsa:9742,IFT140,ENSG00000187535|hsa:7852,CXCR4,ENSG00000121966|hsa:10718,NRG3,ENSG00000185737|hsa:9620,CELSR1,ENSG00000075275|hsa:287,ANK2,ENSG00000145362|hsa:2316,FLNA,ENSG00000196924|hsa:1301,COL11A1,ENSG00000060718|hsa:10512,SEMA3C,ENSG00000075223|hsa:57539,WDR35,ENSG00000118965	http://amigo.geneontology.org/cgi-bin/amigo/term_details?term=GO:0048646
tissue morphogenesis	Biological Process	GO:0048729	7	390	100	11236	0.07	0.0347099	0.0588671	0.270585	ENSG00000101680|ENSG00000113580|ENSG00000138759|ENSG00000060718|ENSG00000121966|ENSG00000075275|ENSG00000075223	http://amigo.geneontology.org/cgi-bin/amigo/term_details?term=GO:0048729	hsa:284217,LAMA1,ENSG00000101680|hsa:2908,NR3C1,ENSG00000113580|hsa:80144,FRAS1,ENSG00000138759|hsa:1301,COL11A1,ENSG00000060718|hsa:7852,CXCR4,ENSG00000121966|hsa:9620,CELSR1,ENSG00000075275|hsa:10512,SEMA3C,ENSG00000075223	http://amigo.geneontology.org/cgi-bin/amigo/term_details?term=GO:0048729
deoxyribonucleoside diphosphate metabolic process	Biological Process	GO:0009186	1	7	100	11236	0.01	0.000622998	0.0606766	0.270585	ENSG00000155085	http://amigo.geneontology.org/cgi-bin/amigo/term_details?term=GO:0009186	hsa:221264,AK9,ENSG00000155085	http://amigo.geneontology.org/cgi-bin/amigo/term_details?term=GO:0009186
lymph node development	Biological Process	GO:0048535	1	7	100	11236	0.01	0.000622998	0.0606766	0.270585	ENSG00000141655	http://amigo.geneontology.org/cgi-bin/amigo/term_details?term=GO:0048535	hsa:8792,TNFRSF11A,ENSG00000141655	http://amigo.geneontology.org/cgi-bin/amigo/term_details?term=GO:0048535
negative regulation of muscle hypertrophy	Biological Process	GO:0014741	1	7	100	11236	0.01	0.000622998	0.0606766	0.270585	ENSG00000058668	http://amigo.geneontology.org/cgi-bin/amigo/term_details?term=GO:0014741	hsa:493,ATP2B4,ENSG00000058668	http://amigo.geneontology.org/cgi-bin/amigo/term_details?term=GO:0014741
lymphocyte homeostasis	Biological Process	GO:0002260	2	44	100	11236	0.02	0.00391598	0.0582688	0.270585	ENSG00000136603|ENSG00000171608	http://amigo.geneontology.org/cgi-bin/amigo/term_details?term=GO:0002260	hsa:6498,SKIL,ENSG00000136603|hsa:5293,PIK3CD,ENSG00000171608	http://amigo.geneontology.org/cgi-bin/amigo/term_details?term=GO:0002260
regulation of high voltage-gated calcium channel activity	Biological Process	GO:1901841	1	7	100	11236	0.01	0.000622998	0.0606766	0.270585	ENSG00000184588	http://amigo.geneontology.org/cgi-bin/amigo/term_details?term=GO:1901841	hsa:5142,PDE4B,ENSG00000184588	http://amigo.geneontology.org/cgi-bin/amigo/term_details?term=GO:1901841
negative regulation of reactive oxygen species biosynthetic process	Biological Process	GO:1903427	1	7	100	11236	0.01	0.000622998	0.0606766	0.270585	ENSG00000058668	http://amigo.geneontology.org/cgi-bin/amigo/term_details?term=GO:1903427	hsa:493,ATP2B4,ENSG00000058668	http://amigo.geneontology.org/cgi-bin/amigo/term_details?term=GO:1903427
inorganic ion import into cell	Biological Process	GO:0099587	1	7	100	11236	0.01	0.000622998	0.0606766	0.270585	ENSG00000058668	http://amigo.geneontology.org/cgi-bin/amigo/term_details?term=GO:0099587	hsa:493,ATP2B4,ENSG00000058668	http://amigo.geneontology.org/cgi-bin/amigo/term_details?term=GO:0099587
regulation of G-protein coupled receptor protein signaling pathway	Biological Process	GO:0008277	3	101	100	11236	0.03	0.00898896	0.0610428	0.27181	ENSG00000113369|ENSG00000058668|ENSG00000113448	http://amigo.geneontology.org/cgi-bin/amigo/term_details?term=GO:0008277	hsa:57561,ARRDC3,ENSG00000113369|hsa:493,ATP2B4,ENSG00000058668|hsa:5144,PDE4D,ENSG00000113448	http://amigo.geneontology.org/cgi-bin/amigo/term_details?term=GO:0008277
positive regulation of protein phosphorylation	Biological Process	GO:0001934	9	562	100	11236	0.09	0.0500178	0.0623454	0.277194	ENSG00000137601|ENSG00000141655|ENSG00000121966|ENSG00000185737|ENSG00000058668|ENSG00000124145|ENSG00000107968|ENSG00000158125|ENSG00000133059	http://amigo.geneontology.org/cgi-bin/amigo/term_details?term=GO:0001934	hsa:4750,NEK1,ENSG00000137601|hsa:8792,TNFRSF11A,ENSG00000141655|hsa:7852,CXCR4,ENSG00000121966|hsa:10718,NRG3,ENSG00000185737|hsa:493,ATP2B4,ENSG00000058668|hsa:6385,SDC4,ENSG00000124145|hsa:1326,MAP3K8,ENSG00000107968|hsa:7498,XDH,ENSG00000158125|hsa:25778,DSTYK,ENSG00000133059	http://amigo.geneontology.org/cgi-bin/amigo/term_details?term=GO:0001934
chondroitin sulfate proteoglycan metabolic process	Biological Process	GO:0050654	2	46	100	11236	0.02	0.00409398	0.063033	0.279832	ENSG00000124145|ENSG00000182022	http://amigo.geneontology.org/cgi-bin/amigo/term_details?term=GO:0050654	hsa:6385,SDC4,ENSG00000124145|hsa:51363,CHST15,ENSG00000182022	http://amigo.geneontology.org/cgi-bin/amigo/term_details?term=GO:0050654
morphogenesis of an epithelium	Biological Process	GO:0002009	6	320	100	11236	0.06	0.0284799	0.065694	0.29058	ENSG00000101680|ENSG00000113580|ENSG00000138759|ENSG00000121966|ENSG00000075275|ENSG00000075223	http://amigo.geneontology.org/cgi-bin/amigo/term_details?term=GO:0002009	hsa:284217,LAMA1,ENSG00000101680|hsa:2908,NR3C1,ENSG00000113580|hsa:80144,FRAS1,ENSG00000138759|hsa:7852,CXCR4,ENSG00000121966|hsa:9620,CELSR1,ENSG00000075275|hsa:10512,SEMA3C,ENSG00000075223	http://amigo.geneontology.org/cgi-bin/amigo/term_details?term=GO:0002009
negative regulation of multicellular organismal process	Biological Process	GO:0051241	9	568	100	11236	0.09	0.0505518	0.0657474	0.29058	ENSG00000167601|ENSG00000022840|ENSG00000113369|ENSG00000058668|ENSG00000113739|ENSG00000113448|ENSG00000158125|ENSG00000134138|ENSG00000184588	http://amigo.geneontology.org/cgi-bin/amigo/term_details?term=GO:0051241	hsa:558,AXL,ENSG00000167601|hsa:9921,RNF10,ENSG00000022840|hsa:57561,ARRDC3,ENSG00000113369|hsa:493,ATP2B4,ENSG00000058668|hsa:8614,STC2,ENSG00000113739|hsa:5144,PDE4D,ENSG00000113448|hsa:7498,XDH,ENSG00000158125|hsa:4212,MEIS2,ENSG00000134138|hsa:5142,PDE4B,ENSG00000184588	http://amigo.geneontology.org/cgi-bin/amigo/term_details?term=GO:0051241
regulation of prostaglandin secretion	Biological Process	GO:0032306	1	8	100	11236	0.01	0.000711997	0.0690417	0.2921	ENSG00000141655	http://amigo.geneontology.org/cgi-bin/amigo/term_details?term=GO:0032306	hsa:8792,TNFRSF11A,ENSG00000141655	http://amigo.geneontology.org/cgi-bin/amigo/term_details?term=GO:0032306
citrulline metabolic process	Biological Process	GO:0000052	1	8	100	11236	0.01	0.000711997	0.0690417	0.2921	ENSG00000058668	http://amigo.geneontology.org/cgi-bin/amigo/term_details?term=GO:0000052	hsa:493,ATP2B4,ENSG00000058668	http://amigo.geneontology.org/cgi-bin/amigo/term_details?term=GO:0000052
store-operated calcium entry	Biological Process	GO:0002115	1	8	100	11236	0.01	0.000711997	0.0690417	0.2921	ENSG00000113739	http://amigo.geneontology.org/cgi-bin/amigo/term_details?term=GO:0002115	hsa:8614,STC2,ENSG00000113739	http://amigo.geneontology.org/cgi-bin/amigo/term_details?term=GO:0002115
iron coordination entity transport	Biological Process	GO:1901678	1	8	100	11236	0.01	0.000711997	0.0690417	0.2921	ENSG00000148346	http://amigo.geneontology.org/cgi-bin/amigo/term_details?term=GO:1901678	hsa:3934,LCN2,ENSG00000148346	http://amigo.geneontology.org/cgi-bin/amigo/term_details?term=GO:1901678
regulation of endothelial cell differentiation	Biological Process	GO:0045601	1	8	100	11236	0.01	0.000711997	0.0690417	0.2921	ENSG00000158125	http://amigo.geneontology.org/cgi-bin/amigo/term_details?term=GO:0045601	hsa:7498,XDH,ENSG00000158125	http://amigo.geneontology.org/cgi-bin/amigo/term_details?term=GO:0045601
regulation of ion transport	Biological Process	GO:0043269	6	321	100	11236	0.06	0.0285689	0.066483	0.2921	ENSG00000141655|ENSG00000184588|ENSG00000058668|ENSG00000145362|ENSG00000113739|ENSG00000113448	http://amigo.geneontology.org/cgi-bin/amigo/term_details?term=GO:0043269	hsa:8792,TNFRSF11A,ENSG00000141655|hsa:5142,PDE4B,ENSG00000184588|hsa:493,ATP2B4,ENSG00000058668|hsa:287,ANK2,ENSG00000145362|hsa:8614,STC2,ENSG00000113739|hsa:5144,PDE4D,ENSG00000113448	http://amigo.geneontology.org/cgi-bin/amigo/term_details?term=GO:0043269
glial cell fate commitment	Biological Process	GO:0021781	1	8	100	11236	0.01	0.000711997	0.0690417	0.2921	ENSG00000110693	http://amigo.geneontology.org/cgi-bin/amigo/term_details?term=GO:0021781	hsa:55553,SOX6,ENSG00000110693	http://amigo.geneontology.org/cgi-bin/amigo/term_details?term=GO:0021781
regulation of cellular response to vascular endothelial growth factor stimulus	Biological Process	GO:1902547	1	8	100	11236	0.01	0.000711997	0.0690417	0.2921	ENSG00000158125	http://amigo.geneontology.org/cgi-bin/amigo/term_details?term=GO:1902547	hsa:7498,XDH,ENSG00000158125	http://amigo.geneontology.org/cgi-bin/amigo/term_details?term=GO:1902547
positive regulation of heat generation	Biological Process	GO:0031652	1	8	100	11236	0.01	0.000711997	0.0690417	0.2921	ENSG00000141655	http://amigo.geneontology.org/cgi-bin/amigo/term_details?term=GO:0031652	hsa:8792,TNFRSF11A,ENSG00000141655	http://amigo.geneontology.org/cgi-bin/amigo/term_details?term=GO:0031652
purine-containing compound metabolic process	Biological Process	GO:0072521	6	321	100	11236	0.06	0.0285689	0.066483	0.2921	ENSG00000158125|ENSG00000155085|ENSG00000184588|ENSG00000181192|ENSG00000156515|ENSG00000113448	http://amigo.geneontology.org/cgi-bin/amigo/term_details?term=GO:0072521	hsa:7498,XDH,ENSG00000158125|hsa:221264,AK9,ENSG00000155085|hsa:5142,PDE4B,ENSG00000184588|hsa:55526,DHTKD1,ENSG00000181192|hsa:3098,HK1,ENSG00000156515|hsa:5144,PDE4D,ENSG00000113448	http://amigo.geneontology.org/cgi-bin/amigo/term_details?term=GO:0072521
regulation of calcium ion transport into cytosol	Biological Process	GO:0010522	2	48	100	11236	0.02	0.00427198	0.0679244	0.2921	ENSG00000145362|ENSG00000113448	http://amigo.geneontology.org/cgi-bin/amigo/term_details?term=GO:0010522	hsa:287,ANK2,ENSG00000145362|hsa:5144,PDE4D,ENSG00000113448	http://amigo.geneontology.org/cgi-bin/amigo/term_details?term=GO:0010522
lateral sprouting from an epithelium	Biological Process	GO:0060601	1	8	100	11236	0.01	0.000711997	0.0690417	0.2921	ENSG00000075275	http://amigo.geneontology.org/cgi-bin/amigo/term_details?term=GO:0060601	hsa:9620,CELSR1,ENSG00000075275	http://amigo.geneontology.org/cgi-bin/amigo/term_details?term=GO:0060601
prostaglandin secretion	Biological Process	GO:0032310	1	8	100	11236	0.01	0.000711997	0.0690417	0.2921	ENSG00000141655	http://amigo.geneontology.org/cgi-bin/amigo/term_details?term=GO:0032310	hsa:8792,TNFRSF11A,ENSG00000141655	http://amigo.geneontology.org/cgi-bin/amigo/term_details?term=GO:0032310
protein nitrosylation	Biological Process	GO:0017014	1	8	100	11236	0.01	0.000711997	0.0690417	0.2921	ENSG00000058668	http://amigo.geneontology.org/cgi-bin/amigo/term_details?term=GO:0017014	hsa:493,ATP2B4,ENSG00000058668	http://amigo.geneontology.org/cgi-bin/amigo/term_details?term=GO:0017014
regulation of interleukin-5 production	Biological Process	GO:0032674	1	8	100	11236	0.01	0.000711997	0.0690417	0.2921	ENSG00000113448	http://amigo.geneontology.org/cgi-bin/amigo/term_details?term=GO:0032674	hsa:5144,PDE4D,ENSG00000113448	http://amigo.geneontology.org/cgi-bin/amigo/term_details?term=GO:0032674
response to water	Biological Process	GO:0009415	1	8	100	11236	0.01	0.000711997	0.0690417	0.2921	ENSG00000058668	http://amigo.geneontology.org/cgi-bin/amigo/term_details?term=GO:0009415	hsa:493,ATP2B4,ENSG00000058668	http://amigo.geneontology.org/cgi-bin/amigo/term_details?term=GO:0009415
peptidyl-cysteine S-nitrosylation	Biological Process	GO:0018119	1	8	100	11236	0.01	0.000711997	0.0690417	0.2921	ENSG00000058668	http://amigo.geneontology.org/cgi-bin/amigo/term_details?term=GO:0018119	hsa:493,ATP2B4,ENSG00000058668	http://amigo.geneontology.org/cgi-bin/amigo/term_details?term=GO:0018119
neurofilament cytoskeleton organization	Biological Process	GO:0060052	1	8	100	11236	0.01	0.000711997	0.0690417	0.2921	ENSG00000214944	http://amigo.geneontology.org/cgi-bin/amigo/term_details?term=GO:0060052	hsa:64283,ARHGEF28,ENSG00000214944	http://amigo.geneontology.org/cgi-bin/amigo/term_details?term=GO:0060052
positive regulation of p38MAPK cascade	Biological Process	GO:1900745	1	8	100	11236	0.01	0.000711997	0.0690417	0.2921	ENSG00000158125	http://amigo.geneontology.org/cgi-bin/amigo/term_details?term=GO:1900745	hsa:7498,XDH,ENSG00000158125	http://amigo.geneontology.org/cgi-bin/amigo/term_details?term=GO:1900745
interleukin-5 production	Biological Process	GO:0032634	1	8	100	11236	0.01	0.000711997	0.0690417	0.2921	ENSG00000113448	http://amigo.geneontology.org/cgi-bin/amigo/term_details?term=GO:0032634	hsa:5144,PDE4D,ENSG00000113448	http://amigo.geneontology.org/cgi-bin/amigo/term_details?term=GO:0032634
antimicrobial humoral response	Biological Process	GO:0019730	1	8	100	11236	0.01	0.000711997	0.0690417	0.2921	ENSG00000187908	http://amigo.geneontology.org/cgi-bin/amigo/term_details?term=GO:0019730	hsa:1755,DMBT1,ENSG00000187908	http://amigo.geneontology.org/cgi-bin/amigo/term_details?term=GO:0019730
regulation of fever generation	Biological Process	GO:0031620	1	8	100	11236	0.01	0.000711997	0.0690417	0.2921	ENSG00000141655	http://amigo.geneontology.org/cgi-bin/amigo/term_details?term=GO:0031620	hsa:8792,TNFRSF11A,ENSG00000141655	http://amigo.geneontology.org/cgi-bin/amigo/term_details?term=GO:0031620
glutamine family amino acid metabolic process	Biological Process	GO:0009064	2	49	100	11236	0.02	0.00436098	0.070416	0.293524	ENSG00000058668|ENSG00000171793	http://amigo.geneontology.org/cgi-bin/amigo/term_details?term=GO:0009064	hsa:493,ATP2B4,ENSG00000058668|hsa:1503,CTPS1,ENSG00000171793	http://amigo.geneontology.org/cgi-bin/amigo/term_details?term=GO:0009064
retinoid metabolic process	Biological Process	GO:0001523	2	49	100	11236	0.02	0.00436098	0.070416	0.293524	ENSG00000165092|ENSG00000124145	http://amigo.geneontology.org/cgi-bin/amigo/term_details?term=GO:0001523	hsa:216,ALDH1A1,ENSG00000165092|hsa:6385,SDC4,ENSG00000124145	http://amigo.geneontology.org/cgi-bin/amigo/term_details?term=GO:0001523
regulation of ion transmembrane transporter activity	Biological Process	GO:0032412	3	107	100	11236	0.03	0.00952296	0.0700347	0.293524	ENSG00000184588|ENSG00000145362|ENSG00000113448	http://amigo.geneontology.org/cgi-bin/amigo/term_details?term=GO:0032412	hsa:5142,PDE4B,ENSG00000184588|hsa:287,ANK2,ENSG00000145362|hsa:5144,PDE4D,ENSG00000113448	http://amigo.geneontology.org/cgi-bin/amigo/term_details?term=GO:0032412
positive regulation of catalytic activity	Biological Process	GO:0043085	12	843	100	11236	0.12	0.0750267	0.0705545	0.293524	ENSG00000137601|ENSG00000141655|ENSG00000156011|ENSG00000121966|ENSG00000113369|ENSG00000185737|ENSG00000058668|ENSG00000124145|ENSG00000107968|ENSG00000158125|ENSG00000133059|ENSG00000160145	http://amigo.geneontology.org/cgi-bin/amigo/term_details?term=GO:0043085	hsa:4750,NEK1,ENSG00000137601|hsa:8792,TNFRSF11A,ENSG00000141655|hsa:23362,PSD3,ENSG00000156011|hsa:7852,CXCR4,ENSG00000121966|hsa:57561,ARRDC3,ENSG00000113369|hsa:10718,NRG3,ENSG00000185737|hsa:493,ATP2B4,ENSG00000058668|hsa:6385,SDC4,ENSG00000124145|hsa:1326,MAP3K8,ENSG00000107968|hsa:7498,XDH,ENSG00000158125|hsa:25778,DSTYK,ENSG00000133059|hsa:8997,KALRN,ENSG00000160145	http://amigo.geneontology.org/cgi-bin/amigo/term_details?term=GO:0043085
phosphatidylinositol metabolic process	Biological Process	GO:0046488	3	107	100	11236	0.03	0.00952296	0.0700347	0.293524	ENSG00000159082|ENSG00000168918|ENSG00000171608	http://amigo.geneontology.org/cgi-bin/amigo/term_details?term=GO:0046488	hsa:8867,SYNJ1,ENSG00000159082|hsa:3635,INPP5D,ENSG00000168918|hsa:5293,PIK3CD,ENSG00000171608	http://amigo.geneontology.org/cgi-bin/amigo/term_details?term=GO:0046488
tube development	Biological Process	GO:0035295	7	407	100	11236	0.07	0.0362229	0.0705642	0.293524	ENSG00000101680|ENSG00000113580|ENSG00000124145|ENSG00000121966|ENSG00000075275|ENSG00000075223|ENSG00000113448	http://amigo.geneontology.org/cgi-bin/amigo/term_details?term=GO:0035295	hsa:284217,LAMA1,ENSG00000101680|hsa:2908,NR3C1,ENSG00000113580|hsa:6385,SDC4,ENSG00000124145|hsa:7852,CXCR4,ENSG00000121966|hsa:9620,CELSR1,ENSG00000075275|hsa:10512,SEMA3C,ENSG00000075223|hsa:5144,PDE4D,ENSG00000113448	http://amigo.geneontology.org/cgi-bin/amigo/term_details?term=GO:0035295
fatty acid beta-oxidation	Biological Process	GO:0006635	2	49	100	11236	0.02	0.00436098	0.070416	0.293524	ENSG00000175198|ENSG00000113790	http://amigo.geneontology.org/cgi-bin/amigo/term_details?term=GO:0006635	hsa:5095,PCCA,ENSG00000175198|hsa:1962,EHHADH,ENSG00000113790	http://amigo.geneontology.org/cgi-bin/amigo/term_details?term=GO:0006635
regulation of kinase activity	Biological Process	GO:0043549	9	575	100	11236	0.09	0.0511748	0.0698638	0.293524	ENSG00000137601|ENSG00000141655|ENSG00000121966|ENSG00000185737|ENSG00000058668|ENSG00000154277|ENSG00000124145|ENSG00000107968|ENSG00000133059	http://amigo.geneontology.org/cgi-bin/amigo/term_details?term=GO:0043549	hsa:4750,NEK1,ENSG00000137601|hsa:8792,TNFRSF11A,ENSG00000141655|hsa:7852,CXCR4,ENSG00000121966|hsa:10718,NRG3,ENSG00000185737|hsa:493,ATP2B4,ENSG00000058668|hsa:7345,UCHL1,ENSG00000154277|hsa:6385,SDC4,ENSG00000124145|hsa:1326,MAP3K8,ENSG00000107968|hsa:25778,DSTYK,ENSG00000133059	http://amigo.geneontology.org/cgi-bin/amigo/term_details?term=GO:0043549
adenylate cyclase-modulating G-protein coupled receptor signaling pathway	Biological Process	GO:0007188	2	49	100	11236	0.02	0.00436098	0.070416	0.293524	ENSG00000196924|ENSG00000113448	http://amigo.geneontology.org/cgi-bin/amigo/term_details?term=GO:0007188	hsa:2316,FLNA,ENSG00000196924|hsa:5144,PDE4D,ENSG00000113448	http://amigo.geneontology.org/cgi-bin/amigo/term_details?term=GO:0007188
nucleotide metabolic process	Biological Process	GO:0009117	7	408	100	11236	0.07	0.0363119	0.0712929	0.295726	ENSG00000158125|ENSG00000155085|ENSG00000184588|ENSG00000181192|ENSG00000156515|ENSG00000171793|ENSG00000113448	http://amigo.geneontology.org/cgi-bin/amigo/term_details?term=GO:0009117	hsa:7498,XDH,ENSG00000158125|hsa:221264,AK9,ENSG00000155085|hsa:5142,PDE4B,ENSG00000184588|hsa:55526,DHTKD1,ENSG00000181192|hsa:3098,HK1,ENSG00000156515|hsa:1503,CTPS1,ENSG00000171793|hsa:5144,PDE4D,ENSG00000113448	http://amigo.geneontology.org/cgi-bin/amigo/term_details?term=GO:0009117
regulation of MAPK cascade	Biological Process	GO:0043408	7	408	100	11236	0.07	0.0363119	0.0712929	0.295726	ENSG00000158125|ENSG00000107968|ENSG00000137601|ENSG00000141655|ENSG00000121966|ENSG00000133059|ENSG00000154277	http://amigo.geneontology.org/cgi-bin/amigo/term_details?term=GO:0043408	hsa:7498,XDH,ENSG00000158125|hsa:1326,MAP3K8,ENSG00000107968|hsa:4750,NEK1,ENSG00000137601|hsa:8792,TNFRSF11A,ENSG00000141655|hsa:7852,CXCR4,ENSG00000121966|hsa:25778,DSTYK,ENSG00000133059|hsa:7345,UCHL1,ENSG00000154277	http://amigo.geneontology.org/cgi-bin/amigo/term_details?term=GO:0043408
regulation of transmembrane transporter activity	Biological Process	GO:0022898	3	108	100	11236	0.03	0.00961196	0.0715887	0.296539	ENSG00000184588|ENSG00000145362|ENSG00000113448	http://amigo.geneontology.org/cgi-bin/amigo/term_details?term=GO:0022898	hsa:5142,PDE4B,ENSG00000184588|hsa:287,ANK2,ENSG00000145362|hsa:5144,PDE4D,ENSG00000113448	http://amigo.geneontology.org/cgi-bin/amigo/term_details?term=GO:0022898
hexose metabolic process	Biological Process	GO:0019318	4	176	100	11236	0.04	0.0156639	0.071872	0.297298	ENSG00000113580|ENSG00000182022|ENSG00000156515|ENSG00000100504	http://amigo.geneontology.org/cgi-bin/amigo/term_details?term=GO:0019318	hsa:2908,NR3C1,ENSG00000113580|hsa:51363,CHST15,ENSG00000182022|hsa:3098,HK1,ENSG00000156515|hsa:5836,PYGL,ENSG00000100504	http://amigo.geneontology.org/cgi-bin/amigo/term_details?term=GO:0019318
oligodendrocyte differentiation	Biological Process	GO:0048709	2	50	100	11236	0.02	0.00444998	0.0729372	0.300866	ENSG00000110693|ENSG00000121966	http://amigo.geneontology.org/cgi-bin/amigo/term_details?term=GO:0048709	hsa:55553,SOX6,ENSG00000110693|hsa:7852,CXCR4,ENSG00000121966	http://amigo.geneontology.org/cgi-bin/amigo/term_details?term=GO:0048709
inositol phosphate metabolic process	Biological Process	GO:0043647	2	50	100	11236	0.02	0.00444998	0.0729372	0.300866	ENSG00000159082|ENSG00000168918	http://amigo.geneontology.org/cgi-bin/amigo/term_details?term=GO:0043647	hsa:8867,SYNJ1,ENSG00000159082|hsa:3635,INPP5D,ENSG00000168918	http://amigo.geneontology.org/cgi-bin/amigo/term_details?term=GO:0043647
positive regulation of icosanoid secretion	Biological Process	GO:0032305	1	9	100	11236	0.01	0.000800997	0.0773331	0.304615	ENSG00000141655	http://amigo.geneontology.org/cgi-bin/amigo/term_details?term=GO:0032305	hsa:8792,TNFRSF11A,ENSG00000141655	http://amigo.geneontology.org/cgi-bin/amigo/term_details?term=GO:0032305
apical protein localization	Biological Process	GO:0045176	1	9	100	11236	0.01	0.000800997	0.0773331	0.304615	ENSG00000075275	http://amigo.geneontology.org/cgi-bin/amigo/term_details?term=GO:0045176	hsa:9620,CELSR1,ENSG00000075275	http://amigo.geneontology.org/cgi-bin/amigo/term_details?term=GO:0045176
detection of mechanical stimulus involved in sensory perception of sound	Biological Process	GO:0050910	1	9	100	11236	0.01	0.000800997	0.0773331	0.304615	ENSG00000060718	http://amigo.geneontology.org/cgi-bin/amigo/term_details?term=GO:0050910	hsa:1301,COL11A1,ENSG00000060718	http://amigo.geneontology.org/cgi-bin/amigo/term_details?term=GO:0050910
positive regulation of phosphorylation	Biological Process	GO:0042327	9	582	100	11236	0.09	0.0517978	0.0741399	0.304615	ENSG00000137601|ENSG00000141655|ENSG00000121966|ENSG00000185737|ENSG00000058668|ENSG00000124145|ENSG00000107968|ENSG00000158125|ENSG00000133059	http://amigo.geneontology.org/cgi-bin/amigo/term_details?term=GO:0042327	hsa:4750,NEK1,ENSG00000137601|hsa:8792,TNFRSF11A,ENSG00000141655|hsa:7852,CXCR4,ENSG00000121966|hsa:10718,NRG3,ENSG00000185737|hsa:493,ATP2B4,ENSG00000058668|hsa:6385,SDC4,ENSG00000124145|hsa:1326,MAP3K8,ENSG00000107968|hsa:7498,XDH,ENSG00000158125|hsa:25778,DSTYK,ENSG00000133059	http://amigo.geneontology.org/cgi-bin/amigo/term_details?term=GO:0042327
vagina development	Biological Process	GO:0060068	1	9	100	11236	0.01	0.000800997	0.0773331	0.304615	ENSG00000167601	http://amigo.geneontology.org/cgi-bin/amigo/term_details?term=GO:0060068	hsa:558,AXL,ENSG00000167601	http://amigo.geneontology.org/cgi-bin/amigo/term_details?term=GO:0060068
positive regulation of fatty acid transport	Biological Process	GO:2000193	1	9	100	11236	0.01	0.000800997	0.0773331	0.304615	ENSG00000141655	http://amigo.geneontology.org/cgi-bin/amigo/term_details?term=GO:2000193	hsa:8792,TNFRSF11A,ENSG00000141655	http://amigo.geneontology.org/cgi-bin/amigo/term_details?term=GO:2000193
positive regulation of potassium ion transmembrane transporter activity	Biological Process	GO:1901018	1	9	100	11236	0.01	0.000800997	0.0773331	0.304615	ENSG00000145362	http://amigo.geneontology.org/cgi-bin/amigo/term_details?term=GO:1901018	hsa:287,ANK2,ENSG00000145362	http://amigo.geneontology.org/cgi-bin/amigo/term_details?term=GO:1901018
decidualization	Biological Process	GO:0046697	1	9	100	11236	0.01	0.000800997	0.0773331	0.304615	ENSG00000113739	http://amigo.geneontology.org/cgi-bin/amigo/term_details?term=GO:0046697	hsa:8614,STC2,ENSG00000113739	http://amigo.geneontology.org/cgi-bin/amigo/term_details?term=GO:0046697
regulation of steroid hormone biosynthetic process	Biological Process	GO:0090030	1	9	100	11236	0.01	0.000800997	0.0773331	0.304615	ENSG00000113580	http://amigo.geneontology.org/cgi-bin/amigo/term_details?term=GO:0090030	hsa:2908,NR3C1,ENSG00000113580	http://amigo.geneontology.org/cgi-bin/amigo/term_details?term=GO:0090030
lymphocyte chemotaxis	Biological Process	GO:0048247	1	9	100	11236	0.01	0.000800997	0.0773331	0.304615	ENSG00000171608	http://amigo.geneontology.org/cgi-bin/amigo/term_details?term=GO:0048247	hsa:5293,PIK3CD,ENSG00000171608	http://amigo.geneontology.org/cgi-bin/amigo/term_details?term=GO:0048247
nucleoside phosphate metabolic process	Biological Process	GO:0006753	7	412	100	11236	0.07	0.0366679	0.074253	0.304615	ENSG00000158125|ENSG00000155085|ENSG00000184588|ENSG00000181192|ENSG00000156515|ENSG00000171793|ENSG00000113448	http://amigo.geneontology.org/cgi-bin/amigo/term_details?term=GO:0006753	hsa:7498,XDH,ENSG00000158125|hsa:221264,AK9,ENSG00000155085|hsa:5142,PDE4B,ENSG00000184588|hsa:55526,DHTKD1,ENSG00000181192|hsa:3098,HK1,ENSG00000156515|hsa:1503,CTPS1,ENSG00000171793|hsa:5144,PDE4D,ENSG00000113448	http://amigo.geneontology.org/cgi-bin/amigo/term_details?term=GO:0006753
maternal behavior	Biological Process	GO:0042711	1	9	100	11236	0.01	0.000800997	0.0773331	0.304615	ENSG00000113580	http://amigo.geneontology.org/cgi-bin/amigo/term_details?term=GO:0042711	hsa:2908,NR3C1,ENSG00000113580	http://amigo.geneontology.org/cgi-bin/amigo/term_details?term=GO:0042711
divalent metal ion transport	Biological Process	GO:0070838	5	254	100	11236	0.05	0.0226059	0.0760639	0.304615	ENSG00000184588|ENSG00000058668|ENSG00000145362|ENSG00000113739|ENSG00000113448	http://amigo.geneontology.org/cgi-bin/amigo/term_details?term=GO:0070838	hsa:5142,PDE4B,ENSG00000184588|hsa:493,ATP2B4,ENSG00000058668|hsa:287,ANK2,ENSG00000145362|hsa:8614,STC2,ENSG00000113739|hsa:5144,PDE4D,ENSG00000113448	http://amigo.geneontology.org/cgi-bin/amigo/term_details?term=GO:0070838
positive regulation of signaling	Biological Process	GO:0023056	13	946	100	11236	0.13	0.0841937	0.076051	0.304615	ENSG00000159082|ENSG00000136603|ENSG00000137601|ENSG00000141655|ENSG00000121966|ENSG00000167601|ENSG00000113369|ENSG00000196924|ENSG00000107968|ENSG00000158125|ENSG00000196569|ENSG00000133059|ENSG00000025039	http://amigo.geneontology.org/cgi-bin/amigo/term_details?term=GO:0023056	hsa:8867,SYNJ1,ENSG00000159082|hsa:6498,SKIL,ENSG00000136603|hsa:4750,NEK1,ENSG00000137601|hsa:8792,TNFRSF11A,ENSG00000141655|hsa:7852,CXCR4,ENSG00000121966|hsa:558,AXL,ENSG00000167601|hsa:57561,ARRDC3,ENSG00000113369|hsa:2316,FLNA,ENSG00000196924|hsa:1326,MAP3K8,ENSG00000107968|hsa:7498,XDH,ENSG00000158125|hsa:3908,LAMA2,ENSG00000196569|hsa:25778,DSTYK,ENSG00000133059|hsa:58528,RRAGD,ENSG0000002…	http://amigo.geneontology.org/cgi-bin/amigo/term_details?term=GO:0023056
cellular response to growth factor stimulus	Biological Process	GO:0071363	8	499	100	11236	0.08	0.0444108	0.0762745	0.304615	ENSG00000136603|ENSG00000101977|ENSG00000110693|ENSG00000158125|ENSG00000135587|ENSG00000133059|ENSG00000160145|ENSG00000171608	http://amigo.geneontology.org/cgi-bin/amigo/term_details?term=GO:0071363	hsa:6498,SKIL,ENSG00000136603|hsa:4168,MCF2,ENSG00000101977|hsa:55553,SOX6,ENSG00000110693|hsa:7498,XDH,ENSG00000158125|hsa:6610,SMPD2,ENSG00000135587|hsa:25778,DSTYK,ENSG00000133059|hsa:8997,KALRN,ENSG00000160145|hsa:5293,PIK3CD,ENSG00000171608	http://amigo.geneontology.org/cgi-bin/amigo/term_details?term=GO:0071363
parental behavior	Biological Process	GO:0060746	1	9	100	11236	0.01	0.000800997	0.0773331	0.304615	ENSG00000113580	http://amigo.geneontology.org/cgi-bin/amigo/term_details?term=GO:0060746	hsa:2908,NR3C1,ENSG00000113580	http://amigo.geneontology.org/cgi-bin/amigo/term_details?term=GO:0060746
positive regulation of neurological system process	Biological Process	GO:0031646	1	9	100	11236	0.01	0.000800997	0.0773331	0.304615	ENSG00000022840	http://amigo.geneontology.org/cgi-bin/amigo/term_details?term=GO:0031646	hsa:9921,RNF10,ENSG00000022840	http://amigo.geneontology.org/cgi-bin/amigo/term_details?term=GO:0031646
branching morphogenesis of an epithelial tube	Biological Process	GO:0048754	3	111	100	11236	0.03	0.00987896	0.0763435	0.304615	ENSG00000101680|ENSG00000121966|ENSG00000075275	http://amigo.geneontology.org/cgi-bin/amigo/term_details?term=GO:0048754	hsa:284217,LAMA1,ENSG00000101680|hsa:7852,CXCR4,ENSG00000121966|hsa:9620,CELSR1,ENSG00000075275	http://amigo.geneontology.org/cgi-bin/amigo/term_details?term=GO:0048754
negative regulation of monooxygenase activity	Biological Process	GO:0032769	1	9	100	11236	0.01	0.000800997	0.0773331	0.304615	ENSG00000058668	http://amigo.geneontology.org/cgi-bin/amigo/term_details?term=GO:0032769	hsa:493,ATP2B4,ENSG00000058668	http://amigo.geneontology.org/cgi-bin/amigo/term_details?term=GO:0032769
dendritic cell chemotaxis	Biological Process	GO:0002407	1	9	100	11236	0.01	0.000800997	0.0773331	0.304615	ENSG00000121966	http://amigo.geneontology.org/cgi-bin/amigo/term_details?term=GO:0002407	hsa:7852,CXCR4,ENSG00000121966	http://amigo.geneontology.org/cgi-bin/amigo/term_details?term=GO:0002407
regulation of natural killer cell differentiation	Biological Process	GO:0032823	1	9	100	11236	0.01	0.000800997	0.0773331	0.304615	ENSG00000167601	http://amigo.geneontology.org/cgi-bin/amigo/term_details?term=GO:0032823	hsa:558,AXL,ENSG00000167601	http://amigo.geneontology.org/cgi-bin/amigo/term_details?term=GO:0032823
glial cell differentiation	Biological Process	GO:0010001	3	111	100	11236	0.03	0.00987896	0.0763435	0.304615	ENSG00000110693|ENSG00000196569|ENSG00000121966	http://amigo.geneontology.org/cgi-bin/amigo/term_details?term=GO:0010001	hsa:55553,SOX6,ENSG00000110693|hsa:3908,LAMA2,ENSG00000196569|hsa:7852,CXCR4,ENSG00000121966	http://amigo.geneontology.org/cgi-bin/amigo/term_details?term=GO:0010001
polyol catabolic process	Biological Process	GO:0046174	1	9	100	11236	0.01	0.000800997	0.0773331	0.304615	ENSG00000159082	http://amigo.geneontology.org/cgi-bin/amigo/term_details?term=GO:0046174	hsa:8867,SYNJ1,ENSG00000159082	http://amigo.geneontology.org/cgi-bin/amigo/term_details?term=GO:0046174
single-organism cellular process	Biological Process	GO:0044763	75	7634	100	11236	0.75	0.679423	0.0769058	0.304615	ENSG00000167601|ENSG00000022840|ENSG00000123609|ENSG00000145362|ENSG00000107968|ENSG00000164675|ENSG00000214944|ENSG00000168918|ENSG00000133083|ENSG00000118965|ENSG00000137809|ENSG00000173611|ENSG00000146143|ENSG00000156011|ENSG00000182022|ENSG00000075275|ENSG00000154277|ENSG00000134138|ENSG00000025039|ENSG00000171608|ENSG00000130294|ENSG00000100504|ENSG00000093167|ENSG00000060718|ENSG00000058091…	http://amigo.geneontology.org/cgi-bin/amigo/term_details?term=GO:0044763	hsa:558,AXL,ENSG00000167601|hsa:9921,RNF10,ENSG00000022840|hsa:9111,NMI,ENSG00000123609|hsa:287,ANK2,ENSG00000145362|hsa:1326,MAP3K8,ENSG00000107968|hsa:154865,IQUB,ENSG00000164675|hsa:64283,ARHGEF28,ENSG00000214944|hsa:3635,INPP5D,ENSG00000168918|hsa:9201,DCLK1,ENSG00000133083|hsa:57539,WDR35,ENSG00000118965|hsa:22801,ITGA11,ENSG00000137809|hsa:286205,SCAI,ENSG00000173611|hsa:5558,PRIM2,ENSG0000…	http://amigo.geneontology.org/cgi-bin/amigo/term_details?term=GO:0044763
fever generation	Biological Process	GO:0001660	1	9	100	11236	0.01	0.000800997	0.0773331	0.304615	ENSG00000141655	http://amigo.geneontology.org/cgi-bin/amigo/term_details?term=GO:0001660	hsa:8792,TNFRSF11A,ENSG00000141655	http://amigo.geneontology.org/cgi-bin/amigo/term_details?term=GO:0001660
calcineurin-NFAT signaling cascade	Biological Process	GO:0033173	1	9	100	11236	0.01	0.000800997	0.0773331	0.304615	ENSG00000058668	http://amigo.geneontology.org/cgi-bin/amigo/term_details?term=GO:0033173	hsa:493,ATP2B4,ENSG00000058668	http://amigo.geneontology.org/cgi-bin/amigo/term_details?term=GO:0033173
divalent inorganic cation transport	Biological Process	GO:0072511	5	255	100	11236	0.05	0.0226949	0.0770623	0.304615	ENSG00000184588|ENSG00000058668|ENSG00000145362|ENSG00000113739|ENSG00000113448	http://amigo.geneontology.org/cgi-bin/amigo/term_details?term=GO:0072511	hsa:5142,PDE4B,ENSG00000184588|hsa:493,ATP2B4,ENSG00000058668|hsa:287,ANK2,ENSG00000145362|hsa:8614,STC2,ENSG00000113739|hsa:5144,PDE4D,ENSG00000113448	http://amigo.geneontology.org/cgi-bin/amigo/term_details?term=GO:0072511
biotin metabolic process	Biological Process	GO:0006768	1	9	100	11236	0.01	0.000800997	0.0773331	0.304615	ENSG00000175198	http://amigo.geneontology.org/cgi-bin/amigo/term_details?term=GO:0006768	hsa:5095,PCCA,ENSG00000175198	http://amigo.geneontology.org/cgi-bin/amigo/term_details?term=GO:0006768
regulation of cardiac conduction	Biological Process	GO:1903779	1	9	100	11236	0.01	0.000800997	0.0773331	0.304615	ENSG00000113448	http://amigo.geneontology.org/cgi-bin/amigo/term_details?term=GO:1903779	hsa:5144,PDE4D,ENSG00000113448	http://amigo.geneontology.org/cgi-bin/amigo/term_details?term=GO:1903779
cation homeostasis	Biological Process	GO:0055080	6	335	100	11236	0.06	0.0298149	0.078115	0.305668	ENSG00000121966|ENSG00000148346|ENSG00000058668|ENSG00000145362|ENSG00000113739|ENSG00000113448	http://amigo.geneontology.org/cgi-bin/amigo/term_details?term=GO:0055080	hsa:7852,CXCR4,ENSG00000121966|hsa:3934,LCN2,ENSG00000148346|hsa:493,ATP2B4,ENSG00000058668|hsa:287,ANK2,ENSG00000145362|hsa:8614,STC2,ENSG00000113739|hsa:5144,PDE4D,ENSG00000113448	http://amigo.geneontology.org/cgi-bin/amigo/term_details?term=GO:0055080
central nervous system neuron development	Biological Process	GO:0021954	2	52	100	11236	0.02	0.00462798	0.0780657	0.305668	ENSG00000214944|ENSG00000133083	http://amigo.geneontology.org/cgi-bin/amigo/term_details?term=GO:0021954	hsa:64283,ARHGEF28,ENSG00000214944|hsa:9201,DCLK1,ENSG00000133083	http://amigo.geneontology.org/cgi-bin/amigo/term_details?term=GO:0021954
response to interleukin-1	Biological Process	GO:0070555	2	52	100	11236	0.02	0.00462798	0.0780657	0.305668	ENSG00000141655|ENSG00000148346	http://amigo.geneontology.org/cgi-bin/amigo/term_details?term=GO:0070555	hsa:8792,TNFRSF11A,ENSG00000141655|hsa:3934,LCN2,ENSG00000148346	http://amigo.geneontology.org/cgi-bin/amigo/term_details?term=GO:0070555
positive regulation of cell communication	Biological Process	GO:0010647	13	952	100	11236	0.13	0.0847277	0.0790551	0.308939	ENSG00000159082|ENSG00000136603|ENSG00000137601|ENSG00000141655|ENSG00000121966|ENSG00000167601|ENSG00000113369|ENSG00000196924|ENSG00000107968|ENSG00000158125|ENSG00000196569|ENSG00000133059|ENSG00000025039	http://amigo.geneontology.org/cgi-bin/amigo/term_details?term=GO:0010647	hsa:8867,SYNJ1,ENSG00000159082|hsa:6498,SKIL,ENSG00000136603|hsa:4750,NEK1,ENSG00000137601|hsa:8792,TNFRSF11A,ENSG00000141655|hsa:7852,CXCR4,ENSG00000121966|hsa:558,AXL,ENSG00000167601|hsa:57561,ARRDC3,ENSG00000113369|hsa:2316,FLNA,ENSG00000196924|hsa:1326,MAP3K8,ENSG00000107968|hsa:7498,XDH,ENSG00000158125|hsa:3908,LAMA2,ENSG00000196569|hsa:25778,DSTYK,ENSG00000133059|hsa:58528,RRAGD,ENSG0000002…	http://amigo.geneontology.org/cgi-bin/amigo/term_details?term=GO:0010647
regulation of transferase activity	Biological Process	GO:0051338	10	679	100	11236	0.1	0.0604308	0.0795212	0.310352	ENSG00000137601|ENSG00000141655|ENSG00000121966|ENSG00000113369|ENSG00000185737|ENSG00000058668|ENSG00000154277|ENSG00000124145|ENSG00000107968|ENSG00000133059	http://amigo.geneontology.org/cgi-bin/amigo/term_details?term=GO:0051338	hsa:4750,NEK1,ENSG00000137601|hsa:8792,TNFRSF11A,ENSG00000141655|hsa:7852,CXCR4,ENSG00000121966|hsa:57561,ARRDC3,ENSG00000113369|hsa:10718,NRG3,ENSG00000185737|hsa:493,ATP2B4,ENSG00000058668|hsa:7345,UCHL1,ENSG00000154277|hsa:6385,SDC4,ENSG00000124145|hsa:1326,MAP3K8,ENSG00000107968|hsa:25778,DSTYK,ENSG00000133059	http://amigo.geneontology.org/cgi-bin/amigo/term_details?term=GO:0051338
nucleoside triphosphate biosynthetic process	Biological Process	GO:0009142	2	53	100	11236	0.02	0.00471698	0.0806716	0.312787	ENSG00000155085|ENSG00000171793	http://amigo.geneontology.org/cgi-bin/amigo/term_details?term=GO:0009142	hsa:221264,AK9,ENSG00000155085|hsa:1503,CTPS1,ENSG00000171793	http://amigo.geneontology.org/cgi-bin/amigo/term_details?term=GO:0009142
diterpenoid metabolic process	Biological Process	GO:0016101	2	53	100	11236	0.02	0.00471698	0.0806716	0.312787	ENSG00000165092|ENSG00000124145	http://amigo.geneontology.org/cgi-bin/amigo/term_details?term=GO:0016101	hsa:216,ALDH1A1,ENSG00000165092|hsa:6385,SDC4,ENSG00000124145	http://amigo.geneontology.org/cgi-bin/amigo/term_details?term=GO:0016101
blastocyst development	Biological Process	GO:0001824	2	53	100	11236	0.02	0.00471698	0.0806716	0.312787	ENSG00000136603|ENSG00000187908	http://amigo.geneontology.org/cgi-bin/amigo/term_details?term=GO:0001824	hsa:6498,SKIL,ENSG00000136603|hsa:1755,DMBT1,ENSG00000187908	http://amigo.geneontology.org/cgi-bin/amigo/term_details?term=GO:0001824
adult locomotory behavior	Biological Process	GO:0008344	2	53	100	11236	0.02	0.00471698	0.0806716	0.312787	ENSG00000095139|ENSG00000154277	http://amigo.geneontology.org/cgi-bin/amigo/term_details?term=GO:0008344	hsa:372,ARCN1,ENSG00000095139|hsa:7345,UCHL1,ENSG00000154277	http://amigo.geneontology.org/cgi-bin/amigo/term_details?term=GO:0008344
cellular carbohydrate metabolic process	Biological Process	GO:0044262	4	185	100	11236	0.04	0.0164649	0.0828603	0.318406	ENSG00000159082|ENSG00000113580|ENSG00000156515|ENSG00000100504	http://amigo.geneontology.org/cgi-bin/amigo/term_details?term=GO:0044262	hsa:8867,SYNJ1,ENSG00000159082|hsa:2908,NR3C1,ENSG00000113580|hsa:3098,HK1,ENSG00000156515|hsa:5836,PYGL,ENSG00000100504	http://amigo.geneontology.org/cgi-bin/amigo/term_details?term=GO:0044262
import into cell	Biological Process	GO:0098657	1	10	100	11236	0.01	0.000889996	0.0855514	0.318406	ENSG00000058668	http://amigo.geneontology.org/cgi-bin/amigo/term_details?term=GO:0098657	hsa:493,ATP2B4,ENSG00000058668	http://amigo.geneontology.org/cgi-bin/amigo/term_details?term=GO:0098657
negative regulation of microtubule polymerization	Biological Process	GO:0031115	1	10	100	11236	0.01	0.000889996	0.0855514	0.318406	ENSG00000125746	http://amigo.geneontology.org/cgi-bin/amigo/term_details?term=GO:0031115	hsa:24139,EML2,ENSG00000125746	http://amigo.geneontology.org/cgi-bin/amigo/term_details?term=GO:0031115
purine deoxyribonucleoside triphosphate metabolic process	Biological Process	GO:0009215	1	10	100	11236	0.01	0.000889996	0.0855514	0.318406	ENSG00000155085	http://amigo.geneontology.org/cgi-bin/amigo/term_details?term=GO:0009215	hsa:221264,AK9,ENSG00000155085	http://amigo.geneontology.org/cgi-bin/amigo/term_details?term=GO:0009215
cell aggregation	Biological Process	GO:0098743	1	10	100	11236	0.01	0.000889996	0.0855514	0.318406	ENSG00000060718	http://amigo.geneontology.org/cgi-bin/amigo/term_details?term=GO:0098743	hsa:1301,COL11A1,ENSG00000060718	http://amigo.geneontology.org/cgi-bin/amigo/term_details?term=GO:0098743
regulation of ventricular cardiac muscle cell membrane repolarization	Biological Process	GO:0060307	1	10	100	11236	0.01	0.000889996	0.0855514	0.318406	ENSG00000145362	http://amigo.geneontology.org/cgi-bin/amigo/term_details?term=GO:0060307	hsa:287,ANK2,ENSG00000145362	http://amigo.geneontology.org/cgi-bin/amigo/term_details?term=GO:0060307
negative regulation of sequestering of calcium ion	Biological Process	GO:0051283	2	54	100	11236	0.02	0.00480598	0.0833043	0.318406	ENSG00000145362|ENSG00000113448	http://amigo.geneontology.org/cgi-bin/amigo/term_details?term=GO:0051283	hsa:287,ANK2,ENSG00000145362|hsa:5144,PDE4D,ENSG00000113448	http://amigo.geneontology.org/cgi-bin/amigo/term_details?term=GO:0051283
purine ribonucleoside diphosphate metabolic process	Biological Process	GO:0009179	1	10	100	11236	0.01	0.000889996	0.0855514	0.318406	ENSG00000155085	http://amigo.geneontology.org/cgi-bin/amigo/term_details?term=GO:0009179	hsa:221264,AK9,ENSG00000155085	http://amigo.geneontology.org/cgi-bin/amigo/term_details?term=GO:0009179
myelin maintenance	Biological Process	GO:0043217	1	10	100	11236	0.01	0.000889996	0.0855514	0.318406	ENSG00000121966	http://amigo.geneontology.org/cgi-bin/amigo/term_details?term=GO:0043217	hsa:7852,CXCR4,ENSG00000121966	http://amigo.geneontology.org/cgi-bin/amigo/term_details?term=GO:0043217
germ cell migration	Biological Process	GO:0008354	1	10	100	11236	0.01	0.000889996	0.0855514	0.318406	ENSG00000121966	http://amigo.geneontology.org/cgi-bin/amigo/term_details?term=GO:0008354	hsa:7852,CXCR4,ENSG00000121966	http://amigo.geneontology.org/cgi-bin/amigo/term_details?term=GO:0008354
positive regulation of exosomal secretion	Biological Process	GO:1903543	1	10	100	11236	0.01	0.000889996	0.0855514	0.318406	ENSG00000124145	http://amigo.geneontology.org/cgi-bin/amigo/term_details?term=GO:1903543	hsa:6385,SDC4,ENSG00000124145	http://amigo.geneontology.org/cgi-bin/amigo/term_details?term=GO:1903543
regulation of exosomal secretion	Biological Process	GO:1903541	1	10	100	11236	0.01	0.000889996	0.0855514	0.318406	ENSG00000124145	http://amigo.geneontology.org/cgi-bin/amigo/term_details?term=GO:1903541	hsa:6385,SDC4,ENSG00000124145	http://amigo.geneontology.org/cgi-bin/amigo/term_details?term=GO:1903541
eating behavior	Biological Process	GO:0042755	1	10	100	11236	0.01	0.000889996	0.0855514	0.318406	ENSG00000154277	http://amigo.geneontology.org/cgi-bin/amigo/term_details?term=GO:0042755	hsa:7345,UCHL1,ENSG00000154277	http://amigo.geneontology.org/cgi-bin/amigo/term_details?term=GO:0042755
prostaglandin transport	Biological Process	GO:0015732	1	10	100	11236	0.01	0.000889996	0.0855514	0.318406	ENSG00000141655	http://amigo.geneontology.org/cgi-bin/amigo/term_details?term=GO:0015732	hsa:8792,TNFRSF11A,ENSG00000141655	http://amigo.geneontology.org/cgi-bin/amigo/term_details?term=GO:0015732
nucleobase catabolic process	Biological Process	GO:0046113	1	10	100	11236	0.01	0.000889996	0.0855514	0.318406	ENSG00000158125	http://amigo.geneontology.org/cgi-bin/amigo/term_details?term=GO:0046113	hsa:7498,XDH,ENSG00000158125	http://amigo.geneontology.org/cgi-bin/amigo/term_details?term=GO:0046113
cartilage condensation	Biological Process	GO:0001502	1	10	100	11236	0.01	0.000889996	0.0855514	0.318406	ENSG00000060718	http://amigo.geneontology.org/cgi-bin/amigo/term_details?term=GO:0001502	hsa:1301,COL11A1,ENSG00000060718	http://amigo.geneontology.org/cgi-bin/amigo/term_details?term=GO:0001502
arginine metabolic process	Biological Process	GO:0006525	1	10	100	11236	0.01	0.000889996	0.0855514	0.318406	ENSG00000058668	http://amigo.geneontology.org/cgi-bin/amigo/term_details?term=GO:0006525	hsa:493,ATP2B4,ENSG00000058668	http://amigo.geneontology.org/cgi-bin/amigo/term_details?term=GO:0006525
regulation of protein kinase A signaling	Biological Process	GO:0010738	1	10	100	11236	0.01	0.000889996	0.0855514	0.318406	ENSG00000113448	http://amigo.geneontology.org/cgi-bin/amigo/term_details?term=GO:0010738	hsa:5144,PDE4D,ENSG00000113448	http://amigo.geneontology.org/cgi-bin/amigo/term_details?term=GO:0010738
release of sequestered calcium ion into cytosol	Biological Process	GO:0051209	2	54	100	11236	0.02	0.00480598	0.0833043	0.318406	ENSG00000145362|ENSG00000113448	http://amigo.geneontology.org/cgi-bin/amigo/term_details?term=GO:0051209	hsa:287,ANK2,ENSG00000145362|hsa:5144,PDE4D,ENSG00000113448	http://amigo.geneontology.org/cgi-bin/amigo/term_details?term=GO:0051209
purine nucleoside diphosphate metabolic process	Biological Process	GO:0009135	1	10	100	11236	0.01	0.000889996	0.0855514	0.318406	ENSG00000155085	http://amigo.geneontology.org/cgi-bin/amigo/term_details?term=GO:0009135	hsa:221264,AK9,ENSG00000155085	http://amigo.geneontology.org/cgi-bin/amigo/term_details?term=GO:0009135
regulation of cell communication by electrical coupling	Biological Process	GO:0010649	1	10	100	11236	0.01	0.000889996	0.0855514	0.318406	ENSG00000113448	http://amigo.geneontology.org/cgi-bin/amigo/term_details?term=GO:0010649	hsa:5144,PDE4D,ENSG00000113448	http://amigo.geneontology.org/cgi-bin/amigo/term_details?term=GO:0010649
negative regulation of multicellular organism growth	Biological Process	GO:0040015	1	10	100	11236	0.01	0.000889996	0.0855514	0.318406	ENSG00000113739	http://amigo.geneontology.org/cgi-bin/amigo/term_details?term=GO:0040015	hsa:8614,STC2,ENSG00000113739	http://amigo.geneontology.org/cgi-bin/amigo/term_details?term=GO:0040015
regulation of sequestering of calcium ion	Biological Process	GO:0051282	2	55	100	11236	0.02	0.00489498	0.0859632	0.31874	ENSG00000145362|ENSG00000113448	http://amigo.geneontology.org/cgi-bin/amigo/term_details?term=GO:0051282	hsa:287,ANK2,ENSG00000145362|hsa:5144,PDE4D,ENSG00000113448	http://amigo.geneontology.org/cgi-bin/amigo/term_details?term=GO:0051282
endothelial cell differentiation	Biological Process	GO:0045446	2	55	100	11236	0.02	0.00489498	0.0859632	0.31874	ENSG00000158125|ENSG00000113448	http://amigo.geneontology.org/cgi-bin/amigo/term_details?term=GO:0045446	hsa:7498,XDH,ENSG00000158125|hsa:5144,PDE4D,ENSG00000113448	http://amigo.geneontology.org/cgi-bin/amigo/term_details?term=GO:0045446
inorganic ion homeostasis	Biological Process	GO:0098771	6	344	100	11236	0.06	0.0306159	0.0861673	0.319098	ENSG00000121966|ENSG00000148346|ENSG00000058668|ENSG00000145362|ENSG00000113739|ENSG00000113448	http://amigo.geneontology.org/cgi-bin/amigo/term_details?term=GO:0098771	hsa:7852,CXCR4,ENSG00000121966|hsa:3934,LCN2,ENSG00000148346|hsa:493,ATP2B4,ENSG00000058668|hsa:287,ANK2,ENSG00000145362|hsa:8614,STC2,ENSG00000113739|hsa:5144,PDE4D,ENSG00000113448	http://amigo.geneontology.org/cgi-bin/amigo/term_details?term=GO:0098771
cellular response to endogenous stimulus	Biological Process	GO:0071495	10	691	100	11236	0.1	0.0614988	0.0869837	0.32172	ENSG00000136603|ENSG00000058668|ENSG00000113448|ENSG00000113580|ENSG00000110693|ENSG00000184588|ENSG00000141456|ENSG00000133059|ENSG00000025039|ENSG00000171608	http://amigo.geneontology.org/cgi-bin/amigo/term_details?term=GO:0071495	hsa:6498,SKIL,ENSG00000136603|hsa:493,ATP2B4,ENSG00000058668|hsa:5144,PDE4D,ENSG00000113448|hsa:2908,NR3C1,ENSG00000113580|hsa:55553,SOX6,ENSG00000110693|hsa:5142,PDE4B,ENSG00000184588|hsa:27043,PELP1,ENSG00000141456|hsa:25778,DSTYK,ENSG00000133059|hsa:58528,RRAGD,ENSG00000025039|hsa:5293,PIK3CD,ENSG00000171608	http://amigo.geneontology.org/cgi-bin/amigo/term_details?term=GO:0071495
purine ribonucleotide metabolic process	Biological Process	GO:0009150	5	265	100	11236	0.05	0.0235849	0.087437	0.322995	ENSG00000155085|ENSG00000184588|ENSG00000181192|ENSG00000156515|ENSG00000113448	http://amigo.geneontology.org/cgi-bin/amigo/term_details?term=GO:0009150	hsa:221264,AK9,ENSG00000155085|hsa:5142,PDE4B,ENSG00000184588|hsa:55526,DHTKD1,ENSG00000181192|hsa:3098,HK1,ENSG00000156515|hsa:5144,PDE4D,ENSG00000113448	http://amigo.geneontology.org/cgi-bin/amigo/term_details?term=GO:0009150
cellular protein complex assembly	Biological Process	GO:0043623	6	346	100	11236	0.06	0.0307939	0.0880173	0.324332	ENSG00000145703|ENSG00000159082|ENSG00000113790|ENSG00000185737|ENSG00000113448|ENSG00000125746	http://amigo.geneontology.org/cgi-bin/amigo/term_details?term=GO:0043623	hsa:10788,IQGAP2,ENSG00000145703|hsa:8867,SYNJ1,ENSG00000159082|hsa:1962,EHHADH,ENSG00000113790|hsa:10718,NRG3,ENSG00000185737|hsa:5144,PDE4D,ENSG00000113448|hsa:24139,EML2,ENSG00000125746	http://amigo.geneontology.org/cgi-bin/amigo/term_details?term=GO:0043623
regulation of transporter activity	Biological Process	GO:0032409	3	119	100	11236	0.03	0.010591	0.0896804	0.328828	ENSG00000184588|ENSG00000145362|ENSG00000113448	http://amigo.geneontology.org/cgi-bin/amigo/term_details?term=GO:0032409	hsa:5142,PDE4B,ENSG00000184588|hsa:287,ANK2,ENSG00000145362|hsa:5144,PDE4D,ENSG00000113448	http://amigo.geneontology.org/cgi-bin/amigo/term_details?term=GO:0032409
carbohydrate derivative metabolic process	Biological Process	GO:1901135	11	786	100	11236	0.11	0.0699537	0.0895112	0.328828	ENSG00000182022|ENSG00000100504|ENSG00000113448|ENSG00000124145|ENSG00000060718|ENSG00000155085|ENSG00000184588|ENSG00000135587|ENSG00000181192|ENSG00000156515|ENSG00000171793	http://amigo.geneontology.org/cgi-bin/amigo/term_details?term=GO:1901135	hsa:51363,CHST15,ENSG00000182022|hsa:5836,PYGL,ENSG00000100504|hsa:5144,PDE4D,ENSG00000113448|hsa:6385,SDC4,ENSG00000124145|hsa:1301,COL11A1,ENSG00000060718|hsa:221264,AK9,ENSG00000155085|hsa:5142,PDE4B,ENSG00000184588|hsa:6610,SMPD2,ENSG00000135587|hsa:55526,DHTKD1,ENSG00000181192|hsa:3098,HK1,ENSG00000156515|hsa:1503,CTPS1,ENSG00000171793	http://amigo.geneontology.org/cgi-bin/amigo/term_details?term=GO:1901135
positive regulation of heart rate	Biological Process	GO:0010460	1	11	100	11236	0.01	0.000978996	0.0936972	0.331682	ENSG00000113448	http://amigo.geneontology.org/cgi-bin/amigo/term_details?term=GO:0010460	hsa:5144,PDE4D,ENSG00000113448	http://amigo.geneontology.org/cgi-bin/amigo/term_details?term=GO:0010460
cardiac muscle hypertrophy in response to stress	Biological Process	GO:0014898	1	11	100	11236	0.01	0.000978996	0.0936972	0.331682	ENSG00000058668	http://amigo.geneontology.org/cgi-bin/amigo/term_details?term=GO:0014898	hsa:493,ATP2B4,ENSG00000058668	http://amigo.geneontology.org/cgi-bin/amigo/term_details?term=GO:0014898
regulation of cAMP-dependent protein kinase activity	Biological Process	GO:2000479	1	11	100	11236	0.01	0.000978996	0.0936972	0.331682	ENSG00000058668	http://amigo.geneontology.org/cgi-bin/amigo/term_details?term=GO:2000479	hsa:493,ATP2B4,ENSG00000058668	http://amigo.geneontology.org/cgi-bin/amigo/term_details?term=GO:2000479
positive regulation of synaptic transmission	Biological Process	GO:0050806	2	57	100	11236	0.02	0.00507298	0.0913568	0.331682	ENSG00000159082|ENSG00000196569	http://amigo.geneontology.org/cgi-bin/amigo/term_details?term=GO:0050806	hsa:8867,SYNJ1,ENSG00000159082|hsa:3908,LAMA2,ENSG00000196569	http://amigo.geneontology.org/cgi-bin/amigo/term_details?term=GO:0050806
muscle hypertrophy in response to stress	Biological Process	GO:0003299	1	11	100	11236	0.01	0.000978996	0.0936972	0.331682	ENSG00000058668	http://amigo.geneontology.org/cgi-bin/amigo/term_details?term=GO:0003299	hsa:493,ATP2B4,ENSG00000058668	http://amigo.geneontology.org/cgi-bin/amigo/term_details?term=GO:0003299
positive regulation of extrinsic apoptotic signaling pathway via death domain receptors	Biological Process	GO:1902043	1	11	100	11236	0.01	0.000978996	0.0936972	0.331682	ENSG00000136603	http://amigo.geneontology.org/cgi-bin/amigo/term_details?term=GO:1902043	hsa:6498,SKIL,ENSG00000136603	http://amigo.geneontology.org/cgi-bin/amigo/term_details?term=GO:1902043
glucocorticoid metabolic process	Biological Process	GO:0008211	1	11	100	11236	0.01	0.000978996	0.0936972	0.331682	ENSG00000113580	http://amigo.geneontology.org/cgi-bin/amigo/term_details?term=GO:0008211	hsa:2908,NR3C1,ENSG00000113580	http://amigo.geneontology.org/cgi-bin/amigo/term_details?term=GO:0008211
amine catabolic process	Biological Process	GO:0009310	1	11	100	11236	0.01	0.000978996	0.0936972	0.331682	ENSG00000058668	http://amigo.geneontology.org/cgi-bin/amigo/term_details?term=GO:0009310	hsa:493,ATP2B4,ENSG00000058668	http://amigo.geneontology.org/cgi-bin/amigo/term_details?term=GO:0009310
negative regulation of heart contraction	Biological Process	GO:0045822	1	11	100	11236	0.01	0.000978996	0.0936972	0.331682	ENSG00000113448	http://amigo.geneontology.org/cgi-bin/amigo/term_details?term=GO:0045822	hsa:5144,PDE4D,ENSG00000113448	http://amigo.geneontology.org/cgi-bin/amigo/term_details?term=GO:0045822
AMP metabolic process	Biological Process	GO:0046033	1	11	100	11236	0.01	0.000978996	0.0936972	0.331682	ENSG00000155085	http://amigo.geneontology.org/cgi-bin/amigo/term_details?term=GO:0046033	hsa:221264,AK9,ENSG00000155085	http://amigo.geneontology.org/cgi-bin/amigo/term_details?term=GO:0046033
mRNA transcription	Biological Process	GO:0009299	1	11	100	11236	0.01	0.000978996	0.0936972	0.331682	ENSG00000196924	http://amigo.geneontology.org/cgi-bin/amigo/term_details?term=GO:0009299	hsa:2316,FLNA,ENSG00000196924	http://amigo.geneontology.org/cgi-bin/amigo/term_details?term=GO:0009299
immune response-activating signal transduction	Biological Process	GO:0002757	5	269	100	11236	0.05	0.0239409	0.0917834	0.331682	ENSG00000184588|ENSG00000187908|ENSG00000168918|ENSG00000171608|ENSG00000113448	http://amigo.geneontology.org/cgi-bin/amigo/term_details?term=GO:0002757	hsa:5142,PDE4B,ENSG00000184588|hsa:1755,DMBT1,ENSG00000187908|hsa:3635,INPP5D,ENSG00000168918|hsa:5293,PIK3CD,ENSG00000171608|hsa:5144,PDE4D,ENSG00000113448	http://amigo.geneontology.org/cgi-bin/amigo/term_details?term=GO:0002757
positive regulation of G-protein coupled receptor protein signaling pathway	Biological Process	GO:0045745	1	11	100	11236	0.01	0.000978996	0.0936972	0.331682	ENSG00000113369	http://amigo.geneontology.org/cgi-bin/amigo/term_details?term=GO:0045745	hsa:57561,ARRDC3,ENSG00000113369	http://amigo.geneontology.org/cgi-bin/amigo/term_details?term=GO:0045745
regulation of icosanoid secretion	Biological Process	GO:0032303	1	11	100	11236	0.01	0.000978996	0.0936972	0.331682	ENSG00000141655	http://amigo.geneontology.org/cgi-bin/amigo/term_details?term=GO:0032303	hsa:8792,TNFRSF11A,ENSG00000141655	http://amigo.geneontology.org/cgi-bin/amigo/term_details?term=GO:0032303
inner ear morphogenesis	Biological Process	GO:0042472	2	57	100	11236	0.02	0.00507298	0.0913568	0.331682	ENSG00000060718|ENSG00000075275	http://amigo.geneontology.org/cgi-bin/amigo/term_details?term=GO:0042472	hsa:1301,COL11A1,ENSG00000060718|hsa:9620,CELSR1,ENSG00000075275	http://amigo.geneontology.org/cgi-bin/amigo/term_details?term=GO:0042472
synaptic vesicle priming	Biological Process	GO:0016082	1	11	100	11236	0.01	0.000978996	0.0936972	0.331682	ENSG00000159082	http://amigo.geneontology.org/cgi-bin/amigo/term_details?term=GO:0016082	hsa:8867,SYNJ1,ENSG00000159082	http://amigo.geneontology.org/cgi-bin/amigo/term_details?term=GO:0016082
regulation of biological quality	Biological Process	GO:0065008	25	2157	100	11236	0.25	0.191972	0.0909777	0.331682	ENSG00000145703|ENSG00000167601|ENSG00000131620|ENSG00000148346|ENSG00000100504|ENSG00000145362|ENSG00000196924|ENSG00000110693|ENSG00000113580|ENSG00000158125|ENSG00000184588|ENSG00000168918|ENSG00000156515|ENSG00000136603|ENSG00000118322|ENSG00000159082|ENSG00000165092|ENSG00000146143|ENSG00000141655|ENSG00000121966|ENSG00000113369|ENSG00000058668|ENSG00000113448|ENSG00000113739|ENSG00000171608	http://amigo.geneontology.org/cgi-bin/amigo/term_details?term=GO:0065008	hsa:10788,IQGAP2,ENSG00000145703|hsa:558,AXL,ENSG00000167601|hsa:55107,ANO1,ENSG00000131620|hsa:3934,LCN2,ENSG00000148346|hsa:5836,PYGL,ENSG00000100504|hsa:287,ANK2,ENSG00000145362|hsa:2316,FLNA,ENSG00000196924|hsa:55553,SOX6,ENSG00000110693|hsa:2908,NR3C1,ENSG00000113580|hsa:7498,XDH,ENSG00000158125|hsa:5142,PDE4B,ENSG00000184588|hsa:3635,INPP5D,ENSG00000168918|hsa:3098,HK1,ENSG00000156515|hsa:6…	http://amigo.geneontology.org/cgi-bin/amigo/term_details?term=GO:0065008
planar cell polarity pathway involved in neural tube closure	Biological Process	GO:0090179	1	11	100	11236	0.01	0.000978996	0.0936972	0.331682	ENSG00000075275	http://amigo.geneontology.org/cgi-bin/amigo/term_details?term=GO:0090179	hsa:9620,CELSR1,ENSG00000075275	http://amigo.geneontology.org/cgi-bin/amigo/term_details?term=GO:0090179
enzyme linked receptor protein signaling pathway	Biological Process	GO:0007167	11	789	100	11236	0.11	0.0702207	0.0913558	0.331682	ENSG00000136603|ENSG00000101977|ENSG00000167601|ENSG00000185737|ENSG00000158125|ENSG00000214944|ENSG00000106123|ENSG00000135587|ENSG00000133059|ENSG00000160145|ENSG00000171608	http://amigo.geneontology.org/cgi-bin/amigo/term_details?term=GO:0007167	hsa:6498,SKIL,ENSG00000136603|hsa:4168,MCF2,ENSG00000101977|hsa:558,AXL,ENSG00000167601|hsa:10718,NRG3,ENSG00000185737|hsa:7498,XDH,ENSG00000158125|hsa:64283,ARHGEF28,ENSG00000214944|hsa:2051,EPHB6,ENSG00000106123|hsa:6610,SMPD2,ENSG00000135587|hsa:25778,DSTYK,ENSG00000133059|hsa:8997,KALRN,ENSG00000160145|hsa:5293,PIK3CD,ENSG00000171608	http://amigo.geneontology.org/cgi-bin/amigo/term_details?term=GO:0007167
G-protein coupled receptor signaling pathway, coupled to cyclic nucleotide second messenger	Biological Process	GO:0007187	2	58	100	11236	0.02	0.00516198	0.0940902	0.33228	ENSG00000196924|ENSG00000113448	http://amigo.geneontology.org/cgi-bin/amigo/term_details?term=GO:0007187	hsa:2316,FLNA,ENSG00000196924|hsa:5144,PDE4D,ENSG00000113448	http://amigo.geneontology.org/cgi-bin/amigo/term_details?term=GO:0007187
sequestering of calcium ion	Biological Process	GO:0051208	2	58	100	11236	0.02	0.00516198	0.0940902	0.33228	ENSG00000145362|ENSG00000113448	http://amigo.geneontology.org/cgi-bin/amigo/term_details?term=GO:0051208	hsa:287,ANK2,ENSG00000145362|hsa:5144,PDE4D,ENSG00000113448	http://amigo.geneontology.org/cgi-bin/amigo/term_details?term=GO:0051208
response to virus	Biological Process	GO:0009615	4	195	100	11236	0.04	0.0173549	0.0959838	0.338565	ENSG00000121966|ENSG00000148346|ENSG00000187908|ENSG00000133083	http://amigo.geneontology.org/cgi-bin/amigo/term_details?term=GO:0009615	hsa:7852,CXCR4,ENSG00000121966|hsa:3934,LCN2,ENSG00000148346|hsa:1755,DMBT1,ENSG00000187908|hsa:9201,DCLK1,ENSG00000133083	http://amigo.geneontology.org/cgi-bin/amigo/term_details?term=GO:0009615
response to mechanical stimulus	Biological Process	GO:0009612	3	123	100	11236	0.03	0.010947	0.0966918	0.340254	ENSG00000060718|ENSG00000134138|ENSG00000135587	http://amigo.geneontology.org/cgi-bin/amigo/term_details?term=GO:0009612	hsa:1301,COL11A1,ENSG00000060718|hsa:4212,MEIS2,ENSG00000134138|hsa:6610,SMPD2,ENSG00000135587	http://amigo.geneontology.org/cgi-bin/amigo/term_details?term=GO:0009612
terpenoid metabolic process	Biological Process	GO:0006721	2	59	100	11236	0.02	0.00525098	0.0968472	0.340398	ENSG00000165092|ENSG00000124145	http://amigo.geneontology.org/cgi-bin/amigo/term_details?term=GO:0006721	hsa:216,ALDH1A1,ENSG00000165092|hsa:6385,SDC4,ENSG00000124145	http://amigo.geneontology.org/cgi-bin/amigo/term_details?term=GO:0006721
dendrite development	Biological Process	GO:0016358	3	124	100	11236	0.03	0.011036	0.098479	0.345316	ENSG00000171533|ENSG00000101977|ENSG00000133083	http://amigo.geneontology.org/cgi-bin/amigo/term_details?term=GO:0016358	hsa:4135,MAP6,ENSG00000171533|hsa:4168,MCF2,ENSG00000101977|hsa:9201,DCLK1,ENSG00000133083	http://amigo.geneontology.org/cgi-bin/amigo/term_details?term=GO:0016358
positive regulation of potassium ion transmembrane transport	Biological Process	GO:1901381	1	12	100	11236	0.01	0.001068	0.101771	0.347027	ENSG00000145362	http://amigo.geneontology.org/cgi-bin/amigo/term_details?term=GO:1901381	hsa:287,ANK2,ENSG00000145362	http://amigo.geneontology.org/cgi-bin/amigo/term_details?term=GO:1901381
venous blood vessel development	Biological Process	GO:0060841	1	12	100	11236	0.01	0.001068	0.101771	0.347027	ENSG00000075223	http://amigo.geneontology.org/cgi-bin/amigo/term_details?term=GO:0060841	hsa:10512,SEMA3C,ENSG00000075223	http://amigo.geneontology.org/cgi-bin/amigo/term_details?term=GO:0060841
regulation of ion transmembrane transport	Biological Process	GO:0034765	4	198	100	11236	0.04	0.0176219	0.100102	0.347027	ENSG00000184588|ENSG00000058668|ENSG00000145362|ENSG00000113448	http://amigo.geneontology.org/cgi-bin/amigo/term_details?term=GO:0034765	hsa:5142,PDE4B,ENSG00000184588|hsa:493,ATP2B4,ENSG00000058668|hsa:287,ANK2,ENSG00000145362|hsa:5144,PDE4D,ENSG00000113448	http://amigo.geneontology.org/cgi-bin/amigo/term_details?term=GO:0034765
cell-cell signaling involved in cardiac conduction	Biological Process	GO:0086019	1	12	100	11236	0.01	0.001068	0.101771	0.347027	ENSG00000145362	http://amigo.geneontology.org/cgi-bin/amigo/term_details?term=GO:0086019	hsa:287,ANK2,ENSG00000145362	http://amigo.geneontology.org/cgi-bin/amigo/term_details?term=GO:0086019
regulation of establishment of planar polarity involved in neural tube closure	Biological Process	GO:0090178	1	12	100	11236	0.01	0.001068	0.101771	0.347027	ENSG00000075275	http://amigo.geneontology.org/cgi-bin/amigo/term_details?term=GO:0090178	hsa:9620,CELSR1,ENSG00000075275	http://amigo.geneontology.org/cgi-bin/amigo/term_details?term=GO:0090178
response to interferon-alpha	Biological Process	GO:0035455	1	12	100	11236	0.01	0.001068	0.101771	0.347027	ENSG00000167601	http://amigo.geneontology.org/cgi-bin/amigo/term_details?term=GO:0035455	hsa:558,AXL,ENSG00000167601	http://amigo.geneontology.org/cgi-bin/amigo/term_details?term=GO:0035455
regulation of cellular response to growth factor stimulus	Biological Process	GO:0090287	3	125	100	11236	0.03	0.011125	0.10028	0.347027	ENSG00000136603|ENSG00000158125|ENSG00000133059	http://amigo.geneontology.org/cgi-bin/amigo/term_details?term=GO:0090287	hsa:6498,SKIL,ENSG00000136603|hsa:7498,XDH,ENSG00000158125|hsa:25778,DSTYK,ENSG00000133059	http://amigo.geneontology.org/cgi-bin/amigo/term_details?term=GO:0090287
regulation of epithelial cell differentiation	Biological Process	GO:0030856	2	60	100	11236	0.02	0.00533998	0.0996271	0.347027	ENSG00000158125|ENSG00000187908	http://amigo.geneontology.org/cgi-bin/amigo/term_details?term=GO:0030856	hsa:7498,XDH,ENSG00000158125|hsa:1755,DMBT1,ENSG00000187908	http://amigo.geneontology.org/cgi-bin/amigo/term_details?term=GO:0030856
activation of protein kinase activity	Biological Process	GO:0032147	4	198	100	11236	0.04	0.0176219	0.100102	0.347027	ENSG00000107968|ENSG00000137601|ENSG00000121966|ENSG00000185737	http://amigo.geneontology.org/cgi-bin/amigo/term_details?term=GO:0032147	hsa:1326,MAP3K8,ENSG00000107968|hsa:4750,NEK1,ENSG00000137601|hsa:7852,CXCR4,ENSG00000121966|hsa:10718,NRG3,ENSG00000185737	http://amigo.geneontology.org/cgi-bin/amigo/term_details?term=GO:0032147
nitric oxide mediated signal transduction	Biological Process	GO:0007263	1	12	100	11236	0.01	0.001068	0.101771	0.347027	ENSG00000058668	http://amigo.geneontology.org/cgi-bin/amigo/term_details?term=GO:0007263	hsa:493,ATP2B4,ENSG00000058668	http://amigo.geneontology.org/cgi-bin/amigo/term_details?term=GO:0007263
regulation of p38MAPK cascade	Biological Process	GO:1900744	1	12	100	11236	0.01	0.001068	0.101771	0.347027	ENSG00000158125	http://amigo.geneontology.org/cgi-bin/amigo/term_details?term=GO:1900744	hsa:7498,XDH,ENSG00000158125	http://amigo.geneontology.org/cgi-bin/amigo/term_details?term=GO:1900744
positive regulation of protein depolymerization	Biological Process	GO:1901881	1	12	100	11236	0.01	0.001068	0.101771	0.347027	ENSG00000159082	http://amigo.geneontology.org/cgi-bin/amigo/term_details?term=GO:1901881	hsa:8867,SYNJ1,ENSG00000159082	http://amigo.geneontology.org/cgi-bin/amigo/term_details?term=GO:1901881
T cell migration	Biological Process	GO:0072678	1	12	100	11236	0.01	0.001068	0.101771	0.347027	ENSG00000171608	http://amigo.geneontology.org/cgi-bin/amigo/term_details?term=GO:0072678	hsa:5293,PIK3CD,ENSG00000171608	http://amigo.geneontology.org/cgi-bin/amigo/term_details?term=GO:0072678
cardiac muscle adaptation	Biological Process	GO:0014887	1	12	100	11236	0.01	0.001068	0.101771	0.347027	ENSG00000058668	http://amigo.geneontology.org/cgi-bin/amigo/term_details?term=GO:0014887	hsa:493,ATP2B4,ENSG00000058668	http://amigo.geneontology.org/cgi-bin/amigo/term_details?term=GO:0014887
atrial septum development	Biological Process	GO:0003283	1	12	100	11236	0.01	0.001068	0.101771	0.347027	ENSG00000145362	http://amigo.geneontology.org/cgi-bin/amigo/term_details?term=GO:0003283	hsa:287,ANK2,ENSG00000145362	http://amigo.geneontology.org/cgi-bin/amigo/term_details?term=GO:0003283
positive regulation of smooth muscle cell migration	Biological Process	GO:0014911	1	12	100	11236	0.01	0.001068	0.101771	0.347027	ENSG00000113448	http://amigo.geneontology.org/cgi-bin/amigo/term_details?term=GO:0014911	hsa:5144,PDE4D,ENSG00000113448	http://amigo.geneontology.org/cgi-bin/amigo/term_details?term=GO:0014911
regulation of glial cell proliferation	Biological Process	GO:0060251	1	12	100	11236	0.01	0.001068	0.101771	0.347027	ENSG00000022840	http://amigo.geneontology.org/cgi-bin/amigo/term_details?term=GO:0060251	hsa:9921,RNF10,ENSG00000022840	http://amigo.geneontology.org/cgi-bin/amigo/term_details?term=GO:0060251
cardiac right ventricle morphogenesis	Biological Process	GO:0003215	1	12	100	11236	0.01	0.001068	0.101771	0.347027	ENSG00000075223	http://amigo.geneontology.org/cgi-bin/amigo/term_details?term=GO:0003215	hsa:10512,SEMA3C,ENSG00000075223	http://amigo.geneontology.org/cgi-bin/amigo/term_details?term=GO:0003215
short-chain fatty acid metabolic process	Biological Process	GO:0046459	1	12	100	11236	0.01	0.001068	0.101771	0.347027	ENSG00000175198	http://amigo.geneontology.org/cgi-bin/amigo/term_details?term=GO:0046459	hsa:5095,PCCA,ENSG00000175198	http://amigo.geneontology.org/cgi-bin/amigo/term_details?term=GO:0046459
hexose biosynthetic process	Biological Process	GO:0019319	2	60	100	11236	0.02	0.00533998	0.0996271	0.347027	ENSG00000113580|ENSG00000182022	http://amigo.geneontology.org/cgi-bin/amigo/term_details?term=GO:0019319	hsa:2908,NR3C1,ENSG00000113580|hsa:51363,CHST15,ENSG00000182022	http://amigo.geneontology.org/cgi-bin/amigo/term_details?term=GO:0019319
cardiac ventricle development	Biological Process	GO:0003231	2	61	100	11236	0.02	0.00542898	0.102429	0.347278	ENSG00000060718|ENSG00000075223	http://amigo.geneontology.org/cgi-bin/amigo/term_details?term=GO:0003231	hsa:1301,COL11A1,ENSG00000060718|hsa:10512,SEMA3C,ENSG00000075223	http://amigo.geneontology.org/cgi-bin/amigo/term_details?term=GO:0003231
regulation of cellular component movement	Biological Process	GO:0051270	7	446	100	11236	0.07	0.0396938	0.102324	0.347278	ENSG00000101680|ENSG00000173611|ENSG00000196569|ENSG00000184588|ENSG00000121966|ENSG00000145362|ENSG00000113448	http://amigo.geneontology.org/cgi-bin/amigo/term_details?term=GO:0051270	hsa:284217,LAMA1,ENSG00000101680|hsa:286205,SCAI,ENSG00000173611|hsa:3908,LAMA2,ENSG00000196569|hsa:5142,PDE4B,ENSG00000184588|hsa:7852,CXCR4,ENSG00000121966|hsa:287,ANK2,ENSG00000145362|hsa:5144,PDE4D,ENSG00000113448	http://amigo.geneontology.org/cgi-bin/amigo/term_details?term=GO:0051270
extracellular matrix organization	Biological Process	GO:0030198	5	278	100	11236	0.05	0.0247419	0.101965	0.347278	ENSG00000137809|ENSG00000101680|ENSG00000124145|ENSG00000196569|ENSG00000060718	http://amigo.geneontology.org/cgi-bin/amigo/term_details?term=GO:0030198	hsa:22801,ITGA11,ENSG00000137809|hsa:284217,LAMA1,ENSG00000101680|hsa:6385,SDC4,ENSG00000124145|hsa:3908,LAMA2,ENSG00000196569|hsa:1301,COL11A1,ENSG00000060718	http://amigo.geneontology.org/cgi-bin/amigo/term_details?term=GO:0030198
monosaccharide metabolic process	Biological Process	GO:0005996	4	200	100	11236	0.04	0.0177999	0.102893	0.348453	ENSG00000113580|ENSG00000182022|ENSG00000156515|ENSG00000100504	http://amigo.geneontology.org/cgi-bin/amigo/term_details?term=GO:0005996	hsa:2908,NR3C1,ENSG00000113580|hsa:51363,CHST15,ENSG00000182022|hsa:3098,HK1,ENSG00000156515|hsa:5836,PYGL,ENSG00000100504	http://amigo.geneontology.org/cgi-bin/amigo/term_details?term=GO:0005996
extracellular structure organization	Biological Process	GO:0043062	5	279	100	11236	0.05	0.0248309	0.10313	0.348858	ENSG00000137809|ENSG00000101680|ENSG00000124145|ENSG00000196569|ENSG00000060718	http://amigo.geneontology.org/cgi-bin/amigo/term_details?term=GO:0043062	hsa:22801,ITGA11,ENSG00000137809|hsa:284217,LAMA1,ENSG00000101680|hsa:6385,SDC4,ENSG00000124145|hsa:3908,LAMA2,ENSG00000196569|hsa:1301,COL11A1,ENSG00000060718	http://amigo.geneontology.org/cgi-bin/amigo/term_details?term=GO:0043062
positive regulation of protein serine/threonine kinase activity	Biological Process	GO:0071902	4	201	100	11236	0.04	0.0178889	0.104303	0.352421	ENSG00000137601|ENSG00000141655|ENSG00000121966|ENSG00000058668	http://amigo.geneontology.org/cgi-bin/amigo/term_details?term=GO:0071902	hsa:4750,NEK1,ENSG00000137601|hsa:8792,TNFRSF11A,ENSG00000141655|hsa:7852,CXCR4,ENSG00000121966|hsa:493,ATP2B4,ENSG00000058668	http://amigo.geneontology.org/cgi-bin/amigo/term_details?term=GO:0071902
fatty acid catabolic process	Biological Process	GO:0009062	2	62	100	11236	0.02	0.00551798	0.105253	0.354827	ENSG00000175198|ENSG00000113790	http://amigo.geneontology.org/cgi-bin/amigo/term_details?term=GO:0009062	hsa:5095,PCCA,ENSG00000175198|hsa:1962,EHHADH,ENSG00000113790	http://amigo.geneontology.org/cgi-bin/amigo/term_details?term=GO:0009062
glucocorticoid receptor signaling pathway	Biological Process	GO:0042921	1	13	100	11236	0.01	0.001157	0.109774	0.355151	ENSG00000113580	http://amigo.geneontology.org/cgi-bin/amigo/term_details?term=GO:0042921	hsa:2908,NR3C1,ENSG00000113580	http://amigo.geneontology.org/cgi-bin/amigo/term_details?term=GO:0042921
dendritic cell migration	Biological Process	GO:0036336	1	13	100	11236	0.01	0.001157	0.109774	0.355151	ENSG00000121966	http://amigo.geneontology.org/cgi-bin/amigo/term_details?term=GO:0036336	hsa:7852,CXCR4,ENSG00000121966	http://amigo.geneontology.org/cgi-bin/amigo/term_details?term=GO:0036336
carbohydrate derivative catabolic process	Biological Process	GO:1901136	3	128	100	11236	0.03	0.011392	0.105761	0.355151	ENSG00000124145|ENSG00000184588|ENSG00000113448	http://amigo.geneontology.org/cgi-bin/amigo/term_details?term=GO:1901136	hsa:6385,SDC4,ENSG00000124145|hsa:5142,PDE4B,ENSG00000184588|hsa:5144,PDE4D,ENSG00000113448	http://amigo.geneontology.org/cgi-bin/amigo/term_details?term=GO:1901136
regulation of protein kinase activity	Biological Process	GO:0045859	8	541	100	11236	0.08	0.0481488	0.108572	0.355151	ENSG00000137601|ENSG00000141655|ENSG00000121966|ENSG00000185737|ENSG00000058668|ENSG00000154277|ENSG00000124145|ENSG00000107968	http://amigo.geneontology.org/cgi-bin/amigo/term_details?term=GO:0045859	hsa:4750,NEK1,ENSG00000137601|hsa:8792,TNFRSF11A,ENSG00000141655|hsa:7852,CXCR4,ENSG00000121966|hsa:10718,NRG3,ENSG00000185737|hsa:493,ATP2B4,ENSG00000058668|hsa:7345,UCHL1,ENSG00000154277|hsa:6385,SDC4,ENSG00000124145|hsa:1326,MAP3K8,ENSG00000107968	http://amigo.geneontology.org/cgi-bin/amigo/term_details?term=GO:0045859
regulation of MAP kinase activity	Biological Process	GO:0043405	4	204	100	11236	0.04	0.0181559	0.108583	0.355151	ENSG00000137601|ENSG00000141655|ENSG00000121966|ENSG00000154277	http://amigo.geneontology.org/cgi-bin/amigo/term_details?term=GO:0043405	hsa:4750,NEK1,ENSG00000137601|hsa:8792,TNFRSF11A,ENSG00000141655|hsa:7852,CXCR4,ENSG00000121966|hsa:7345,UCHL1,ENSG00000154277	http://amigo.geneontology.org/cgi-bin/amigo/term_details?term=GO:0043405
ribonucleoside diphosphate metabolic process	Biological Process	GO:0009185	1	13	100	11236	0.01	0.001157	0.109774	0.355151	ENSG00000155085	http://amigo.geneontology.org/cgi-bin/amigo/term_details?term=GO:0009185	hsa:221264,AK9,ENSG00000155085	http://amigo.geneontology.org/cgi-bin/amigo/term_details?term=GO:0009185
lung development	Biological Process	GO:0030324	3	128	100	11236	0.03	0.011392	0.105761	0.355151	ENSG00000101680|ENSG00000075275|ENSG00000113448	http://amigo.geneontology.org/cgi-bin/amigo/term_details?term=GO:0030324	hsa:284217,LAMA1,ENSG00000101680|hsa:9620,CELSR1,ENSG00000075275|hsa:5144,PDE4D,ENSG00000113448	http://amigo.geneontology.org/cgi-bin/amigo/term_details?term=GO:0030324
female genitalia development	Biological Process	GO:0030540	1	13	100	11236	0.01	0.001157	0.109774	0.355151	ENSG00000167601	http://amigo.geneontology.org/cgi-bin/amigo/term_details?term=GO:0030540	hsa:558,AXL,ENSG00000167601	http://amigo.geneontology.org/cgi-bin/amigo/term_details?term=GO:0030540
COPI coating of Golgi vesicle	Biological Process	GO:0048205	1	13	100	11236	0.01	0.001157	0.109774	0.355151	ENSG00000095139	http://amigo.geneontology.org/cgi-bin/amigo/term_details?term=GO:0048205	hsa:372,ARCN1,ENSG00000095139	http://amigo.geneontology.org/cgi-bin/amigo/term_details?term=GO:0048205
establishment of planar polarity of embryonic epithelium	Biological Process	GO:0042249	1	13	100	11236	0.01	0.001157	0.109774	0.355151	ENSG00000075275	http://amigo.geneontology.org/cgi-bin/amigo/term_details?term=GO:0042249	hsa:9620,CELSR1,ENSG00000075275	http://amigo.geneontology.org/cgi-bin/amigo/term_details?term=GO:0042249
CTP biosynthetic process	Biological Process	GO:0006241	1	13	100	11236	0.01	0.001157	0.109774	0.355151	ENSG00000171793	http://amigo.geneontology.org/cgi-bin/amigo/term_details?term=GO:0006241	hsa:1503,CTPS1,ENSG00000171793	http://amigo.geneontology.org/cgi-bin/amigo/term_details?term=GO:0006241
regulation of cilium assembly	Biological Process	GO:1902017	1	13	100	11236	0.01	0.001157	0.109774	0.355151	ENSG00000187535	http://amigo.geneontology.org/cgi-bin/amigo/term_details?term=GO:1902017	hsa:9742,IFT140,ENSG00000187535	http://amigo.geneontology.org/cgi-bin/amigo/term_details?term=GO:1902017
small molecule catabolic process	Biological Process	GO:0044282	4	203	100	11236	0.04	0.0180669	0.107147	0.355151	ENSG00000159082|ENSG00000175198|ENSG00000113790|ENSG00000058668	http://amigo.geneontology.org/cgi-bin/amigo/term_details?term=GO:0044282	hsa:8867,SYNJ1,ENSG00000159082|hsa:5095,PCCA,ENSG00000175198|hsa:1962,EHHADH,ENSG00000113790|hsa:493,ATP2B4,ENSG00000058668	http://amigo.geneontology.org/cgi-bin/amigo/term_details?term=GO:0044282
positive regulation of organic acid transport	Biological Process	GO:0032892	1	13	100	11236	0.01	0.001157	0.109774	0.355151	ENSG00000141655	http://amigo.geneontology.org/cgi-bin/amigo/term_details?term=GO:0032892	hsa:8792,TNFRSF11A,ENSG00000141655	http://amigo.geneontology.org/cgi-bin/amigo/term_details?term=GO:0032892
establishment of planar polarity involved in neural tube closure	Biological Process	GO:0090177	1	13	100	11236	0.01	0.001157	0.109774	0.355151	ENSG00000075275	http://amigo.geneontology.org/cgi-bin/amigo/term_details?term=GO:0090177	hsa:9620,CELSR1,ENSG00000075275	http://amigo.geneontology.org/cgi-bin/amigo/term_details?term=GO:0090177
retina vasculature development in camera-type eye	Biological Process	GO:0061298	1	13	100	11236	0.01	0.001157	0.109774	0.355151	ENSG00000101680	http://amigo.geneontology.org/cgi-bin/amigo/term_details?term=GO:0061298	hsa:284217,LAMA1,ENSG00000101680	http://amigo.geneontology.org/cgi-bin/amigo/term_details?term=GO:0061298
positive regulation of glial cell differentiation	Biological Process	GO:0045687	1	13	100	11236	0.01	0.001157	0.109774	0.355151	ENSG00000121966	http://amigo.geneontology.org/cgi-bin/amigo/term_details?term=GO:0045687	hsa:7852,CXCR4,ENSG00000121966	http://amigo.geneontology.org/cgi-bin/amigo/term_details?term=GO:0045687
retinol metabolic process	Biological Process	GO:0042572	1	13	100	11236	0.01	0.001157	0.109774	0.355151	ENSG00000165092	http://amigo.geneontology.org/cgi-bin/amigo/term_details?term=GO:0042572	hsa:216,ALDH1A1,ENSG00000165092	http://amigo.geneontology.org/cgi-bin/amigo/term_details?term=GO:0042572
phosphatidylinositol-3-phosphate biosynthetic process	Biological Process	GO:0036092	1	13	100	11236	0.01	0.001157	0.109774	0.355151	ENSG00000171608	http://amigo.geneontology.org/cgi-bin/amigo/term_details?term=GO:0036092	hsa:5293,PIK3CD,ENSG00000171608	http://amigo.geneontology.org/cgi-bin/amigo/term_details?term=GO:0036092
protein kinase A signaling	Biological Process	GO:0010737	1	13	100	11236	0.01	0.001157	0.109774	0.355151	ENSG00000113448	http://amigo.geneontology.org/cgi-bin/amigo/term_details?term=GO:0010737	hsa:5144,PDE4D,ENSG00000113448	http://amigo.geneontology.org/cgi-bin/amigo/term_details?term=GO:0010737
fatty acid oxidation	Biological Process	GO:0019395	2	63	100	11236	0.02	0.00560698	0.108099	0.355151	ENSG00000175198|ENSG00000113790	http://amigo.geneontology.org/cgi-bin/amigo/term_details?term=GO:0019395	hsa:5095,PCCA,ENSG00000175198|hsa:1962,EHHADH,ENSG00000113790	http://amigo.geneontology.org/cgi-bin/amigo/term_details?term=GO:0019395
Golgi transport vesicle coating	Biological Process	GO:0048200	1	13	100	11236	0.01	0.001157	0.109774	0.355151	ENSG00000095139	http://amigo.geneontology.org/cgi-bin/amigo/term_details?term=GO:0048200	hsa:372,ARCN1,ENSG00000095139	http://amigo.geneontology.org/cgi-bin/amigo/term_details?term=GO:0048200
p38MAPK cascade	Biological Process	GO:0038066	1	13	100	11236	0.01	0.001157	0.109774	0.355151	ENSG00000158125	http://amigo.geneontology.org/cgi-bin/amigo/term_details?term=GO:0038066	hsa:7498,XDH,ENSG00000158125	http://amigo.geneontology.org/cgi-bin/amigo/term_details?term=GO:0038066
nucleobase-containing small molecule metabolic process	Biological Process	GO:0055086	7	453	100	11236	0.07	0.0403168	0.108743	0.355151	ENSG00000158125|ENSG00000155085|ENSG00000184588|ENSG00000181192|ENSG00000156515|ENSG00000171793|ENSG00000113448	http://amigo.geneontology.org/cgi-bin/amigo/term_details?term=GO:0055086	hsa:7498,XDH,ENSG00000158125|hsa:221264,AK9,ENSG00000155085|hsa:5142,PDE4B,ENSG00000184588|hsa:55526,DHTKD1,ENSG00000181192|hsa:3098,HK1,ENSG00000156515|hsa:1503,CTPS1,ENSG00000171793|hsa:5144,PDE4D,ENSG00000113448	http://amigo.geneontology.org/cgi-bin/amigo/term_details?term=GO:0055086
purine deoxyribonucleotide metabolic process	Biological Process	GO:0009151	1	13	100	11236	0.01	0.001157	0.109774	0.355151	ENSG00000155085	http://amigo.geneontology.org/cgi-bin/amigo/term_details?term=GO:0009151	hsa:221264,AK9,ENSG00000155085	http://amigo.geneontology.org/cgi-bin/amigo/term_details?term=GO:0009151
COPI-coated vesicle budding	Biological Process	GO:0035964	1	13	100	11236	0.01	0.001157	0.109774	0.355151	ENSG00000095139	http://amigo.geneontology.org/cgi-bin/amigo/term_details?term=GO:0035964	hsa:372,ARCN1,ENSG00000095139	http://amigo.geneontology.org/cgi-bin/amigo/term_details?term=GO:0035964
cell adhesion	Biological Process	GO:0007155	12	911	100	11236	0.12	0.0810787	0.109637	0.355151	ENSG00000137809|ENSG00000121966|ENSG00000167601|ENSG00000075275|ENSG00000196924|ENSG00000028203|ENSG00000101680|ENSG00000124145|ENSG00000107968|ENSG00000196569|ENSG00000171793|ENSG00000171608	http://amigo.geneontology.org/cgi-bin/amigo/term_details?term=GO:0007155	hsa:22801,ITGA11,ENSG00000137809|hsa:7852,CXCR4,ENSG00000121966|hsa:558,AXL,ENSG00000167601|hsa:9620,CELSR1,ENSG00000075275|hsa:2316,FLNA,ENSG00000196924|hsa:55591,VEZT,ENSG00000028203|hsa:284217,LAMA1,ENSG00000101680|hsa:6385,SDC4,ENSG00000124145|hsa:1326,MAP3K8,ENSG00000107968|hsa:3908,LAMA2,ENSG00000196569|hsa:1503,CTPS1,ENSG00000171793|hsa:5293,PIK3CD,ENSG00000171608	http://amigo.geneontology.org/cgi-bin/amigo/term_details?term=GO:0007155
CTP metabolic process	Biological Process	GO:0046036	1	13	100	11236	0.01	0.001157	0.109774	0.355151	ENSG00000171793	http://amigo.geneontology.org/cgi-bin/amigo/term_details?term=GO:0046036	hsa:1503,CTPS1,ENSG00000171793	http://amigo.geneontology.org/cgi-bin/amigo/term_details?term=GO:0046036
positive regulation of biological process	Biological Process	GO:0048518	35	3247	100	11236	0.35	0.288982	0.108536	0.355151	ENSG00000101977|ENSG00000167601|ENSG00000022840|ENSG00000145362|ENSG00000113580|ENSG00000158125|ENSG00000107968|ENSG00000184588|ENSG00000141456|ENSG00000168918|ENSG00000136603|ENSG00000159082|ENSG00000188986|ENSG00000156011|ENSG00000124145|ENSG00000134138|ENSG00000025039|ENSG00000171608|ENSG00000111912|ENSG00000145703|ENSG00000148346|ENSG00000185737|ENSG00000196924|ENSG00000110693|ENSG00000187908…	http://amigo.geneontology.org/cgi-bin/amigo/term_details?term=GO:0048518	hsa:4168,MCF2,ENSG00000101977|hsa:558,AXL,ENSG00000167601|hsa:9921,RNF10,ENSG00000022840|hsa:287,ANK2,ENSG00000145362|hsa:2908,NR3C1,ENSG00000113580|hsa:7498,XDH,ENSG00000158125|hsa:1326,MAP3K8,ENSG00000107968|hsa:5142,PDE4B,ENSG00000184588|hsa:27043,PELP1,ENSG00000141456|hsa:3635,INPP5D,ENSG00000168918|hsa:6498,SKIL,ENSG00000136603|hsa:8867,SYNJ1,ENSG00000159082|hsa:25920,NELFB,ENSG00000188986|h…	http://amigo.geneontology.org/cgi-bin/amigo/term_details?term=GO:0048518
positive regulation of chondrocyte differentiation	Biological Process	GO:0032332	1	13	100	11236	0.01	0.001157	0.109774	0.355151	ENSG00000110693	http://amigo.geneontology.org/cgi-bin/amigo/term_details?term=GO:0032332	hsa:55553,SOX6,ENSG00000110693	http://amigo.geneontology.org/cgi-bin/amigo/term_details?term=GO:0032332
positive regulation of blood pressure	Biological Process	GO:0045777	1	13	100	11236	0.01	0.001157	0.109774	0.355151	ENSG00000113448	http://amigo.geneontology.org/cgi-bin/amigo/term_details?term=GO:0045777	hsa:5144,PDE4D,ENSG00000113448	http://amigo.geneontology.org/cgi-bin/amigo/term_details?term=GO:0045777
regulation of homeostatic process	Biological Process	GO:0032844	4	205	100	11236	0.04	0.0182449	0.110027	0.355582	ENSG00000141655|ENSG00000113369|ENSG00000145362|ENSG00000113448	http://amigo.geneontology.org/cgi-bin/amigo/term_details?term=GO:0032844	hsa:8792,TNFRSF11A,ENSG00000141655|hsa:57561,ARRDC3,ENSG00000113369|hsa:287,ANK2,ENSG00000145362|hsa:5144,PDE4D,ENSG00000113448	http://amigo.geneontology.org/cgi-bin/amigo/term_details?term=GO:0032844
biological adhesion	Biological Process	GO:0022610	12	912	100	11236	0.12	0.0811677	0.110293	0.356053	ENSG00000137809|ENSG00000121966|ENSG00000167601|ENSG00000075275|ENSG00000196924|ENSG00000028203|ENSG00000101680|ENSG00000124145|ENSG00000107968|ENSG00000196569|ENSG00000171793|ENSG00000171608	http://amigo.geneontology.org/cgi-bin/amigo/term_details?term=GO:0022610	hsa:22801,ITGA11,ENSG00000137809|hsa:7852,CXCR4,ENSG00000121966|hsa:558,AXL,ENSG00000167601|hsa:9620,CELSR1,ENSG00000075275|hsa:2316,FLNA,ENSG00000196924|hsa:55591,VEZT,ENSG00000028203|hsa:284217,LAMA1,ENSG00000101680|hsa:6385,SDC4,ENSG00000124145|hsa:1326,MAP3K8,ENSG00000107968|hsa:3908,LAMA2,ENSG00000196569|hsa:1503,CTPS1,ENSG00000171793|hsa:5293,PIK3CD,ENSG00000171608	http://amigo.geneontology.org/cgi-bin/amigo/term_details?term=GO:0022610
regulation of organelle assembly	Biological Process	GO:1902115	2	64	100	11236	0.02	0.00569598	0.110964	0.356671	ENSG00000124145|ENSG00000187535	http://amigo.geneontology.org/cgi-bin/amigo/term_details?term=GO:1902115	hsa:6385,SDC4,ENSG00000124145|hsa:9742,IFT140,ENSG00000187535	http://amigo.geneontology.org/cgi-bin/amigo/term_details?term=GO:1902115
lipid oxidation	Biological Process	GO:0034440	2	64	100	11236	0.02	0.00569598	0.110964	0.356671	ENSG00000175198|ENSG00000113790	http://amigo.geneontology.org/cgi-bin/amigo/term_details?term=GO:0034440	hsa:5095,PCCA,ENSG00000175198|hsa:1962,EHHADH,ENSG00000113790	http://amigo.geneontology.org/cgi-bin/amigo/term_details?term=GO:0034440
sequestering of metal ion	Biological Process	GO:0051238	2	64	100	11236	0.02	0.00569598	0.110964	0.356671	ENSG00000145362|ENSG00000113448	http://amigo.geneontology.org/cgi-bin/amigo/term_details?term=GO:0051238	hsa:287,ANK2,ENSG00000145362|hsa:5144,PDE4D,ENSG00000113448	http://amigo.geneontology.org/cgi-bin/amigo/term_details?term=GO:0051238
chondrocyte differentiation	Biological Process	GO:0002062	2	64	100	11236	0.02	0.00569598	0.110964	0.356671	ENSG00000110693|ENSG00000060718	http://amigo.geneontology.org/cgi-bin/amigo/term_details?term=GO:0002062	hsa:55553,SOX6,ENSG00000110693|hsa:1301,COL11A1,ENSG00000060718	http://amigo.geneontology.org/cgi-bin/amigo/term_details?term=GO:0002062
positive regulation of protein modification process	Biological Process	GO:0031401	10	726	100	11236	0.1	0.0646137	0.111133	0.356711	ENSG00000137601|ENSG00000141655|ENSG00000121966|ENSG00000113369|ENSG00000185737|ENSG00000058668|ENSG00000124145|ENSG00000107968|ENSG00000158125|ENSG00000133059	http://amigo.geneontology.org/cgi-bin/amigo/term_details?term=GO:0031401	hsa:4750,NEK1,ENSG00000137601|hsa:8792,TNFRSF11A,ENSG00000141655|hsa:7852,CXCR4,ENSG00000121966|hsa:57561,ARRDC3,ENSG00000113369|hsa:10718,NRG3,ENSG00000185737|hsa:493,ATP2B4,ENSG00000058668|hsa:6385,SDC4,ENSG00000124145|hsa:1326,MAP3K8,ENSG00000107968|hsa:7498,XDH,ENSG00000158125|hsa:25778,DSTYK,ENSG00000133059	http://amigo.geneontology.org/cgi-bin/amigo/term_details?term=GO:0031401
pathogenesis	Biological Process	GO:0009405	4	206	100	11236	0.04	0.0183339	0.11148	0.357169	ENSG00000124145|ENSG00000182022|ENSG00000156515|ENSG00000100504	http://amigo.geneontology.org/cgi-bin/amigo/term_details?term=GO:0009405	hsa:6385,SDC4,ENSG00000124145|hsa:51363,CHST15,ENSG00000182022|hsa:3098,HK1,ENSG00000156515|hsa:5836,PYGL,ENSG00000100504	http://amigo.geneontology.org/cgi-bin/amigo/term_details?term=GO:0009405
positive regulation of phosphorus metabolic process	Biological Process	GO:0010562	9	635	100	11236	0.09	0.0565148	0.111735	0.357215	ENSG00000137601|ENSG00000141655|ENSG00000121966|ENSG00000185737|ENSG00000058668|ENSG00000124145|ENSG00000107968|ENSG00000158125|ENSG00000133059	http://amigo.geneontology.org/cgi-bin/amigo/term_details?term=GO:0010562	hsa:4750,NEK1,ENSG00000137601|hsa:8792,TNFRSF11A,ENSG00000141655|hsa:7852,CXCR4,ENSG00000121966|hsa:10718,NRG3,ENSG00000185737|hsa:493,ATP2B4,ENSG00000058668|hsa:6385,SDC4,ENSG00000124145|hsa:1326,MAP3K8,ENSG00000107968|hsa:7498,XDH,ENSG00000158125|hsa:25778,DSTYK,ENSG00000133059	http://amigo.geneontology.org/cgi-bin/amigo/term_details?term=GO:0010562
positive regulation of phosphate metabolic process	Biological Process	GO:0045937	9	635	100	11236	0.09	0.0565148	0.111735	0.357215	ENSG00000137601|ENSG00000141655|ENSG00000121966|ENSG00000185737|ENSG00000058668|ENSG00000124145|ENSG00000107968|ENSG00000158125|ENSG00000133059	http://amigo.geneontology.org/cgi-bin/amigo/term_details?term=GO:0045937	hsa:4750,NEK1,ENSG00000137601|hsa:8792,TNFRSF11A,ENSG00000141655|hsa:7852,CXCR4,ENSG00000121966|hsa:10718,NRG3,ENSG00000185737|hsa:493,ATP2B4,ENSG00000058668|hsa:6385,SDC4,ENSG00000124145|hsa:1326,MAP3K8,ENSG00000107968|hsa:7498,XDH,ENSG00000158125|hsa:25778,DSTYK,ENSG00000133059	http://amigo.geneontology.org/cgi-bin/amigo/term_details?term=GO:0045937
eye development	Biological Process	GO:0001654	4	207	100	11236	0.04	0.0184229	0.112942	0.360685	ENSG00000101680|ENSG00000136603|ENSG00000187535|ENSG00000134138	http://amigo.geneontology.org/cgi-bin/amigo/term_details?term=GO:0001654	hsa:284217,LAMA1,ENSG00000101680|hsa:6498,SKIL,ENSG00000136603|hsa:9742,IFT140,ENSG00000187535|hsa:4212,MEIS2,ENSG00000134138	http://amigo.geneontology.org/cgi-bin/amigo/term_details?term=GO:0001654
respiratory tube development	Biological Process	GO:0030323	3	132	100	11236	0.03	0.011748	0.113249	0.360888	ENSG00000101680|ENSG00000075275|ENSG00000113448	http://amigo.geneontology.org/cgi-bin/amigo/term_details?term=GO:0030323	hsa:284217,LAMA1,ENSG00000101680|hsa:9620,CELSR1,ENSG00000075275|hsa:5144,PDE4D,ENSG00000113448	http://amigo.geneontology.org/cgi-bin/amigo/term_details?term=GO:0030323
cAMP metabolic process	Biological Process	GO:0046058	2	65	100	11236	0.02	0.00578498	0.11385	0.361144	ENSG00000184588|ENSG00000113448	http://amigo.geneontology.org/cgi-bin/amigo/term_details?term=GO:0046058	hsa:5142,PDE4B,ENSG00000184588|hsa:5144,PDE4D,ENSG00000113448	http://amigo.geneontology.org/cgi-bin/amigo/term_details?term=GO:0046058
protein localization to cilium	Biological Process	GO:0061512	1	14	100	11236	0.01	0.001246	0.117706	0.361144	ENSG00000187535	http://amigo.geneontology.org/cgi-bin/amigo/term_details?term=GO:0061512	hsa:9742,IFT140,ENSG00000187535	http://amigo.geneontology.org/cgi-bin/amigo/term_details?term=GO:0061512
negative regulation of blood circulation	Biological Process	GO:1903523	1	14	100	11236	0.01	0.001246	0.117706	0.361144	ENSG00000113448	http://amigo.geneontology.org/cgi-bin/amigo/term_details?term=GO:1903523	hsa:5144,PDE4D,ENSG00000113448	http://amigo.geneontology.org/cgi-bin/amigo/term_details?term=GO:1903523
regulation of multicellular organismal development	Biological Process	GO:2000026	12	923	100	11236	0.12	0.0821467	0.117661	0.361144	ENSG00000136603|ENSG00000078725|ENSG00000121966|ENSG00000167601|ENSG00000022840|ENSG00000075275|ENSG00000101680|ENSG00000110693|ENSG00000158125|ENSG00000196569|ENSG00000134138|ENSG00000187908	http://amigo.geneontology.org/cgi-bin/amigo/term_details?term=GO:2000026	hsa:6498,SKIL,ENSG00000136603|hsa:1620,BRINP1,ENSG00000078725|hsa:7852,CXCR4,ENSG00000121966|hsa:558,AXL,ENSG00000167601|hsa:9921,RNF10,ENSG00000022840|hsa:9620,CELSR1,ENSG00000075275|hsa:284217,LAMA1,ENSG00000101680|hsa:55553,SOX6,ENSG00000110693|hsa:7498,XDH,ENSG00000158125|hsa:3908,LAMA2,ENSG00000196569|hsa:4212,MEIS2,ENSG00000134138|hsa:1755,DMBT1,ENSG00000187908	http://amigo.geneontology.org/cgi-bin/amigo/term_details?term=GO:2000026
corticosteroid receptor signaling pathway	Biological Process	GO:0031958	1	14	100	11236	0.01	0.001246	0.117706	0.361144	ENSG00000113580	http://amigo.geneontology.org/cgi-bin/amigo/term_details?term=GO:0031958	hsa:2908,NR3C1,ENSG00000113580	http://amigo.geneontology.org/cgi-bin/amigo/term_details?term=GO:0031958
positive regulation of focal adhesion assembly	Biological Process	GO:0051894	1	14	100	11236	0.01	0.001246	0.117706	0.361144	ENSG00000124145	http://amigo.geneontology.org/cgi-bin/amigo/term_details?term=GO:0051894	hsa:6385,SDC4,ENSG00000124145	http://amigo.geneontology.org/cgi-bin/amigo/term_details?term=GO:0051894
pyrimidine ribonucleoside triphosphate biosynthetic process	Biological Process	GO:0009209	1	14	100	11236	0.01	0.001246	0.117706	0.361144	ENSG00000171793	http://amigo.geneontology.org/cgi-bin/amigo/term_details?term=GO:0009209	hsa:1503,CTPS1,ENSG00000171793	http://amigo.geneontology.org/cgi-bin/amigo/term_details?term=GO:0009209
mammary gland lobule development	Biological Process	GO:0061377	1	14	100	11236	0.01	0.001246	0.117706	0.361144	ENSG00000141655	http://amigo.geneontology.org/cgi-bin/amigo/term_details?term=GO:0061377	hsa:8792,TNFRSF11A,ENSG00000141655	http://amigo.geneontology.org/cgi-bin/amigo/term_details?term=GO:0061377
mammary gland alveolus development	Biological Process	GO:0060749	1	14	100	11236	0.01	0.001246	0.117706	0.361144	ENSG00000141655	http://amigo.geneontology.org/cgi-bin/amigo/term_details?term=GO:0060749	hsa:8792,TNFRSF11A,ENSG00000141655	http://amigo.geneontology.org/cgi-bin/amigo/term_details?term=GO:0060749
exosomal secretion	Biological Process	GO:1990182	1	14	100	11236	0.01	0.001246	0.117706	0.361144	ENSG00000124145	http://amigo.geneontology.org/cgi-bin/amigo/term_details?term=GO:1990182	hsa:6385,SDC4,ENSG00000124145	http://amigo.geneontology.org/cgi-bin/amigo/term_details?term=GO:1990182
sphingomyelin metabolic process	Biological Process	GO:0006684	1	14	100	11236	0.01	0.001246	0.117706	0.361144	ENSG00000135587	http://amigo.geneontology.org/cgi-bin/amigo/term_details?term=GO:0006684	hsa:6610,SMPD2,ENSG00000135587	http://amigo.geneontology.org/cgi-bin/amigo/term_details?term=GO:0006684
ear morphogenesis	Biological Process	GO:0042471	2	66	100	11236	0.02	0.00587398	0.116755	0.361144	ENSG00000060718|ENSG00000075275	http://amigo.geneontology.org/cgi-bin/amigo/term_details?term=GO:0042471	hsa:1301,COL11A1,ENSG00000060718|hsa:9620,CELSR1,ENSG00000075275	http://amigo.geneontology.org/cgi-bin/amigo/term_details?term=GO:0042471
microtubule nucleation	Biological Process	GO:0007020	1	14	100	11236	0.01	0.001246	0.117706	0.361144	ENSG00000125746	http://amigo.geneontology.org/cgi-bin/amigo/term_details?term=GO:0007020	hsa:24139,EML2,ENSG00000125746	http://amigo.geneontology.org/cgi-bin/amigo/term_details?term=GO:0007020
synaptic transmission, cholinergic	Biological Process	GO:0007271	1	14	100	11236	0.01	0.001246	0.117706	0.361144	ENSG00000196569	http://amigo.geneontology.org/cgi-bin/amigo/term_details?term=GO:0007271	hsa:3908,LAMA2,ENSG00000196569	http://amigo.geneontology.org/cgi-bin/amigo/term_details?term=GO:0007271
regulation of the force of heart contraction	Biological Process	GO:0002026	1	14	100	11236	0.01	0.001246	0.117706	0.361144	ENSG00000058668	http://amigo.geneontology.org/cgi-bin/amigo/term_details?term=GO:0002026	hsa:493,ATP2B4,ENSG00000058668	http://amigo.geneontology.org/cgi-bin/amigo/term_details?term=GO:0002026
pyruvate metabolic process	Biological Process	GO:0006090	2	65	100	11236	0.02	0.00578498	0.11385	0.361144	ENSG00000181192|ENSG00000156515	http://amigo.geneontology.org/cgi-bin/amigo/term_details?term=GO:0006090	hsa:55526,DHTKD1,ENSG00000181192|hsa:3098,HK1,ENSG00000156515	http://amigo.geneontology.org/cgi-bin/amigo/term_details?term=GO:0006090
negative regulation of Rho protein signal transduction	Biological Process	GO:0035024	1	14	100	11236	0.01	0.001246	0.117706	0.361144	ENSG00000173611	http://amigo.geneontology.org/cgi-bin/amigo/term_details?term=GO:0035024	hsa:286205,SCAI,ENSG00000173611	http://amigo.geneontology.org/cgi-bin/amigo/term_details?term=GO:0035024
regulation of voltage-gated calcium channel activity	Biological Process	GO:1901385	1	14	100	11236	0.01	0.001246	0.117706	0.361144	ENSG00000184588	http://amigo.geneontology.org/cgi-bin/amigo/term_details?term=GO:1901385	hsa:5142,PDE4B,ENSG00000184588	http://amigo.geneontology.org/cgi-bin/amigo/term_details?term=GO:1901385
positive regulation of cellular process	Biological Process	GO:0048522	31	2845	100	11236	0.31	0.253204	0.11706	0.361144	ENSG00000145703|ENSG00000101977|ENSG00000167601|ENSG00000022840|ENSG00000148346|ENSG00000185737|ENSG00000145362|ENSG00000196924|ENSG00000110693|ENSG00000113580|ENSG00000158125|ENSG00000107968|ENSG00000187908|ENSG00000141456|ENSG00000133059|ENSG00000136603|ENSG00000159082|ENSG00000137601|ENSG00000078725|ENSG00000141655|ENSG00000188986|ENSG00000121966|ENSG00000113369|ENSG00000058668|ENSG00000113448…	http://amigo.geneontology.org/cgi-bin/amigo/term_details?term=GO:0048522	hsa:10788,IQGAP2,ENSG00000145703|hsa:4168,MCF2,ENSG00000101977|hsa:558,AXL,ENSG00000167601|hsa:9921,RNF10,ENSG00000022840|hsa:3934,LCN2,ENSG00000148346|hsa:10718,NRG3,ENSG00000185737|hsa:287,ANK2,ENSG00000145362|hsa:2316,FLNA,ENSG00000196924|hsa:55553,SOX6,ENSG00000110693|hsa:2908,NR3C1,ENSG00000113580|hsa:7498,XDH,ENSG00000158125|hsa:1326,MAP3K8,ENSG00000107968|hsa:1755,DMBT1,ENSG00000187908|hsa…	http://amigo.geneontology.org/cgi-bin/amigo/term_details?term=GO:0048522
MAPK cascade	Biological Process	GO:0000165	7	460	100	11236	0.07	0.0409398	0.115374	0.361144	ENSG00000158125|ENSG00000107968|ENSG00000137601|ENSG00000141655|ENSG00000121966|ENSG00000133059|ENSG00000154277	http://amigo.geneontology.org/cgi-bin/amigo/term_details?term=GO:0000165	hsa:7498,XDH,ENSG00000158125|hsa:1326,MAP3K8,ENSG00000107968|hsa:4750,NEK1,ENSG00000137601|hsa:8792,TNFRSF11A,ENSG00000141655|hsa:7852,CXCR4,ENSG00000121966|hsa:25778,DSTYK,ENSG00000133059|hsa:7345,UCHL1,ENSG00000154277	http://amigo.geneontology.org/cgi-bin/amigo/term_details?term=GO:0000165
inositol phosphate-mediated signaling	Biological Process	GO:0048016	1	14	100	11236	0.01	0.001246	0.117706	0.361144	ENSG00000058668	http://amigo.geneontology.org/cgi-bin/amigo/term_details?term=GO:0048016	hsa:493,ATP2B4,ENSG00000058668	http://amigo.geneontology.org/cgi-bin/amigo/term_details?term=GO:0048016
regulation of transmembrane transport	Biological Process	GO:0034762	4	209	100	11236	0.04	0.0186009	0.115891	0.361144	ENSG00000184588|ENSG00000058668|ENSG00000145362|ENSG00000113448	http://amigo.geneontology.org/cgi-bin/amigo/term_details?term=GO:0034762	hsa:5142,PDE4B,ENSG00000184588|hsa:493,ATP2B4,ENSG00000058668|hsa:287,ANK2,ENSG00000145362|hsa:5144,PDE4D,ENSG00000113448	http://amigo.geneontology.org/cgi-bin/amigo/term_details?term=GO:0034762
inner cell mass cell proliferation	Biological Process	GO:0001833	1	14	100	11236	0.01	0.001246	0.117706	0.361144	ENSG00000187908	http://amigo.geneontology.org/cgi-bin/amigo/term_details?term=GO:0001833	hsa:1755,DMBT1,ENSG00000187908	http://amigo.geneontology.org/cgi-bin/amigo/term_details?term=GO:0001833
biological regulation	Biological Process	GO:0065007	66	6704	100	11236	0.66	0.596654	0.115457	0.361144	ENSG00000167601|ENSG00000022840|ENSG00000123609|ENSG00000145362|ENSG00000107968|ENSG00000164675|ENSG00000214944|ENSG00000168918|ENSG00000133083|ENSG00000137809|ENSG00000173611|ENSG00000146143|ENSG00000188986|ENSG00000156011|ENSG00000197608|ENSG00000075275|ENSG00000154277|ENSG00000134138|ENSG00000025039|ENSG00000171608|ENSG00000186376|ENSG00000100504|ENSG00000093167|ENSG00000124107|ENSG00000058091…	http://amigo.geneontology.org/cgi-bin/amigo/term_details?term=GO:0065007	hsa:558,AXL,ENSG00000167601|hsa:9921,RNF10,ENSG00000022840|hsa:9111,NMI,ENSG00000123609|hsa:287,ANK2,ENSG00000145362|hsa:1326,MAP3K8,ENSG00000107968|hsa:154865,IQUB,ENSG00000164675|hsa:64283,ARHGEF28,ENSG00000214944|hsa:3635,INPP5D,ENSG00000168918|hsa:9201,DCLK1,ENSG00000133083|hsa:22801,ITGA11,ENSG00000137809|hsa:286205,SCAI,ENSG00000173611|hsa:5558,PRIM2,ENSG00000146143|hsa:25920,NELFB,ENSG0000…	http://amigo.geneontology.org/cgi-bin/amigo/term_details?term=GO:0065007
positive regulation of molecular function	Biological Process	GO:0044093	13	1017	100	11236	0.13	0.0905126	0.116548	0.361144	ENSG00000137601|ENSG00000141655|ENSG00000156011|ENSG00000121966|ENSG00000113369|ENSG00000185737|ENSG00000058668|ENSG00000145362|ENSG00000124145|ENSG00000107968|ENSG00000158125|ENSG00000133059|ENSG00000160145	http://amigo.geneontology.org/cgi-bin/amigo/term_details?term=GO:0044093	hsa:4750,NEK1,ENSG00000137601|hsa:8792,TNFRSF11A,ENSG00000141655|hsa:23362,PSD3,ENSG00000156011|hsa:7852,CXCR4,ENSG00000121966|hsa:57561,ARRDC3,ENSG00000113369|hsa:10718,NRG3,ENSG00000185737|hsa:493,ATP2B4,ENSG00000058668|hsa:287,ANK2,ENSG00000145362|hsa:6385,SDC4,ENSG00000124145|hsa:1326,MAP3K8,ENSG00000107968|hsa:7498,XDH,ENSG00000158125|hsa:25778,DSTYK,ENSG00000133059|hsa:8997,KALRN,ENSG000001…	http://amigo.geneontology.org/cgi-bin/amigo/term_details?term=GO:0044093
monosaccharide biosynthetic process	Biological Process	GO:0046364	2	66	100	11236	0.02	0.00587398	0.116755	0.361144	ENSG00000113580|ENSG00000182022	http://amigo.geneontology.org/cgi-bin/amigo/term_details?term=GO:0046364	hsa:2908,NR3C1,ENSG00000113580|hsa:51363,CHST15,ENSG00000182022	http://amigo.geneontology.org/cgi-bin/amigo/term_details?term=GO:0046364
icosanoid secretion	Biological Process	GO:0032309	1	14	100	11236	0.01	0.001246	0.117706	0.361144	ENSG00000141655	http://amigo.geneontology.org/cgi-bin/amigo/term_details?term=GO:0032309	hsa:8792,TNFRSF11A,ENSG00000141655	http://amigo.geneontology.org/cgi-bin/amigo/term_details?term=GO:0032309
response to hydrogen peroxide	Biological Process	GO:0042542	2	67	100	11236	0.02	0.00596298	0.119679	0.364934	ENSG00000167601|ENSG00000148346	http://amigo.geneontology.org/cgi-bin/amigo/term_details?term=GO:0042542	hsa:558,AXL,ENSG00000167601|hsa:3934,LCN2,ENSG00000148346	http://amigo.geneontology.org/cgi-bin/amigo/term_details?term=GO:0042542
endothelium development	Biological Process	GO:0003158	2	67	100	11236	0.02	0.00596298	0.119679	0.364934	ENSG00000158125|ENSG00000113448	http://amigo.geneontology.org/cgi-bin/amigo/term_details?term=GO:0003158	hsa:7498,XDH,ENSG00000158125|hsa:5144,PDE4D,ENSG00000113448	http://amigo.geneontology.org/cgi-bin/amigo/term_details?term=GO:0003158
protein heterooligomerization	Biological Process	GO:0051291	2	67	100	11236	0.02	0.00596298	0.119679	0.364934	ENSG00000136603|ENSG00000146197	http://amigo.geneontology.org/cgi-bin/amigo/term_details?term=GO:0051291	hsa:6498,SKIL,ENSG00000136603|hsa:222663,SCUBE3,ENSG00000146197	http://amigo.geneontology.org/cgi-bin/amigo/term_details?term=GO:0051291
embryonic skeletal system development	Biological Process	GO:0048706	2	67	100	11236	0.02	0.00596298	0.119679	0.364934	ENSG00000060718|ENSG00000169762	http://amigo.geneontology.org/cgi-bin/amigo/term_details?term=GO:0048706	hsa:1301,COL11A1,ENSG00000060718|hsa:202018,TAPT1,ENSG00000169762	http://amigo.geneontology.org/cgi-bin/amigo/term_details?term=GO:0048706
small molecule metabolic process	Biological Process	GO:0044281	19	1615	100	11236	0.19	0.143734	0.120674	0.367591	ENSG00000113790|ENSG00000100504|ENSG00000113580|ENSG00000158125|ENSG00000155085|ENSG00000184588|ENSG00000168918|ENSG00000181192|ENSG00000156515|ENSG00000171793|ENSG00000159082|ENSG00000165092|ENSG00000182022|ENSG00000058668|ENSG00000113448|ENSG00000124145|ENSG00000175198|ENSG00000135587|ENSG00000171608	http://amigo.geneontology.org/cgi-bin/amigo/term_details?term=GO:0044281	hsa:1962,EHHADH,ENSG00000113790|hsa:5836,PYGL,ENSG00000100504|hsa:2908,NR3C1,ENSG00000113580|hsa:7498,XDH,ENSG00000158125|hsa:221264,AK9,ENSG00000155085|hsa:5142,PDE4B,ENSG00000184588|hsa:3635,INPP5D,ENSG00000168918|hsa:55526,DHTKD1,ENSG00000181192|hsa:3098,HK1,ENSG00000156515|hsa:1503,CTPS1,ENSG00000171793|hsa:8867,SYNJ1,ENSG00000159082|hsa:216,ALDH1A1,ENSG00000165092|hsa:51363,CHST15,ENSG000001…	http://amigo.geneontology.org/cgi-bin/amigo/term_details?term=GO:0044281
chemokine-mediated signaling pathway	Biological Process	GO:0070098	1	15	100	11236	0.01	0.00133499	0.125568	0.369647	ENSG00000121966	http://amigo.geneontology.org/cgi-bin/amigo/term_details?term=GO:0070098	hsa:7852,CXCR4,ENSG00000121966	http://amigo.geneontology.org/cgi-bin/amigo/term_details?term=GO:0070098
positive regulation of cell junction assembly	Biological Process	GO:1901890	1	15	100	11236	0.01	0.00133499	0.125568	0.369647	ENSG00000124145	http://amigo.geneontology.org/cgi-bin/amigo/term_details?term=GO:1901890	hsa:6385,SDC4,ENSG00000124145	http://amigo.geneontology.org/cgi-bin/amigo/term_details?term=GO:1901890
regulation of heart rate by cardiac conduction	Biological Process	GO:0086091	1	15	100	11236	0.01	0.00133499	0.125568	0.369647	ENSG00000145362	http://amigo.geneontology.org/cgi-bin/amigo/term_details?term=GO:0086091	hsa:287,ANK2,ENSG00000145362	http://amigo.geneontology.org/cgi-bin/amigo/term_details?term=GO:0086091
organ morphogenesis	Biological Process	GO:0009887	8	556	100	11236	0.08	0.0494838	0.121708	0.369647	ENSG00000138759|ENSG00000187535|ENSG00000185737|ENSG00000075275|ENSG00000113580|ENSG00000101680|ENSG00000060718|ENSG00000075223	http://amigo.geneontology.org/cgi-bin/amigo/term_details?term=GO:0009887	hsa:80144,FRAS1,ENSG00000138759|hsa:9742,IFT140,ENSG00000187535|hsa:10718,NRG3,ENSG00000185737|hsa:9620,CELSR1,ENSG00000075275|hsa:2908,NR3C1,ENSG00000113580|hsa:284217,LAMA1,ENSG00000101680|hsa:1301,COL11A1,ENSG00000060718|hsa:10512,SEMA3C,ENSG00000075223	http://amigo.geneontology.org/cgi-bin/amigo/term_details?term=GO:0009887
regulation of oligodendrocyte differentiation	Biological Process	GO:0048713	1	15	100	11236	0.01	0.00133499	0.125568	0.369647	ENSG00000121966	http://amigo.geneontology.org/cgi-bin/amigo/term_details?term=GO:0048713	hsa:7852,CXCR4,ENSG00000121966	http://amigo.geneontology.org/cgi-bin/amigo/term_details?term=GO:0048713
neutrophil activation	Biological Process	GO:0042119	1	15	100	11236	0.01	0.00133499	0.125568	0.369647	ENSG00000121966	http://amigo.geneontology.org/cgi-bin/amigo/term_details?term=GO:0042119	hsa:7852,CXCR4,ENSG00000121966	http://amigo.geneontology.org/cgi-bin/amigo/term_details?term=GO:0042119
nucleoside diphosphate phosphorylation	Biological Process	GO:0006165	1	15	100	11236	0.01	0.00133499	0.125568	0.369647	ENSG00000155085	http://amigo.geneontology.org/cgi-bin/amigo/term_details?term=GO:0006165	hsa:221264,AK9,ENSG00000155085	http://amigo.geneontology.org/cgi-bin/amigo/term_details?term=GO:0006165
ectodermal placode development	Biological Process	GO:0071696	1	15	100	11236	0.01	0.00133499	0.125568	0.369647	ENSG00000185737	http://amigo.geneontology.org/cgi-bin/amigo/term_details?term=GO:0071696	hsa:10718,NRG3,ENSG00000185737	http://amigo.geneontology.org/cgi-bin/amigo/term_details?term=GO:0071696
motor neuron axon guidance	Biological Process	GO:0008045	1	15	100	11236	0.01	0.00133499	0.125568	0.369647	ENSG00000121966	http://amigo.geneontology.org/cgi-bin/amigo/term_details?term=GO:0008045	hsa:7852,CXCR4,ENSG00000121966	http://amigo.geneontology.org/cgi-bin/amigo/term_details?term=GO:0008045
ectodermal placode morphogenesis	Biological Process	GO:0071697	1	15	100	11236	0.01	0.00133499	0.125568	0.369647	ENSG00000185737	http://amigo.geneontology.org/cgi-bin/amigo/term_details?term=GO:0071697	hsa:10718,NRG3,ENSG00000185737	http://amigo.geneontology.org/cgi-bin/amigo/term_details?term=GO:0071697
positive regulation of heart contraction	Biological Process	GO:0045823	1	15	100	11236	0.01	0.00133499	0.125568	0.369647	ENSG00000113448	http://amigo.geneontology.org/cgi-bin/amigo/term_details?term=GO:0045823	hsa:5144,PDE4D,ENSG00000113448	http://amigo.geneontology.org/cgi-bin/amigo/term_details?term=GO:0045823
cellular response to reactive oxygen species	Biological Process	GO:0034614	2	69	100	11236	0.02	0.00614098	0.12558	0.369647	ENSG00000167601|ENSG00000148346	http://amigo.geneontology.org/cgi-bin/amigo/term_details?term=GO:0034614	hsa:558,AXL,ENSG00000167601|hsa:3934,LCN2,ENSG00000148346	http://amigo.geneontology.org/cgi-bin/amigo/term_details?term=GO:0034614
activation of immune response	Biological Process	GO:0002253	5	296	100	11236	0.05	0.0263439	0.123943	0.369647	ENSG00000184588|ENSG00000187908|ENSG00000168918|ENSG00000171608|ENSG00000113448	http://amigo.geneontology.org/cgi-bin/amigo/term_details?term=GO:0002253	hsa:5142,PDE4B,ENSG00000184588|hsa:1755,DMBT1,ENSG00000187908|hsa:3635,INPP5D,ENSG00000168918|hsa:5293,PIK3CD,ENSG00000171608|hsa:5144,PDE4D,ENSG00000113448	http://amigo.geneontology.org/cgi-bin/amigo/term_details?term=GO:0002253
multicellular organismal reproductive behavior	Biological Process	GO:0033057	1	15	100	11236	0.01	0.00133499	0.125568	0.369647	ENSG00000113580	http://amigo.geneontology.org/cgi-bin/amigo/term_details?term=GO:0033057	hsa:2908,NR3C1,ENSG00000113580	http://amigo.geneontology.org/cgi-bin/amigo/term_details?term=GO:0033057
pyrimidine ribonucleoside triphosphate metabolic process	Biological Process	GO:0009208	1	15	100	11236	0.01	0.00133499	0.125568	0.369647	ENSG00000171793	http://amigo.geneontology.org/cgi-bin/amigo/term_details?term=GO:0009208	hsa:1503,CTPS1,ENSG00000171793	http://amigo.geneontology.org/cgi-bin/amigo/term_details?term=GO:0009208
ectodermal placode formation	Biological Process	GO:0060788	1	15	100	11236	0.01	0.00133499	0.125568	0.369647	ENSG00000185737	http://amigo.geneontology.org/cgi-bin/amigo/term_details?term=GO:0060788	hsa:10718,NRG3,ENSG00000185737	http://amigo.geneontology.org/cgi-bin/amigo/term_details?term=GO:0060788
negative regulation of oxidoreductase activity	Biological Process	GO:0051354	1	15	100	11236	0.01	0.00133499	0.125568	0.369647	ENSG00000058668	http://amigo.geneontology.org/cgi-bin/amigo/term_details?term=GO:0051354	hsa:493,ATP2B4,ENSG00000058668	http://amigo.geneontology.org/cgi-bin/amigo/term_details?term=GO:0051354
cellular response to estrogen stimulus	Biological Process	GO:0071391	1	15	100	11236	0.01	0.00133499	0.125568	0.369647	ENSG00000141456	http://amigo.geneontology.org/cgi-bin/amigo/term_details?term=GO:0071391	hsa:27043,PELP1,ENSG00000141456	http://amigo.geneontology.org/cgi-bin/amigo/term_details?term=GO:0071391
cell communication by electrical coupling involved in cardiac conduction	Biological Process	GO:0086064	1	15	100	11236	0.01	0.00133499	0.125568	0.369647	ENSG00000113448	http://amigo.geneontology.org/cgi-bin/amigo/term_details?term=GO:0086064	hsa:5144,PDE4D,ENSG00000113448	http://amigo.geneontology.org/cgi-bin/amigo/term_details?term=GO:0086064
response to ischemia	Biological Process	GO:0002931	1	15	100	11236	0.01	0.00133499	0.125568	0.369647	ENSG00000154277	http://amigo.geneontology.org/cgi-bin/amigo/term_details?term=GO:0002931	hsa:7345,UCHL1,ENSG00000154277	http://amigo.geneontology.org/cgi-bin/amigo/term_details?term=GO:0002931
regulation of signaling	Biological Process	GO:0023051	22	1924	100	11236	0.22	0.171235	0.123226	0.369647	ENSG00000101977|ENSG00000167601|ENSG00000196924|ENSG00000113580|ENSG00000158125|ENSG00000107968|ENSG00000058091|ENSG00000133059|ENSG00000136603|ENSG00000173611|ENSG00000159082|ENSG00000137601|ENSG00000141655|ENSG00000156011|ENSG00000121966|ENSG00000113369|ENSG00000058668|ENSG00000154277|ENSG00000113448|ENSG00000196569|ENSG00000160145|ENSG00000025039	http://amigo.geneontology.org/cgi-bin/amigo/term_details?term=GO:0023051	hsa:4168,MCF2,ENSG00000101977|hsa:558,AXL,ENSG00000167601|hsa:2316,FLNA,ENSG00000196924|hsa:2908,NR3C1,ENSG00000113580|hsa:7498,XDH,ENSG00000158125|hsa:1326,MAP3K8,ENSG00000107968|hsa:5218,CDK14,ENSG00000058091|hsa:25778,DSTYK,ENSG00000133059|hsa:6498,SKIL,ENSG00000136603|hsa:286205,SCAI,ENSG00000173611|hsa:8867,SYNJ1,ENSG00000159082|hsa:4750,NEK1,ENSG00000137601|hsa:8792,TNFRSF11A,ENSG0000014165…	http://amigo.geneontology.org/cgi-bin/amigo/term_details?term=GO:0023051
regulation of protein phosphorylation	Biological Process	GO:0001932	11	836	100	11236	0.11	0.0744037	0.123302	0.369647	ENSG00000137601|ENSG00000141655|ENSG00000121966|ENSG00000185737|ENSG00000058668|ENSG00000154277|ENSG00000113448|ENSG00000124145|ENSG00000107968|ENSG00000158125|ENSG00000133059	http://amigo.geneontology.org/cgi-bin/amigo/term_details?term=GO:0001932	hsa:4750,NEK1,ENSG00000137601|hsa:8792,TNFRSF11A,ENSG00000141655|hsa:7852,CXCR4,ENSG00000121966|hsa:10718,NRG3,ENSG00000185737|hsa:493,ATP2B4,ENSG00000058668|hsa:7345,UCHL1,ENSG00000154277|hsa:5144,PDE4D,ENSG00000113448|hsa:6385,SDC4,ENSG00000124145|hsa:1326,MAP3K8,ENSG00000107968|hsa:7498,XDH,ENSG00000158125|hsa:25778,DSTYK,ENSG00000133059	http://amigo.geneontology.org/cgi-bin/amigo/term_details?term=GO:0001932
regulation of cardiac muscle contraction by regulation of the release of sequestered calcium ion	Biological Process	GO:0010881	1	15	100	11236	0.01	0.00133499	0.125568	0.369647	ENSG00000145362	http://amigo.geneontology.org/cgi-bin/amigo/term_details?term=GO:0010881	hsa:287,ANK2,ENSG00000145362	http://amigo.geneontology.org/cgi-bin/amigo/term_details?term=GO:0010881
metanephros morphogenesis	Biological Process	GO:0003338	1	15	100	11236	0.01	0.00133499	0.125568	0.369647	ENSG00000138759	http://amigo.geneontology.org/cgi-bin/amigo/term_details?term=GO:0003338	hsa:80144,FRAS1,ENSG00000138759	http://amigo.geneontology.org/cgi-bin/amigo/term_details?term=GO:0003338
positive regulation of adherens junction organization	Biological Process	GO:1903393	1	15	100	11236	0.01	0.00133499	0.125568	0.369647	ENSG00000124145	http://amigo.geneontology.org/cgi-bin/amigo/term_details?term=GO:1903393	hsa:6385,SDC4,ENSG00000124145	http://amigo.geneontology.org/cgi-bin/amigo/term_details?term=GO:1903393
regulation of cell communication	Biological Process	GO:0010646	22	1929	100	11236	0.22	0.17168	0.125746	0.369769	ENSG00000101977|ENSG00000167601|ENSG00000196924|ENSG00000113580|ENSG00000158125|ENSG00000107968|ENSG00000058091|ENSG00000133059|ENSG00000136603|ENSG00000173611|ENSG00000159082|ENSG00000137601|ENSG00000141655|ENSG00000156011|ENSG00000121966|ENSG00000113369|ENSG00000058668|ENSG00000154277|ENSG00000113448|ENSG00000196569|ENSG00000160145|ENSG00000025039	http://amigo.geneontology.org/cgi-bin/amigo/term_details?term=GO:0010646	hsa:4168,MCF2,ENSG00000101977|hsa:558,AXL,ENSG00000167601|hsa:2316,FLNA,ENSG00000196924|hsa:2908,NR3C1,ENSG00000113580|hsa:7498,XDH,ENSG00000158125|hsa:1326,MAP3K8,ENSG00000107968|hsa:5218,CDK14,ENSG00000058091|hsa:25778,DSTYK,ENSG00000133059|hsa:6498,SKIL,ENSG00000136603|hsa:286205,SCAI,ENSG00000173611|hsa:8867,SYNJ1,ENSG00000159082|hsa:4750,NEK1,ENSG00000137601|hsa:8792,TNFRSF11A,ENSG0000014165…	http://amigo.geneontology.org/cgi-bin/amigo/term_details?term=GO:0010646
skin development	Biological Process	GO:0043588	3	139	100	11236	0.03	0.012371	0.126821	0.37256	ENSG00000138759|ENSG00000113369|ENSG00000075275	http://amigo.geneontology.org/cgi-bin/amigo/term_details?term=GO:0043588	hsa:80144,FRAS1,ENSG00000138759|hsa:57561,ARRDC3,ENSG00000113369|hsa:9620,CELSR1,ENSG00000075275	http://amigo.geneontology.org/cgi-bin/amigo/term_details?term=GO:0043588
regulation of signal transduction	Biological Process	GO:0009966	20	1728	100	11236	0.2	0.153791	0.127119	0.373066	ENSG00000101977|ENSG00000167601|ENSG00000196924|ENSG00000113580|ENSG00000158125|ENSG00000107968|ENSG00000058091|ENSG00000133059|ENSG00000136603|ENSG00000173611|ENSG00000137601|ENSG00000141655|ENSG00000156011|ENSG00000121966|ENSG00000113369|ENSG00000058668|ENSG00000154277|ENSG00000113448|ENSG00000160145|ENSG00000025039	http://amigo.geneontology.org/cgi-bin/amigo/term_details?term=GO:0009966	hsa:4168,MCF2,ENSG00000101977|hsa:558,AXL,ENSG00000167601|hsa:2316,FLNA,ENSG00000196924|hsa:2908,NR3C1,ENSG00000113580|hsa:7498,XDH,ENSG00000158125|hsa:1326,MAP3K8,ENSG00000107968|hsa:5218,CDK14,ENSG00000058091|hsa:25778,DSTYK,ENSG00000133059|hsa:6498,SKIL,ENSG00000136603|hsa:286205,SCAI,ENSG00000173611|hsa:4750,NEK1,ENSG00000137601|hsa:8792,TNFRSF11A,ENSG00000141655|hsa:23362,PSD3,ENSG0000015601…	http://amigo.geneontology.org/cgi-bin/amigo/term_details?term=GO:0009966
ribonucleoside metabolic process	Biological Process	GO:0009119	4	217	100	11236	0.04	0.0193129	0.128021	0.374973	ENSG00000155085|ENSG00000181192|ENSG00000156515|ENSG00000171793	http://amigo.geneontology.org/cgi-bin/amigo/term_details?term=GO:0009119	hsa:221264,AK9,ENSG00000155085|hsa:55526,DHTKD1,ENSG00000181192|hsa:3098,HK1,ENSG00000156515|hsa:1503,CTPS1,ENSG00000171793	http://amigo.geneontology.org/cgi-bin/amigo/term_details?term=GO:0009119
ion homeostasis	Biological Process	GO:0050801	6	385	100	11236	0.06	0.0342649	0.128366	0.375614	ENSG00000121966|ENSG00000148346|ENSG00000058668|ENSG00000145362|ENSG00000113739|ENSG00000113448	http://amigo.geneontology.org/cgi-bin/amigo/term_details?term=GO:0050801	hsa:7852,CXCR4,ENSG00000121966|hsa:3934,LCN2,ENSG00000148346|hsa:493,ATP2B4,ENSG00000058668|hsa:287,ANK2,ENSG00000145362|hsa:8614,STC2,ENSG00000113739|hsa:5144,PDE4D,ENSG00000113448	http://amigo.geneontology.org/cgi-bin/amigo/term_details?term=GO:0050801
actin filament-based process	Biological Process	GO:0030029	7	474	100	11236	0.07	0.0421858	0.129265	0.377182	ENSG00000196924|ENSG00000145703|ENSG00000124145|ENSG00000184588|ENSG00000075275|ENSG00000145362|ENSG00000113448	http://amigo.geneontology.org/cgi-bin/amigo/term_details?term=GO:0030029	hsa:2316,FLNA,ENSG00000196924|hsa:10788,IQGAP2,ENSG00000145703|hsa:6385,SDC4,ENSG00000124145|hsa:5142,PDE4B,ENSG00000184588|hsa:9620,CELSR1,ENSG00000075275|hsa:287,ANK2,ENSG00000145362|hsa:5144,PDE4D,ENSG00000113448	http://amigo.geneontology.org/cgi-bin/amigo/term_details?term=GO:0030029
organophosphate biosynthetic process	Biological Process	GO:0090407	6	386	100	11236	0.06	0.0343539	0.129504	0.377456	ENSG00000159082|ENSG00000155085|ENSG00000168918|ENSG00000171793|ENSG00000100504|ENSG00000171608	http://amigo.geneontology.org/cgi-bin/amigo/term_details?term=GO:0090407	hsa:8867,SYNJ1,ENSG00000159082|hsa:221264,AK9,ENSG00000155085|hsa:3635,INPP5D,ENSG00000168918|hsa:1503,CTPS1,ENSG00000171793|hsa:5836,PYGL,ENSG00000100504|hsa:5293,PIK3CD,ENSG00000171608	http://amigo.geneontology.org/cgi-bin/amigo/term_details?term=GO:0090407
monocyte chemotaxis	Biological Process	GO:0002548	1	16	100	11236	0.01	0.00142399	0.133361	0.378664	ENSG00000141655	http://amigo.geneontology.org/cgi-bin/amigo/term_details?term=GO:0002548	hsa:8792,TNFRSF11A,ENSG00000141655	http://amigo.geneontology.org/cgi-bin/amigo/term_details?term=GO:0002548
positive regulation of protein complex disassembly	Biological Process	GO:0043243	1	16	100	11236	0.01	0.00142399	0.133361	0.378664	ENSG00000159082	http://amigo.geneontology.org/cgi-bin/amigo/term_details?term=GO:0043243	hsa:8867,SYNJ1,ENSG00000159082	http://amigo.geneontology.org/cgi-bin/amigo/term_details?term=GO:0043243
regulation of fatty acid transport	Biological Process	GO:2000191	1	16	100	11236	0.01	0.00142399	0.133361	0.378664	ENSG00000141655	http://amigo.geneontology.org/cgi-bin/amigo/term_details?term=GO:2000191	hsa:8792,TNFRSF11A,ENSG00000141655	http://amigo.geneontology.org/cgi-bin/amigo/term_details?term=GO:2000191
positive regulation of TOR signaling	Biological Process	GO:0032008	1	16	100	11236	0.01	0.00142399	0.133361	0.378664	ENSG00000025039	http://amigo.geneontology.org/cgi-bin/amigo/term_details?term=GO:0032008	hsa:58528,RRAGD,ENSG00000025039	http://amigo.geneontology.org/cgi-bin/amigo/term_details?term=GO:0032008
striated muscle tissue development	Biological Process	GO:0014706	4	219	100	11236	0.04	0.0194909	0.131135	0.378664	ENSG00000110693|ENSG00000136603|ENSG00000060718|ENSG00000075223	http://amigo.geneontology.org/cgi-bin/amigo/term_details?term=GO:0014706	hsa:55553,SOX6,ENSG00000110693|hsa:6498,SKIL,ENSG00000136603|hsa:1301,COL11A1,ENSG00000060718|hsa:10512,SEMA3C,ENSG00000075223	http://amigo.geneontology.org/cgi-bin/amigo/term_details?term=GO:0014706
positive regulation of natural killer cell activation	Biological Process	GO:0032816	1	16	100	11236	0.01	0.00142399	0.133361	0.378664	ENSG00000167601	http://amigo.geneontology.org/cgi-bin/amigo/term_details?term=GO:0032816	hsa:558,AXL,ENSG00000167601	http://amigo.geneontology.org/cgi-bin/amigo/term_details?term=GO:0032816
fatty acid derivative transport	Biological Process	GO:1901571	1	16	100	11236	0.01	0.00142399	0.133361	0.378664	ENSG00000141655	http://amigo.geneontology.org/cgi-bin/amigo/term_details?term=GO:1901571	hsa:8792,TNFRSF11A,ENSG00000141655	http://amigo.geneontology.org/cgi-bin/amigo/term_details?term=GO:1901571
icosanoid transport	Biological Process	GO:0071715	1	16	100	11236	0.01	0.00142399	0.133361	0.378664	ENSG00000141655	http://amigo.geneontology.org/cgi-bin/amigo/term_details?term=GO:0071715	hsa:8792,TNFRSF11A,ENSG00000141655	http://amigo.geneontology.org/cgi-bin/amigo/term_details?term=GO:0071715
polyol metabolic process	Biological Process	GO:0019751	2	71	100	11236	0.02	0.00631897	0.131551	0.378664	ENSG00000159082|ENSG00000168918	http://amigo.geneontology.org/cgi-bin/amigo/term_details?term=GO:0019751	hsa:8867,SYNJ1,ENSG00000159082|hsa:3635,INPP5D,ENSG00000168918	http://amigo.geneontology.org/cgi-bin/amigo/term_details?term=GO:0019751
connective tissue development	Biological Process	GO:0061448	3	141	100	11236	0.03	0.0125489	0.130803	0.378664	ENSG00000110693|ENSG00000060718|ENSG00000113369	http://amigo.geneontology.org/cgi-bin/amigo/term_details?term=GO:0061448	hsa:55553,SOX6,ENSG00000110693|hsa:1301,COL11A1,ENSG00000060718|hsa:57561,ARRDC3,ENSG00000113369	http://amigo.geneontology.org/cgi-bin/amigo/term_details?term=GO:0061448
negative regulation of peptidyl-serine phosphorylation	Biological Process	GO:0033137	1	16	100	11236	0.01	0.00142399	0.133361	0.378664	ENSG00000113448	http://amigo.geneontology.org/cgi-bin/amigo/term_details?term=GO:0033137	hsa:5144,PDE4D,ENSG00000113448	http://amigo.geneontology.org/cgi-bin/amigo/term_details?term=GO:0033137
Golgi vesicle budding	Biological Process	GO:0048194	1	16	100	11236	0.01	0.00142399	0.133361	0.378664	ENSG00000095139	http://amigo.geneontology.org/cgi-bin/amigo/term_details?term=GO:0048194	hsa:372,ARCN1,ENSG00000095139	http://amigo.geneontology.org/cgi-bin/amigo/term_details?term=GO:0048194
myeloid cell differentiation	Biological Process	GO:0030099	4	220	100	11236	0.04	0.0195799	0.132704	0.378664	ENSG00000110693|ENSG00000134138|ENSG00000141655|ENSG00000171608	http://amigo.geneontology.org/cgi-bin/amigo/term_details?term=GO:0030099	hsa:55553,SOX6,ENSG00000110693|hsa:4212,MEIS2,ENSG00000134138|hsa:8792,TNFRSF11A,ENSG00000141655|hsa:5293,PIK3CD,ENSG00000171608	http://amigo.geneontology.org/cgi-bin/amigo/term_details?term=GO:0030099
ventricular cardiac muscle cell action potential	Biological Process	GO:0086005	1	16	100	11236	0.01	0.00142399	0.133361	0.378664	ENSG00000145362	http://amigo.geneontology.org/cgi-bin/amigo/term_details?term=GO:0086005	hsa:287,ANK2,ENSG00000145362	http://amigo.geneontology.org/cgi-bin/amigo/term_details?term=GO:0086005
muscle system process	Biological Process	GO:0003012	4	219	100	11236	0.04	0.0194909	0.131135	0.378664	ENSG00000184588|ENSG00000058668|ENSG00000145362|ENSG00000113448	http://amigo.geneontology.org/cgi-bin/amigo/term_details?term=GO:0003012	hsa:5142,PDE4B,ENSG00000184588|hsa:493,ATP2B4,ENSG00000058668|hsa:287,ANK2,ENSG00000145362|hsa:5144,PDE4D,ENSG00000113448	http://amigo.geneontology.org/cgi-bin/amigo/term_details?term=GO:0003012
deoxyribonucleoside triphosphate metabolic process	Biological Process	GO:0009200	1	16	100	11236	0.01	0.00142399	0.133361	0.378664	ENSG00000155085	http://amigo.geneontology.org/cgi-bin/amigo/term_details?term=GO:0009200	hsa:221264,AK9,ENSG00000155085	http://amigo.geneontology.org/cgi-bin/amigo/term_details?term=GO:0009200
nucleobase-containing small molecule interconversion	Biological Process	GO:0015949	1	16	100	11236	0.01	0.00142399	0.133361	0.378664	ENSG00000171793	http://amigo.geneontology.org/cgi-bin/amigo/term_details?term=GO:0015949	hsa:1503,CTPS1,ENSG00000171793	http://amigo.geneontology.org/cgi-bin/amigo/term_details?term=GO:0015949
maternal placenta development	Biological Process	GO:0001893	1	16	100	11236	0.01	0.00142399	0.133361	0.378664	ENSG00000113739	http://amigo.geneontology.org/cgi-bin/amigo/term_details?term=GO:0001893	hsa:8614,STC2,ENSG00000113739	http://amigo.geneontology.org/cgi-bin/amigo/term_details?term=GO:0001893
regulation of membrane repolarization	Biological Process	GO:0060306	1	16	100	11236	0.01	0.00142399	0.133361	0.378664	ENSG00000145362	http://amigo.geneontology.org/cgi-bin/amigo/term_details?term=GO:0060306	hsa:287,ANK2,ENSG00000145362	http://amigo.geneontology.org/cgi-bin/amigo/term_details?term=GO:0060306
granulocyte activation	Biological Process	GO:0036230	1	16	100	11236	0.01	0.00142399	0.133361	0.378664	ENSG00000121966	http://amigo.geneontology.org/cgi-bin/amigo/term_details?term=GO:0036230	hsa:7852,CXCR4,ENSG00000121966	http://amigo.geneontology.org/cgi-bin/amigo/term_details?term=GO:0036230
cardiac chamber morphogenesis	Biological Process	GO:0003206	2	72	100	11236	0.02	0.00640797	0.13456	0.380614	ENSG00000060718|ENSG00000075223	http://amigo.geneontology.org/cgi-bin/amigo/term_details?term=GO:0003206	hsa:1301,COL11A1,ENSG00000060718|hsa:10512,SEMA3C,ENSG00000075223	http://amigo.geneontology.org/cgi-bin/amigo/term_details?term=GO:0003206
cellular process	Biological Process	GO:0009987	88	9380	100	11236	0.88	0.834817	0.136887	0.386827	ENSG00000167601|ENSG00000022840|ENSG00000139304|ENSG00000123609|ENSG00000145362|ENSG00000107968|ENSG00000173821|ENSG00000164675|ENSG00000214944|ENSG00000168918|ENSG00000133083|ENSG00000118965|ENSG00000137809|ENSG00000173611|ENSG00000146143|ENSG00000188986|ENSG00000156011|ENSG00000197608|ENSG00000182022|ENSG00000075275|ENSG00000154277|ENSG00000134138|ENSG00000025039|ENSG00000171608|ENSG00000130294…	http://amigo.geneontology.org/cgi-bin/amigo/term_details?term=GO:0009987	hsa:558,AXL,ENSG00000167601|hsa:9921,RNF10,ENSG00000022840|hsa:374462,PTPRQ,ENSG00000139304|hsa:9111,NMI,ENSG00000123609|hsa:287,ANK2,ENSG00000145362|hsa:1326,MAP3K8,ENSG00000107968|hsa:57674,RNF213,ENSG00000173821|hsa:154865,IQUB,ENSG00000164675|hsa:64283,ARHGEF28,ENSG00000214944|hsa:3635,INPP5D,ENSG00000168918|hsa:9201,DCLK1,ENSG00000133083|hsa:57539,WDR35,ENSG00000118965|hsa:22801,ITGA11,ENSG0…	http://amigo.geneontology.org/cgi-bin/amigo/term_details?term=GO:0009987
multicellular organismal signaling	Biological Process	GO:0035637	2	73	100	11236	0.02	0.00649697	0.137586	0.388063	ENSG00000145362|ENSG00000113448	http://amigo.geneontology.org/cgi-bin/amigo/term_details?term=GO:0035637	hsa:287,ANK2,ENSG00000145362|hsa:5144,PDE4D,ENSG00000113448	http://amigo.geneontology.org/cgi-bin/amigo/term_details?term=GO:0035637
establishment of cell polarity	Biological Process	GO:0030010	2	73	100	11236	0.02	0.00649697	0.137586	0.388063	ENSG00000101680|ENSG00000114541	http://amigo.geneontology.org/cgi-bin/amigo/term_details?term=GO:0030010	hsa:284217,LAMA1,ENSG00000101680|hsa:23150,FRMD4B,ENSG00000114541	http://amigo.geneontology.org/cgi-bin/amigo/term_details?term=GO:0030010
protein stabilization	Biological Process	GO:0050821	2	74	100	11236	0.02	0.00658597	0.140626	0.388704	ENSG00000196924|ENSG00000145362	http://amigo.geneontology.org/cgi-bin/amigo/term_details?term=GO:0050821	hsa:2316,FLNA,ENSG00000196924|hsa:287,ANK2,ENSG00000145362	http://amigo.geneontology.org/cgi-bin/amigo/term_details?term=GO:0050821
negative regulation of interferon-gamma production	Biological Process	GO:0032689	1	17	100	11236	0.01	0.00151299	0.141085	0.388704	ENSG00000167601	http://amigo.geneontology.org/cgi-bin/amigo/term_details?term=GO:0032689	hsa:558,AXL,ENSG00000167601	http://amigo.geneontology.org/cgi-bin/amigo/term_details?term=GO:0032689
monocarboxylic acid catabolic process	Biological Process	GO:0072329	2	74	100	11236	0.02	0.00658597	0.140626	0.388704	ENSG00000175198|ENSG00000113790	http://amigo.geneontology.org/cgi-bin/amigo/term_details?term=GO:0072329	hsa:5095,PCCA,ENSG00000175198|hsa:1962,EHHADH,ENSG00000113790	http://amigo.geneontology.org/cgi-bin/amigo/term_details?term=GO:0072329
isoprenoid metabolic process	Biological Process	GO:0006720	2	74	100	11236	0.02	0.00658597	0.140626	0.388704	ENSG00000165092|ENSG00000124145	http://amigo.geneontology.org/cgi-bin/amigo/term_details?term=GO:0006720	hsa:216,ALDH1A1,ENSG00000165092|hsa:6385,SDC4,ENSG00000124145	http://amigo.geneontology.org/cgi-bin/amigo/term_details?term=GO:0006720
signal transduction by protein phosphorylation	Biological Process	GO:0023014	7	485	100	11236	0.07	0.0431648	0.140751	0.388704	ENSG00000158125|ENSG00000107968|ENSG00000137601|ENSG00000141655|ENSG00000121966|ENSG00000133059|ENSG00000154277	http://amigo.geneontology.org/cgi-bin/amigo/term_details?term=GO:0023014	hsa:7498,XDH,ENSG00000158125|hsa:1326,MAP3K8,ENSG00000107968|hsa:4750,NEK1,ENSG00000137601|hsa:8792,TNFRSF11A,ENSG00000141655|hsa:7852,CXCR4,ENSG00000121966|hsa:25778,DSTYK,ENSG00000133059|hsa:7345,UCHL1,ENSG00000154277	http://amigo.geneontology.org/cgi-bin/amigo/term_details?term=GO:0023014
detection of mechanical stimulus involved in sensory perception	Biological Process	GO:0050974	1	17	100	11236	0.01	0.00151299	0.141085	0.388704	ENSG00000060718	http://amigo.geneontology.org/cgi-bin/amigo/term_details?term=GO:0050974	hsa:1301,COL11A1,ENSG00000060718	http://amigo.geneontology.org/cgi-bin/amigo/term_details?term=GO:0050974
negative regulation of behavior	Biological Process	GO:0048521	1	17	100	11236	0.01	0.00151299	0.141085	0.388704	ENSG00000113369	http://amigo.geneontology.org/cgi-bin/amigo/term_details?term=GO:0048521	hsa:57561,ARRDC3,ENSG00000113369	http://amigo.geneontology.org/cgi-bin/amigo/term_details?term=GO:0048521
myelin assembly	Biological Process	GO:0032288	1	17	100	11236	0.01	0.00151299	0.141085	0.388704	ENSG00000145362	http://amigo.geneontology.org/cgi-bin/amigo/term_details?term=GO:0032288	hsa:287,ANK2,ENSG00000145362	http://amigo.geneontology.org/cgi-bin/amigo/term_details?term=GO:0032288
adrenal gland development	Biological Process	GO:0030325	1	17	100	11236	0.01	0.00151299	0.141085	0.388704	ENSG00000113580	http://amigo.geneontology.org/cgi-bin/amigo/term_details?term=GO:0030325	hsa:2908,NR3C1,ENSG00000113580	http://amigo.geneontology.org/cgi-bin/amigo/term_details?term=GO:0030325
homotypic cell-cell adhesion	Biological Process	GO:0034109	5	307	100	11236	0.05	0.0273229	0.13838	0.388704	ENSG00000196924|ENSG00000107968|ENSG00000121966|ENSG00000171793|ENSG00000171608	http://amigo.geneontology.org/cgi-bin/amigo/term_details?term=GO:0034109	hsa:2316,FLNA,ENSG00000196924|hsa:1326,MAP3K8,ENSG00000107968|hsa:7852,CXCR4,ENSG00000121966|hsa:1503,CTPS1,ENSG00000171793|hsa:5293,PIK3CD,ENSG00000171608	http://amigo.geneontology.org/cgi-bin/amigo/term_details?term=GO:0034109
ribose phosphate biosynthetic process	Biological Process	GO:0046390	3	146	100	11236	0.03	0.0129939	0.140947	0.388704	ENSG00000155085|ENSG00000171793|ENSG00000100504	http://amigo.geneontology.org/cgi-bin/amigo/term_details?term=GO:0046390	hsa:221264,AK9,ENSG00000155085|hsa:1503,CTPS1,ENSG00000171793|hsa:5836,PYGL,ENSG00000100504	http://amigo.geneontology.org/cgi-bin/amigo/term_details?term=GO:0046390
positive regulation of calcium ion transmembrane transporter activity	Biological Process	GO:1901021	1	17	100	11236	0.01	0.00151299	0.141085	0.388704	ENSG00000145362	http://amigo.geneontology.org/cgi-bin/amigo/term_details?term=GO:1901021	hsa:287,ANK2,ENSG00000145362	http://amigo.geneontology.org/cgi-bin/amigo/term_details?term=GO:1901021
phospholipid translocation	Biological Process	GO:0045332	1	17	100	11236	0.01	0.00151299	0.141085	0.388704	ENSG00000118322	http://amigo.geneontology.org/cgi-bin/amigo/term_details?term=GO:0045332	hsa:23120,ATP10B,ENSG00000118322	http://amigo.geneontology.org/cgi-bin/amigo/term_details?term=GO:0045332
purine ribonucleoside monophosphate metabolic process	Biological Process	GO:0009167	3	146	100	11236	0.03	0.0129939	0.140947	0.388704	ENSG00000155085|ENSG00000181192|ENSG00000156515	http://amigo.geneontology.org/cgi-bin/amigo/term_details?term=GO:0009167	hsa:221264,AK9,ENSG00000155085|hsa:55526,DHTKD1,ENSG00000181192|hsa:3098,HK1,ENSG00000156515	http://amigo.geneontology.org/cgi-bin/amigo/term_details?term=GO:0009167
glucose 6-phosphate metabolic process	Biological Process	GO:0051156	1	17	100	11236	0.01	0.00151299	0.141085	0.388704	ENSG00000156515	http://amigo.geneontology.org/cgi-bin/amigo/term_details?term=GO:0051156	hsa:3098,HK1,ENSG00000156515	http://amigo.geneontology.org/cgi-bin/amigo/term_details?term=GO:0051156
response to vitamin D	Biological Process	GO:0033280	1	17	100	11236	0.01	0.00151299	0.141085	0.388704	ENSG00000113739	http://amigo.geneontology.org/cgi-bin/amigo/term_details?term=GO:0033280	hsa:8614,STC2,ENSG00000113739	http://amigo.geneontology.org/cgi-bin/amigo/term_details?term=GO:0033280
establishment or maintenance of epithelial cell apical/basal polarity	Biological Process	GO:0045197	1	17	100	11236	0.01	0.00151299	0.141085	0.388704	ENSG00000101680	http://amigo.geneontology.org/cgi-bin/amigo/term_details?term=GO:0045197	hsa:284217,LAMA1,ENSG00000101680	http://amigo.geneontology.org/cgi-bin/amigo/term_details?term=GO:0045197
positive regulation of acute inflammatory response	Biological Process	GO:0002675	1	17	100	11236	0.01	0.00151299	0.141085	0.388704	ENSG00000141655	http://amigo.geneontology.org/cgi-bin/amigo/term_details?term=GO:0002675	hsa:8792,TNFRSF11A,ENSG00000141655	http://amigo.geneontology.org/cgi-bin/amigo/term_details?term=GO:0002675
blastocyst growth	Biological Process	GO:0001832	1	17	100	11236	0.01	0.00151299	0.141085	0.388704	ENSG00000187908	http://amigo.geneontology.org/cgi-bin/amigo/term_details?term=GO:0001832	hsa:1755,DMBT1,ENSG00000187908	http://amigo.geneontology.org/cgi-bin/amigo/term_details?term=GO:0001832
pyrimidine nucleoside triphosphate biosynthetic process	Biological Process	GO:0009148	1	17	100	11236	0.01	0.00151299	0.141085	0.388704	ENSG00000171793	http://amigo.geneontology.org/cgi-bin/amigo/term_details?term=GO:0009148	hsa:1503,CTPS1,ENSG00000171793	http://amigo.geneontology.org/cgi-bin/amigo/term_details?term=GO:0009148
single organism cell adhesion	Biological Process	GO:0098602	7	487	100	11236	0.07	0.0433428	0.142892	0.392908	ENSG00000196924|ENSG00000028203|ENSG00000107968|ENSG00000121966|ENSG00000167601|ENSG00000171793|ENSG00000171608	http://amigo.geneontology.org/cgi-bin/amigo/term_details?term=GO:0098602	hsa:2316,FLNA,ENSG00000196924|hsa:55591,VEZT,ENSG00000028203|hsa:1326,MAP3K8,ENSG00000107968|hsa:7852,CXCR4,ENSG00000121966|hsa:558,AXL,ENSG00000167601|hsa:1503,CTPS1,ENSG00000171793|hsa:5293,PIK3CD,ENSG00000171608	http://amigo.geneontology.org/cgi-bin/amigo/term_details?term=GO:0098602
purine nucleoside monophosphate metabolic process	Biological Process	GO:0009126	3	147	100	11236	0.03	0.0130829	0.143008	0.392908	ENSG00000155085|ENSG00000181192|ENSG00000156515	http://amigo.geneontology.org/cgi-bin/amigo/term_details?term=GO:0009126	hsa:221264,AK9,ENSG00000155085|hsa:55526,DHTKD1,ENSG00000181192|hsa:3098,HK1,ENSG00000156515	http://amigo.geneontology.org/cgi-bin/amigo/term_details?term=GO:0009126
negative regulation of cellular response to growth factor stimulus	Biological Process	GO:0090288	2	75	100	11236	0.02	0.00667497	0.143681	0.393665	ENSG00000136603|ENSG00000158125	http://amigo.geneontology.org/cgi-bin/amigo/term_details?term=GO:0090288	hsa:6498,SKIL,ENSG00000136603|hsa:7498,XDH,ENSG00000158125	http://amigo.geneontology.org/cgi-bin/amigo/term_details?term=GO:0090288
biological_process	Biological Process	GO:0008150	94	10158	100	11236	0.94	0.904058	0.143557	0.393665	ENSG00000135074|ENSG00000167601|ENSG00000022840|ENSG00000139304|ENSG00000123609|ENSG00000145362|ENSG00000107968|ENSG00000137571|ENSG00000173821|ENSG00000164675|ENSG00000214944|ENSG00000168918|ENSG00000133083|ENSG00000118965|ENSG00000137809|ENSG00000173611|ENSG00000146143|ENSG00000188986|ENSG00000156011|ENSG00000197608|ENSG00000182022|ENSG00000139636|ENSG00000075275|ENSG00000154277|ENSG00000134138…	http://amigo.geneontology.org/cgi-bin/amigo/term_details?term=GO:0008150	hsa:8728,ADAM19,ENSG00000135074|hsa:558,AXL,ENSG00000167601|hsa:9921,RNF10,ENSG00000022840|hsa:374462,PTPRQ,ENSG00000139304|hsa:9111,NMI,ENSG00000123609|hsa:287,ANK2,ENSG00000145362|hsa:1326,MAP3K8,ENSG00000107968|hsa:81796,SLCO5A1,ENSG00000137571|hsa:57674,RNF213,ENSG00000173821|hsa:154865,IQUB,ENSG00000164675|hsa:64283,ARHGEF28,ENSG00000214944|hsa:3635,INPP5D,ENSG00000168918|hsa:9201,DCLK1,ENSG…	http://amigo.geneontology.org/cgi-bin/amigo/term_details?term=GO:0008150
glycerophospholipid biosynthetic process	Biological Process	GO:0046474	3	148	100	11236	0.03	0.0131719	0.145078	0.397127	ENSG00000159082|ENSG00000168918|ENSG00000171608	http://amigo.geneontology.org/cgi-bin/amigo/term_details?term=GO:0046474	hsa:8867,SYNJ1,ENSG00000159082|hsa:3635,INPP5D,ENSG00000168918|hsa:5293,PIK3CD,ENSG00000171608	http://amigo.geneontology.org/cgi-bin/amigo/term_details?term=GO:0046474
epithelial tube morphogenesis	Biological Process	GO:0060562	4	228	100	11236	0.04	0.0202919	0.145531	0.397998	ENSG00000101680|ENSG00000113580|ENSG00000121966|ENSG00000075275	http://amigo.geneontology.org/cgi-bin/amigo/term_details?term=GO:0060562	hsa:284217,LAMA1,ENSG00000101680|hsa:2908,NR3C1,ENSG00000113580|hsa:7852,CXCR4,ENSG00000121966|hsa:9620,CELSR1,ENSG00000075275	http://amigo.geneontology.org/cgi-bin/amigo/term_details?term=GO:0060562
peripheral nervous system axon ensheathment	Biological Process	GO:0032292	1	18	100	11236	0.01	0.00160199	0.148741	0.398701	ENSG00000196569	http://amigo.geneontology.org/cgi-bin/amigo/term_details?term=GO:0032292	hsa:3908,LAMA2,ENSG00000196569	http://amigo.geneontology.org/cgi-bin/amigo/term_details?term=GO:0032292
protein targeting to plasma membrane	Biological Process	GO:0072661	1	18	100	11236	0.01	0.00160199	0.148741	0.398701	ENSG00000145362	http://amigo.geneontology.org/cgi-bin/amigo/term_details?term=GO:0072661	hsa:287,ANK2,ENSG00000145362	http://amigo.geneontology.org/cgi-bin/amigo/term_details?term=GO:0072661
regulation of peptidyl-serine phosphorylation	Biological Process	GO:0033135	2	76	100	11236	0.02	0.00676397	0.14675	0.398701	ENSG00000058668|ENSG00000113448	http://amigo.geneontology.org/cgi-bin/amigo/term_details?term=GO:0033135	hsa:493,ATP2B4,ENSG00000058668|hsa:5144,PDE4D,ENSG00000113448	http://amigo.geneontology.org/cgi-bin/amigo/term_details?term=GO:0033135
multi-organism reproductive behavior	Biological Process	GO:0044705	1	18	100	11236	0.01	0.00160199	0.148741	0.398701	ENSG00000113580	http://amigo.geneontology.org/cgi-bin/amigo/term_details?term=GO:0044705	hsa:2908,NR3C1,ENSG00000113580	http://amigo.geneontology.org/cgi-bin/amigo/term_details?term=GO:0044705
positive regulation of MAP kinase activity	Biological Process	GO:0043406	3	149	100	11236	0.03	0.0132609	0.147159	0.398701	ENSG00000137601|ENSG00000141655|ENSG00000121966	http://amigo.geneontology.org/cgi-bin/amigo/term_details?term=GO:0043406	hsa:4750,NEK1,ENSG00000137601|hsa:8792,TNFRSF11A,ENSG00000141655|hsa:7852,CXCR4,ENSG00000121966	http://amigo.geneontology.org/cgi-bin/amigo/term_details?term=GO:0043406
asymmetric protein localization	Biological Process	GO:0008105	1	18	100	11236	0.01	0.00160199	0.148741	0.398701	ENSG00000075275	http://amigo.geneontology.org/cgi-bin/amigo/term_details?term=GO:0008105	hsa:9620,CELSR1,ENSG00000075275	http://amigo.geneontology.org/cgi-bin/amigo/term_details?term=GO:0008105
chemical homeostasis	Biological Process	GO:0048878	8	584	100	11236	0.08	0.0519758	0.148394	0.398701	ENSG00000121966|ENSG00000148346|ENSG00000058668|ENSG00000100504|ENSG00000145362|ENSG00000113739|ENSG00000113448|ENSG00000156515	http://amigo.geneontology.org/cgi-bin/amigo/term_details?term=GO:0048878	hsa:7852,CXCR4,ENSG00000121966|hsa:3934,LCN2,ENSG00000148346|hsa:493,ATP2B4,ENSG00000058668|hsa:5836,PYGL,ENSG00000100504|hsa:287,ANK2,ENSG00000145362|hsa:8614,STC2,ENSG00000113739|hsa:5144,PDE4D,ENSG00000113448|hsa:3098,HK1,ENSG00000156515	http://amigo.geneontology.org/cgi-bin/amigo/term_details?term=GO:0048878
anterograde axon cargo transport	Biological Process	GO:0008089	1	18	100	11236	0.01	0.00160199	0.148741	0.398701	ENSG00000130294	http://amigo.geneontology.org/cgi-bin/amigo/term_details?term=GO:0008089	hsa:547,KIF1A,ENSG00000130294	http://amigo.geneontology.org/cgi-bin/amigo/term_details?term=GO:0008089
positive regulation of cytokine-mediated signaling pathway	Biological Process	GO:0001961	1	18	100	11236	0.01	0.00160199	0.148741	0.398701	ENSG00000167601	http://amigo.geneontology.org/cgi-bin/amigo/term_details?term=GO:0001961	hsa:558,AXL,ENSG00000167601	http://amigo.geneontology.org/cgi-bin/amigo/term_details?term=GO:0001961
neurotrophin TRK receptor signaling pathway	Biological Process	GO:0048011	4	229	100	11236	0.04	0.0203809	0.147168	0.398701	ENSG00000101977|ENSG00000135587|ENSG00000160145|ENSG00000171608	http://amigo.geneontology.org/cgi-bin/amigo/term_details?term=GO:0048011	hsa:4168,MCF2,ENSG00000101977|hsa:6610,SMPD2,ENSG00000135587|hsa:8997,KALRN,ENSG00000160145|hsa:5293,PIK3CD,ENSG00000171608	http://amigo.geneontology.org/cgi-bin/amigo/term_details?term=GO:0048011
myelination in peripheral nervous system	Biological Process	GO:0022011	1	18	100	11236	0.01	0.00160199	0.148741	0.398701	ENSG00000196569	http://amigo.geneontology.org/cgi-bin/amigo/term_details?term=GO:0022011	hsa:3908,LAMA2,ENSG00000196569	http://amigo.geneontology.org/cgi-bin/amigo/term_details?term=GO:0022011
cellular response to tumor necrosis factor	Biological Process	GO:0071356	2	76	100	11236	0.02	0.00676397	0.14675	0.398701	ENSG00000141655|ENSG00000148346	http://amigo.geneontology.org/cgi-bin/amigo/term_details?term=GO:0071356	hsa:8792,TNFRSF11A,ENSG00000141655|hsa:3934,LCN2,ENSG00000148346	http://amigo.geneontology.org/cgi-bin/amigo/term_details?term=GO:0071356
negative regulation of gliogenesis	Biological Process	GO:0014014	1	18	100	11236	0.01	0.00160199	0.148741	0.398701	ENSG00000022840	http://amigo.geneontology.org/cgi-bin/amigo/term_details?term=GO:0014014	hsa:9921,RNF10,ENSG00000022840	http://amigo.geneontology.org/cgi-bin/amigo/term_details?term=GO:0014014
positive regulation of response to cytokine stimulus	Biological Process	GO:0060760	1	18	100	11236	0.01	0.00160199	0.148741	0.398701	ENSG00000167601	http://amigo.geneontology.org/cgi-bin/amigo/term_details?term=GO:0060760	hsa:558,AXL,ENSG00000167601	http://amigo.geneontology.org/cgi-bin/amigo/term_details?term=GO:0060760
lipid translocation	Biological Process	GO:0034204	1	18	100	11236	0.01	0.00160199	0.148741	0.398701	ENSG00000118322	http://amigo.geneontology.org/cgi-bin/amigo/term_details?term=GO:0034204	hsa:23120,ATP10B,ENSG00000118322	http://amigo.geneontology.org/cgi-bin/amigo/term_details?term=GO:0034204
carbohydrate phosphorylation	Biological Process	GO:0046835	1	18	100	11236	0.01	0.00160199	0.148741	0.398701	ENSG00000156515	http://amigo.geneontology.org/cgi-bin/amigo/term_details?term=GO:0046835	hsa:3098,HK1,ENSG00000156515	http://amigo.geneontology.org/cgi-bin/amigo/term_details?term=GO:0046835
dendrite morphogenesis	Biological Process	GO:0048813	2	77	100	11236	0.02	0.00685297	0.149833	0.400904	ENSG00000171533|ENSG00000133083	http://amigo.geneontology.org/cgi-bin/amigo/term_details?term=GO:0048813	hsa:4135,MAP6,ENSG00000171533|hsa:9201,DCLK1,ENSG00000133083	http://amigo.geneontology.org/cgi-bin/amigo/term_details?term=GO:0048813
positive regulation of signal transduction	Biological Process	GO:0009967	11	871	100	11236	0.11	0.0775187	0.150747	0.402987	ENSG00000136603|ENSG00000137601|ENSG00000141655|ENSG00000121966|ENSG00000167601|ENSG00000113369|ENSG00000196924|ENSG00000107968|ENSG00000158125|ENSG00000133059|ENSG00000025039	http://amigo.geneontology.org/cgi-bin/amigo/term_details?term=GO:0009967	hsa:6498,SKIL,ENSG00000136603|hsa:4750,NEK1,ENSG00000137601|hsa:8792,TNFRSF11A,ENSG00000141655|hsa:7852,CXCR4,ENSG00000121966|hsa:558,AXL,ENSG00000167601|hsa:57561,ARRDC3,ENSG00000113369|hsa:2316,FLNA,ENSG00000196924|hsa:1326,MAP3K8,ENSG00000107968|hsa:7498,XDH,ENSG00000158125|hsa:25778,DSTYK,ENSG00000133059|hsa:58528,RRAGD,ENSG00000025039	http://amigo.geneontology.org/cgi-bin/amigo/term_details?term=GO:0009967
regulation of calcium-mediated signaling	Biological Process	GO:0050848	1	19	100	11236	0.01	0.00169099	0.156329	0.405501	ENSG00000058668	http://amigo.geneontology.org/cgi-bin/amigo/term_details?term=GO:0050848	hsa:493,ATP2B4,ENSG00000058668	http://amigo.geneontology.org/cgi-bin/amigo/term_details?term=GO:0050848
aminoglycan biosynthetic process	Biological Process	GO:0006023	2	79	100	11236	0.02	0.00703097	0.156037	0.405501	ENSG00000124145|ENSG00000182022	http://amigo.geneontology.org/cgi-bin/amigo/term_details?term=GO:0006023	hsa:6385,SDC4,ENSG00000124145|hsa:51363,CHST15,ENSG00000182022	http://amigo.geneontology.org/cgi-bin/amigo/term_details?term=GO:0006023
neurotrophin signaling pathway	Biological Process	GO:0038179	4	233	100	11236	0.04	0.0207369	0.153788	0.405501	ENSG00000101977|ENSG00000135587|ENSG00000160145|ENSG00000171608	http://amigo.geneontology.org/cgi-bin/amigo/term_details?term=GO:0038179	hsa:4168,MCF2,ENSG00000101977|hsa:6610,SMPD2,ENSG00000135587|hsa:8997,KALRN,ENSG00000160145|hsa:5293,PIK3CD,ENSG00000171608	http://amigo.geneontology.org/cgi-bin/amigo/term_details?term=GO:0038179
reactive oxygen species metabolic process	Biological Process	GO:0072593	3	152	100	11236	0.03	0.0135279	0.153459	0.405501	ENSG00000158125|ENSG00000124523|ENSG00000058668	http://amigo.geneontology.org/cgi-bin/amigo/term_details?term=GO:0072593	hsa:7498,XDH,ENSG00000158125|hsa:23408,SIRT5,ENSG00000124523|hsa:493,ATP2B4,ENSG00000058668	http://amigo.geneontology.org/cgi-bin/amigo/term_details?term=GO:0072593
glial cell proliferation	Biological Process	GO:0014009	1	19	100	11236	0.01	0.00169099	0.156329	0.405501	ENSG00000022840	http://amigo.geneontology.org/cgi-bin/amigo/term_details?term=GO:0014009	hsa:9921,RNF10,ENSG00000022840	http://amigo.geneontology.org/cgi-bin/amigo/term_details?term=GO:0014009
positive regulation of ERK1 and ERK2 cascade	Biological Process	GO:0070374	2	78	100	11236	0.02	0.00694197	0.152929	0.405501	ENSG00000141655|ENSG00000133059	http://amigo.geneontology.org/cgi-bin/amigo/term_details?term=GO:0070374	hsa:8792,TNFRSF11A,ENSG00000141655|hsa:25778,DSTYK,ENSG00000133059	http://amigo.geneontology.org/cgi-bin/amigo/term_details?term=GO:0070374
pyrimidine nucleoside triphosphate metabolic process	Biological Process	GO:0009147	1	19	100	11236	0.01	0.00169099	0.156329	0.405501	ENSG00000171793	http://amigo.geneontology.org/cgi-bin/amigo/term_details?term=GO:0009147	hsa:1503,CTPS1,ENSG00000171793	http://amigo.geneontology.org/cgi-bin/amigo/term_details?term=GO:0009147
pyrimidine ribonucleoside biosynthetic process	Biological Process	GO:0046132	1	19	100	11236	0.01	0.00169099	0.156329	0.405501	ENSG00000171793	http://amigo.geneontology.org/cgi-bin/amigo/term_details?term=GO:0046132	hsa:1503,CTPS1,ENSG00000171793	http://amigo.geneontology.org/cgi-bin/amigo/term_details?term=GO:0046132
positive regulation of nervous system development	Biological Process	GO:0051962	4	234	100	11236	0.04	0.0208259	0.15546	0.405501	ENSG00000136603|ENSG00000078725|ENSG00000121966|ENSG00000022840	http://amigo.geneontology.org/cgi-bin/amigo/term_details?term=GO:0051962	hsa:6498,SKIL,ENSG00000136603|hsa:1620,BRINP1,ENSG00000078725|hsa:7852,CXCR4,ENSG00000121966|hsa:9921,RNF10,ENSG00000022840	http://amigo.geneontology.org/cgi-bin/amigo/term_details?term=GO:0051962
glycosaminoglycan biosynthetic process	Biological Process	GO:0006024	2	79	100	11236	0.02	0.00703097	0.156037	0.405501	ENSG00000124145|ENSG00000182022	http://amigo.geneontology.org/cgi-bin/amigo/term_details?term=GO:0006024	hsa:6385,SDC4,ENSG00000124145|hsa:51363,CHST15,ENSG00000182022	http://amigo.geneontology.org/cgi-bin/amigo/term_details?term=GO:0006024
nucleoside metabolic process	Biological Process	GO:0009116	4	233	100	11236	0.04	0.0207369	0.153788	0.405501	ENSG00000155085|ENSG00000181192|ENSG00000156515|ENSG00000171793	http://amigo.geneontology.org/cgi-bin/amigo/term_details?term=GO:0009116	hsa:221264,AK9,ENSG00000155085|hsa:55526,DHTKD1,ENSG00000181192|hsa:3098,HK1,ENSG00000156515|hsa:1503,CTPS1,ENSG00000171793	http://amigo.geneontology.org/cgi-bin/amigo/term_details?term=GO:0009116
necroptotic process	Biological Process	GO:0070266	1	19	100	11236	0.01	0.00169099	0.156329	0.405501	ENSG00000100504	http://amigo.geneontology.org/cgi-bin/amigo/term_details?term=GO:0070266	hsa:5836,PYGL,ENSG00000100504	http://amigo.geneontology.org/cgi-bin/amigo/term_details?term=GO:0070266
positive regulation of gliogenesis	Biological Process	GO:0014015	1	19	100	11236	0.01	0.00169099	0.156329	0.405501	ENSG00000121966	http://amigo.geneontology.org/cgi-bin/amigo/term_details?term=GO:0014015	hsa:7852,CXCR4,ENSG00000121966	http://amigo.geneontology.org/cgi-bin/amigo/term_details?term=GO:0014015
vascular endothelial growth factor signaling pathway	Biological Process	GO:0038084	1	19	100	11236	0.01	0.00169099	0.156329	0.405501	ENSG00000158125	http://amigo.geneontology.org/cgi-bin/amigo/term_details?term=GO:0038084	hsa:7498,XDH,ENSG00000158125	http://amigo.geneontology.org/cgi-bin/amigo/term_details?term=GO:0038084
positive regulation of potassium ion transport	Biological Process	GO:0043268	1	19	100	11236	0.01	0.00169099	0.156329	0.405501	ENSG00000145362	http://amigo.geneontology.org/cgi-bin/amigo/term_details?term=GO:0043268	hsa:287,ANK2,ENSG00000145362	http://amigo.geneontology.org/cgi-bin/amigo/term_details?term=GO:0043268
cellular response to glucocorticoid stimulus	Biological Process	GO:0071385	1	19	100	11236	0.01	0.00169099	0.156329	0.405501	ENSG00000113580	http://amigo.geneontology.org/cgi-bin/amigo/term_details?term=GO:0071385	hsa:2908,NR3C1,ENSG00000113580	http://amigo.geneontology.org/cgi-bin/amigo/term_details?term=GO:0071385
negative regulation of gene expression, epigenetic	Biological Process	GO:0045814	2	79	100	11236	0.02	0.00703097	0.156037	0.405501	ENSG00000124523|ENSG00000105849	http://amigo.geneontology.org/cgi-bin/amigo/term_details?term=GO:0045814	hsa:23408,SIRT5,ENSG00000124523|hsa:221830,TWISTNB,ENSG00000105849	http://amigo.geneontology.org/cgi-bin/amigo/term_details?term=GO:0045814
muscle tissue development	Biological Process	GO:0060537	4	232	100	11236	0.04	0.0206479	0.152122	0.405501	ENSG00000110693|ENSG00000136603|ENSG00000060718|ENSG00000075223	http://amigo.geneontology.org/cgi-bin/amigo/term_details?term=GO:0060537	hsa:55553,SOX6,ENSG00000110693|hsa:6498,SKIL,ENSG00000136603|hsa:1301,COL11A1,ENSG00000060718|hsa:10512,SEMA3C,ENSG00000075223	http://amigo.geneontology.org/cgi-bin/amigo/term_details?term=GO:0060537
respiratory system development	Biological Process	GO:0060541	3	152	100	11236	0.03	0.0135279	0.153459	0.405501	ENSG00000101680|ENSG00000075275|ENSG00000113448	http://amigo.geneontology.org/cgi-bin/amigo/term_details?term=GO:0060541	hsa:284217,LAMA1,ENSG00000101680|hsa:9620,CELSR1,ENSG00000075275|hsa:5144,PDE4D,ENSG00000113448	http://amigo.geneontology.org/cgi-bin/amigo/term_details?term=GO:0060541
respiratory burst	Biological Process	GO:0045730	1	19	100	11236	0.01	0.00169099	0.156329	0.405501	ENSG00000171608	http://amigo.geneontology.org/cgi-bin/amigo/term_details?term=GO:0045730	hsa:5293,PIK3CD,ENSG00000171608	http://amigo.geneontology.org/cgi-bin/amigo/term_details?term=GO:0045730
regulation of molecular function	Biological Process	GO:0065009	19	1671	100	11236	0.19	0.148718	0.152823	0.405501	ENSG00000145703|ENSG00000185737|ENSG00000145362|ENSG00000196924|ENSG00000158125|ENSG00000124107|ENSG00000107968|ENSG00000184588|ENSG00000133059|ENSG00000137601|ENSG00000156011|ENSG00000141655|ENSG00000113369|ENSG00000121966|ENSG00000058668|ENSG00000154277|ENSG00000113448|ENSG00000124145|ENSG00000160145	http://amigo.geneontology.org/cgi-bin/amigo/term_details?term=GO:0065009	hsa:10788,IQGAP2,ENSG00000145703|hsa:10718,NRG3,ENSG00000185737|hsa:287,ANK2,ENSG00000145362|hsa:2316,FLNA,ENSG00000196924|hsa:7498,XDH,ENSG00000158125|hsa:6590,SLPI,ENSG00000124107|hsa:1326,MAP3K8,ENSG00000107968|hsa:5142,PDE4B,ENSG00000184588|hsa:25778,DSTYK,ENSG00000133059|hsa:4750,NEK1,ENSG00000137601|hsa:23362,PSD3,ENSG00000156011|hsa:8792,TNFRSF11A,ENSG00000141655|hsa:57561,ARRDC3,ENSG00000…	http://amigo.geneontology.org/cgi-bin/amigo/term_details?term=GO:0065009
cell communication by electrical coupling	Biological Process	GO:0010644	1	19	100	11236	0.01	0.00169099	0.156329	0.405501	ENSG00000113448	http://amigo.geneontology.org/cgi-bin/amigo/term_details?term=GO:0010644	hsa:5144,PDE4D,ENSG00000113448	http://amigo.geneontology.org/cgi-bin/amigo/term_details?term=GO:0010644
regulation of cardiac muscle contraction by calcium ion signaling	Biological Process	GO:0010882	1	19	100	11236	0.01	0.00169099	0.156329	0.405501	ENSG00000145362	http://amigo.geneontology.org/cgi-bin/amigo/term_details?term=GO:0010882	hsa:287,ANK2,ENSG00000145362	http://amigo.geneontology.org/cgi-bin/amigo/term_details?term=GO:0010882
cellular response to steroid hormone stimulus	Biological Process	GO:0071383	2	79	100	11236	0.02	0.00703097	0.156037	0.405501	ENSG00000113580|ENSG00000141456	http://amigo.geneontology.org/cgi-bin/amigo/term_details?term=GO:0071383	hsa:2908,NR3C1,ENSG00000113580|hsa:27043,PELP1,ENSG00000141456	http://amigo.geneontology.org/cgi-bin/amigo/term_details?term=GO:0071383
peptidyl-cysteine modification	Biological Process	GO:0018198	1	19	100	11236	0.01	0.00169099	0.156329	0.405501	ENSG00000058668	http://amigo.geneontology.org/cgi-bin/amigo/term_details?term=GO:0018198	hsa:493,ATP2B4,ENSG00000058668	http://amigo.geneontology.org/cgi-bin/amigo/term_details?term=GO:0018198
cardiac atrium development	Biological Process	GO:0003230	1	19	100	11236	0.01	0.00169099	0.156329	0.405501	ENSG00000145362	http://amigo.geneontology.org/cgi-bin/amigo/term_details?term=GO:0003230	hsa:287,ANK2,ENSG00000145362	http://amigo.geneontology.org/cgi-bin/amigo/term_details?term=GO:0003230
tissue remodeling	Biological Process	GO:0048771	2	79	100	11236	0.02	0.00703097	0.156037	0.405501	ENSG00000167601|ENSG00000075223	http://amigo.geneontology.org/cgi-bin/amigo/term_details?term=GO:0048771	hsa:558,AXL,ENSG00000167601|hsa:10512,SEMA3C,ENSG00000075223	http://amigo.geneontology.org/cgi-bin/amigo/term_details?term=GO:0048771
striated muscle adaptation	Biological Process	GO:0014888	1	19	100	11236	0.01	0.00169099	0.156329	0.405501	ENSG00000058668	http://amigo.geneontology.org/cgi-bin/amigo/term_details?term=GO:0014888	hsa:493,ATP2B4,ENSG00000058668	http://amigo.geneontology.org/cgi-bin/amigo/term_details?term=GO:0014888
regulation of natural killer cell activation	Biological Process	GO:0032814	1	19	100	11236	0.01	0.00169099	0.156329	0.405501	ENSG00000167601	http://amigo.geneontology.org/cgi-bin/amigo/term_details?term=GO:0032814	hsa:558,AXL,ENSG00000167601	http://amigo.geneontology.org/cgi-bin/amigo/term_details?term=GO:0032814
positive regulation of cartilage development	Biological Process	GO:0061036	1	19	100	11236	0.01	0.00169099	0.156329	0.405501	ENSG00000110693	http://amigo.geneontology.org/cgi-bin/amigo/term_details?term=GO:0061036	hsa:55553,SOX6,ENSG00000110693	http://amigo.geneontology.org/cgi-bin/amigo/term_details?term=GO:0061036
regulation of response to stimulus	Biological Process	GO:0048583	24	2195	100	11236	0.24	0.195354	0.157401	0.407567	ENSG00000101977|ENSG00000167601|ENSG00000196924|ENSG00000113580|ENSG00000158125|ENSG00000107968|ENSG00000058091|ENSG00000184588|ENSG00000187908|ENSG00000168918|ENSG00000133059|ENSG00000136603|ENSG00000173611|ENSG00000137601|ENSG00000141655|ENSG00000156011|ENSG00000121966|ENSG00000113369|ENSG00000058668|ENSG00000154277|ENSG00000113448|ENSG00000160145|ENSG00000025039|ENSG00000171608	http://amigo.geneontology.org/cgi-bin/amigo/term_details?term=GO:0048583	hsa:4168,MCF2,ENSG00000101977|hsa:558,AXL,ENSG00000167601|hsa:2316,FLNA,ENSG00000196924|hsa:2908,NR3C1,ENSG00000113580|hsa:7498,XDH,ENSG00000158125|hsa:1326,MAP3K8,ENSG00000107968|hsa:5218,CDK14,ENSG00000058091|hsa:5142,PDE4B,ENSG00000184588|hsa:1755,DMBT1,ENSG00000187908|hsa:3635,INPP5D,ENSG00000168918|hsa:25778,DSTYK,ENSG00000133059|hsa:6498,SKIL,ENSG00000136603|hsa:286205,SCAI,ENSG00000173611|…	http://amigo.geneontology.org/cgi-bin/amigo/term_details?term=GO:0048583
Rho protein signal transduction	Biological Process	GO:0007266	4	236	100	11236	0.04	0.0210039	0.158826	0.410543	ENSG00000173611|ENSG00000156011|ENSG00000075275|ENSG00000160145	http://amigo.geneontology.org/cgi-bin/amigo/term_details?term=GO:0007266	hsa:286205,SCAI,ENSG00000173611|hsa:23362,PSD3,ENSG00000156011|hsa:9620,CELSR1,ENSG00000075275|hsa:8997,KALRN,ENSG00000160145	http://amigo.geneontology.org/cgi-bin/amigo/term_details?term=GO:0007266
regulation of protein serine/threonine kinase activity	Biological Process	GO:0071900	5	322	100	11236	0.05	0.0286579	0.159208	0.411173	ENSG00000137601|ENSG00000141655|ENSG00000121966|ENSG00000058668|ENSG00000154277	http://amigo.geneontology.org/cgi-bin/amigo/term_details?term=GO:0071900	hsa:4750,NEK1,ENSG00000137601|hsa:8792,TNFRSF11A,ENSG00000141655|hsa:7852,CXCR4,ENSG00000121966|hsa:493,ATP2B4,ENSG00000058668|hsa:7345,UCHL1,ENSG00000154277	http://amigo.geneontology.org/cgi-bin/amigo/term_details?term=GO:0071900
ribonucleoside monophosphate metabolic process	Biological Process	GO:0009161	3	155	100	11236	0.03	0.0137949	0.159844	0.412456	ENSG00000155085|ENSG00000181192|ENSG00000156515	http://amigo.geneontology.org/cgi-bin/amigo/term_details?term=GO:0009161	hsa:221264,AK9,ENSG00000155085|hsa:55526,DHTKD1,ENSG00000181192|hsa:3098,HK1,ENSG00000156515	http://amigo.geneontology.org/cgi-bin/amigo/term_details?term=GO:0009161
blastocyst formation	Biological Process	GO:0001825	1	20	100	11236	0.01	0.00177999	0.163851	0.414159	ENSG00000136603	http://amigo.geneontology.org/cgi-bin/amigo/term_details?term=GO:0001825	hsa:6498,SKIL,ENSG00000136603	http://amigo.geneontology.org/cgi-bin/amigo/term_details?term=GO:0001825
reproductive behavior	Biological Process	GO:0019098	1	20	100	11236	0.01	0.00177999	0.163851	0.414159	ENSG00000113580	http://amigo.geneontology.org/cgi-bin/amigo/term_details?term=GO:0019098	hsa:2908,NR3C1,ENSG00000113580	http://amigo.geneontology.org/cgi-bin/amigo/term_details?term=GO:0019098
lymphocyte migration	Biological Process	GO:0072676	1	20	100	11236	0.01	0.00177999	0.163851	0.414159	ENSG00000171608	http://amigo.geneontology.org/cgi-bin/amigo/term_details?term=GO:0072676	hsa:5293,PIK3CD,ENSG00000171608	http://amigo.geneontology.org/cgi-bin/amigo/term_details?term=GO:0072676
pyrimidine ribonucleotide biosynthetic process	Biological Process	GO:0009220	1	20	100	11236	0.01	0.00177999	0.163851	0.414159	ENSG00000171793	http://amigo.geneontology.org/cgi-bin/amigo/term_details?term=GO:0009220	hsa:1503,CTPS1,ENSG00000171793	http://amigo.geneontology.org/cgi-bin/amigo/term_details?term=GO:0009220
negative regulation of tumor necrosis factor superfamily cytokine production	Biological Process	GO:1903556	1	20	100	11236	0.01	0.00177999	0.163851	0.414159	ENSG00000167601	http://amigo.geneontology.org/cgi-bin/amigo/term_details?term=GO:1903556	hsa:558,AXL,ENSG00000167601	http://amigo.geneontology.org/cgi-bin/amigo/term_details?term=GO:1903556
negative regulation of tumor necrosis factor production	Biological Process	GO:0032720	1	20	100	11236	0.01	0.00177999	0.163851	0.414159	ENSG00000167601	http://amigo.geneontology.org/cgi-bin/amigo/term_details?term=GO:0032720	hsa:558,AXL,ENSG00000167601	http://amigo.geneontology.org/cgi-bin/amigo/term_details?term=GO:0032720
positive regulation of immune system process	Biological Process	GO:0002684	7	505	100	11236	0.07	0.0449448	0.162864	0.414159	ENSG00000107968|ENSG00000184588|ENSG00000167601|ENSG00000187908|ENSG00000168918|ENSG00000171608|ENSG00000113448	http://amigo.geneontology.org/cgi-bin/amigo/term_details?term=GO:0002684	hsa:1326,MAP3K8,ENSG00000107968|hsa:5142,PDE4B,ENSG00000184588|hsa:558,AXL,ENSG00000167601|hsa:1755,DMBT1,ENSG00000187908|hsa:3635,INPP5D,ENSG00000168918|hsa:5293,PIK3CD,ENSG00000171608|hsa:5144,PDE4D,ENSG00000113448	http://amigo.geneontology.org/cgi-bin/amigo/term_details?term=GO:0002684
localization	Biological Process	GO:0051179	38	3698	100	11236	0.38	0.329121	0.163201	0.414159	ENSG00000138759|ENSG00000167601|ENSG00000145362|ENSG00000158125|ENSG00000137571|ENSG00000184588|ENSG00000168918|ENSG00000133083|ENSG00000118965|ENSG00000137809|ENSG00000173611|ENSG00000159082|ENSG00000139636|ENSG00000075275|ENSG00000154277|ENSG00000101680|ENSG00000124145|ENSG00000025039|ENSG00000171608|ENSG00000130294|ENSG00000148346|ENSG00000131620|ENSG00000196924|ENSG00000187908|ENSG00000075223…	http://amigo.geneontology.org/cgi-bin/amigo/term_details?term=GO:0051179	hsa:80144,FRAS1,ENSG00000138759|hsa:558,AXL,ENSG00000167601|hsa:287,ANK2,ENSG00000145362|hsa:7498,XDH,ENSG00000158125|hsa:81796,SLCO5A1,ENSG00000137571|hsa:5142,PDE4B,ENSG00000184588|hsa:3635,INPP5D,ENSG00000168918|hsa:9201,DCLK1,ENSG00000133083|hsa:57539,WDR35,ENSG00000118965|hsa:22801,ITGA11,ENSG00000137809|hsa:286205,SCAI,ENSG00000173611|hsa:8867,SYNJ1,ENSG00000159082|hsa:55716,LMBR1L,ENSG0000…	http://amigo.geneontology.org/cgi-bin/amigo/term_details?term=GO:0051179
glutamine metabolic process	Biological Process	GO:0006541	1	20	100	11236	0.01	0.00177999	0.163851	0.414159	ENSG00000171793	http://amigo.geneontology.org/cgi-bin/amigo/term_details?term=GO:0006541	hsa:1503,CTPS1,ENSG00000171793	http://amigo.geneontology.org/cgi-bin/amigo/term_details?term=GO:0006541
neural crest cell migration	Biological Process	GO:0001755	1	20	100	11236	0.01	0.00177999	0.163851	0.414159	ENSG00000075223	http://amigo.geneontology.org/cgi-bin/amigo/term_details?term=GO:0001755	hsa:10512,SEMA3C,ENSG00000075223	http://amigo.geneontology.org/cgi-bin/amigo/term_details?term=GO:0001755
peptidyl-glutamic acid modification	Biological Process	GO:0018200	1	20	100	11236	0.01	0.00177999	0.163851	0.414159	ENSG00000146856	http://amigo.geneontology.org/cgi-bin/amigo/term_details?term=GO:0018200	hsa:340351,AGBL3,ENSG00000146856	http://amigo.geneontology.org/cgi-bin/amigo/term_details?term=GO:0018200
cellular extravasation	Biological Process	GO:0045123	1	20	100	11236	0.01	0.00177999	0.163851	0.414159	ENSG00000171608	http://amigo.geneontology.org/cgi-bin/amigo/term_details?term=GO:0045123	hsa:5293,PIK3CD,ENSG00000171608	http://amigo.geneontology.org/cgi-bin/amigo/term_details?term=GO:0045123
cellular response to corticosteroid stimulus	Biological Process	GO:0071384	1	20	100	11236	0.01	0.00177999	0.163851	0.414159	ENSG00000113580	http://amigo.geneontology.org/cgi-bin/amigo/term_details?term=GO:0071384	hsa:2908,NR3C1,ENSG00000113580	http://amigo.geneontology.org/cgi-bin/amigo/term_details?term=GO:0071384
immune system process	Biological Process	GO:0002376	17	1481	100	11236	0.17	0.131808	0.161488	0.414159	ENSG00000074603|ENSG00000167601|ENSG00000148346|ENSG00000110693|ENSG00000107968|ENSG00000184588|ENSG00000187908|ENSG00000168918|ENSG00000075223|ENSG00000181192|ENSG00000171793|ENSG00000136603|ENSG00000141655|ENSG00000121966|ENSG00000113448|ENSG00000134138|ENSG00000171608	http://amigo.geneontology.org/cgi-bin/amigo/term_details?term=GO:0002376	hsa:54878,DPP8,ENSG00000074603|hsa:558,AXL,ENSG00000167601|hsa:3934,LCN2,ENSG00000148346|hsa:55553,SOX6,ENSG00000110693|hsa:1326,MAP3K8,ENSG00000107968|hsa:5142,PDE4B,ENSG00000184588|hsa:1755,DMBT1,ENSG00000187908|hsa:3635,INPP5D,ENSG00000168918|hsa:10512,SEMA3C,ENSG00000075223|hsa:55526,DHTKD1,ENSG00000181192|hsa:1503,CTPS1,ENSG00000171793|hsa:6498,SKIL,ENSG00000136603|hsa:8792,TNFRSF11A,ENSG000…	http://amigo.geneontology.org/cgi-bin/amigo/term_details?term=GO:0002376
lens fiber cell differentiation	Biological Process	GO:0070306	1	20	100	11236	0.01	0.00177999	0.163851	0.414159	ENSG00000136603	http://amigo.geneontology.org/cgi-bin/amigo/term_details?term=GO:0070306	hsa:6498,SKIL,ENSG00000136603	http://amigo.geneontology.org/cgi-bin/amigo/term_details?term=GO:0070306
chondrocyte development	Biological Process	GO:0002063	1	20	100	11236	0.01	0.00177999	0.163851	0.414159	ENSG00000060718	http://amigo.geneontology.org/cgi-bin/amigo/term_details?term=GO:0002063	hsa:1301,COL11A1,ENSG00000060718	http://amigo.geneontology.org/cgi-bin/amigo/term_details?term=GO:0002063
regulation of phosphorylation	Biological Process	GO:0042325	11	885	100	11236	0.11	0.0787647	0.162564	0.414159	ENSG00000137601|ENSG00000141655|ENSG00000121966|ENSG00000185737|ENSG00000058668|ENSG00000154277|ENSG00000113448|ENSG00000124145|ENSG00000107968|ENSG00000158125|ENSG00000133059	http://amigo.geneontology.org/cgi-bin/amigo/term_details?term=GO:0042325	hsa:4750,NEK1,ENSG00000137601|hsa:8792,TNFRSF11A,ENSG00000141655|hsa:7852,CXCR4,ENSG00000121966|hsa:10718,NRG3,ENSG00000185737|hsa:493,ATP2B4,ENSG00000058668|hsa:7345,UCHL1,ENSG00000154277|hsa:5144,PDE4D,ENSG00000113448|hsa:6385,SDC4,ENSG00000124145|hsa:1326,MAP3K8,ENSG00000107968|hsa:7498,XDH,ENSG00000158125|hsa:25778,DSTYK,ENSG00000133059	http://amigo.geneontology.org/cgi-bin/amigo/term_details?term=GO:0042325
adenylate cyclase-activating G-protein coupled receptor signaling pathway	Biological Process	GO:0007189	1	20	100	11236	0.01	0.00177999	0.163851	0.414159	ENSG00000113448	http://amigo.geneontology.org/cgi-bin/amigo/term_details?term=GO:0007189	hsa:5144,PDE4D,ENSG00000113448	http://amigo.geneontology.org/cgi-bin/amigo/term_details?term=GO:0007189
glycogen catabolic process	Biological Process	GO:0005980	1	20	100	11236	0.01	0.00177999	0.163851	0.414159	ENSG00000100504	http://amigo.geneontology.org/cgi-bin/amigo/term_details?term=GO:0005980	hsa:5836,PYGL,ENSG00000100504	http://amigo.geneontology.org/cgi-bin/amigo/term_details?term=GO:0005980
cerebellar Purkinje cell layer development	Biological Process	GO:0021680	1	20	100	11236	0.01	0.00177999	0.163851	0.414159	ENSG00000095139	http://amigo.geneontology.org/cgi-bin/amigo/term_details?term=GO:0021680	hsa:372,ARCN1,ENSG00000095139	http://amigo.geneontology.org/cgi-bin/amigo/term_details?term=GO:0021680
pyridine nucleotide metabolic process	Biological Process	GO:0019362	2	82	100	11236	0.02	0.00729797	0.165434	0.417095	ENSG00000181192|ENSG00000156515	http://amigo.geneontology.org/cgi-bin/amigo/term_details?term=GO:0019362	hsa:55526,DHTKD1,ENSG00000181192|hsa:3098,HK1,ENSG00000156515	http://amigo.geneontology.org/cgi-bin/amigo/term_details?term=GO:0019362
nicotinamide nucleotide metabolic process	Biological Process	GO:0046496	2	82	100	11236	0.02	0.00729797	0.165434	0.417095	ENSG00000181192|ENSG00000156515	http://amigo.geneontology.org/cgi-bin/amigo/term_details?term=GO:0046496	hsa:55526,DHTKD1,ENSG00000181192|hsa:3098,HK1,ENSG00000156515	http://amigo.geneontology.org/cgi-bin/amigo/term_details?term=GO:0046496
Schwann cell development	Biological Process	GO:0014044	1	21	100	11236	0.01	0.00186899	0.171306	0.422222	ENSG00000196569	http://amigo.geneontology.org/cgi-bin/amigo/term_details?term=GO:0014044	hsa:3908,LAMA2,ENSG00000196569	http://amigo.geneontology.org/cgi-bin/amigo/term_details?term=GO:0014044
heart development	Biological Process	GO:0007507	5	329	100	11236	0.05	0.0292809	0.169349	0.422222	ENSG00000110693|ENSG00000060718|ENSG00000135074|ENSG00000075223|ENSG00000145362	http://amigo.geneontology.org/cgi-bin/amigo/term_details?term=GO:0007507	hsa:55553,SOX6,ENSG00000110693|hsa:1301,COL11A1,ENSG00000060718|hsa:8728,ADAM19,ENSG00000135074|hsa:10512,SEMA3C,ENSG00000075223|hsa:287,ANK2,ENSG00000145362	http://amigo.geneontology.org/cgi-bin/amigo/term_details?term=GO:0007507
membrane repolarization	Biological Process	GO:0086009	1	21	100	11236	0.01	0.00186899	0.171306	0.422222	ENSG00000145362	http://amigo.geneontology.org/cgi-bin/amigo/term_details?term=GO:0086009	hsa:287,ANK2,ENSG00000145362	http://amigo.geneontology.org/cgi-bin/amigo/term_details?term=GO:0086009
cardiac muscle cell action potential involved in contraction	Biological Process	GO:0086002	1	21	100	11236	0.01	0.00186899	0.171306	0.422222	ENSG00000145362	http://amigo.geneontology.org/cgi-bin/amigo/term_details?term=GO:0086002	hsa:287,ANK2,ENSG00000145362	http://amigo.geneontology.org/cgi-bin/amigo/term_details?term=GO:0086002
erythrocyte homeostasis	Biological Process	GO:0034101	2	83	100	11236	0.02	0.00738697	0.168588	0.422222	ENSG00000110693|ENSG00000167601	http://amigo.geneontology.org/cgi-bin/amigo/term_details?term=GO:0034101	hsa:55553,SOX6,ENSG00000110693|hsa:558,AXL,ENSG00000167601	http://amigo.geneontology.org/cgi-bin/amigo/term_details?term=GO:0034101
glutamine family amino acid catabolic process	Biological Process	GO:0009065	1	21	100	11236	0.01	0.00186899	0.171306	0.422222	ENSG00000058668	http://amigo.geneontology.org/cgi-bin/amigo/term_details?term=GO:0009065	hsa:493,ATP2B4,ENSG00000058668	http://amigo.geneontology.org/cgi-bin/amigo/term_details?term=GO:0009065
circulatory system development	Biological Process	GO:0072359	8	606	100	11236	0.08	0.0539338	0.171233	0.422222	ENSG00000135074|ENSG00000121966|ENSG00000145362|ENSG00000110693|ENSG00000101680|ENSG00000158125|ENSG00000060718|ENSG00000075223	http://amigo.geneontology.org/cgi-bin/amigo/term_details?term=GO:0072359	hsa:8728,ADAM19,ENSG00000135074|hsa:7852,CXCR4,ENSG00000121966|hsa:287,ANK2,ENSG00000145362|hsa:55553,SOX6,ENSG00000110693|hsa:284217,LAMA1,ENSG00000101680|hsa:7498,XDH,ENSG00000158125|hsa:1301,COL11A1,ENSG00000060718|hsa:10512,SEMA3C,ENSG00000075223	http://amigo.geneontology.org/cgi-bin/amigo/term_details?term=GO:0072359
organic acid catabolic process	Biological Process	GO:0016054	3	160	100	11236	0.03	0.0142399	0.170664	0.422222	ENSG00000175198|ENSG00000113790|ENSG00000058668	http://amigo.geneontology.org/cgi-bin/amigo/term_details?term=GO:0016054	hsa:5095,PCCA,ENSG00000175198|hsa:1962,EHHADH,ENSG00000113790|hsa:493,ATP2B4,ENSG00000058668	http://amigo.geneontology.org/cgi-bin/amigo/term_details?term=GO:0016054
erythrocyte development	Biological Process	GO:0048821	1	21	100	11236	0.01	0.00186899	0.171306	0.422222	ENSG00000110693	http://amigo.geneontology.org/cgi-bin/amigo/term_details?term=GO:0048821	hsa:55553,SOX6,ENSG00000110693	http://amigo.geneontology.org/cgi-bin/amigo/term_details?term=GO:0048821
regulation of cardiac muscle hypertrophy	Biological Process	GO:0010611	1	21	100	11236	0.01	0.00186899	0.171306	0.422222	ENSG00000058668	http://amigo.geneontology.org/cgi-bin/amigo/term_details?term=GO:0010611	hsa:493,ATP2B4,ENSG00000058668	http://amigo.geneontology.org/cgi-bin/amigo/term_details?term=GO:0010611
central nervous system projection neuron axonogenesis	Biological Process	GO:0021952	1	21	100	11236	0.01	0.00186899	0.171306	0.422222	ENSG00000133083	http://amigo.geneontology.org/cgi-bin/amigo/term_details?term=GO:0021952	hsa:9201,DCLK1,ENSG00000133083	http://amigo.geneontology.org/cgi-bin/amigo/term_details?term=GO:0021952
regulation of microtubule polymerization	Biological Process	GO:0031113	1	21	100	11236	0.01	0.00186899	0.171306	0.422222	ENSG00000125746	http://amigo.geneontology.org/cgi-bin/amigo/term_details?term=GO:0031113	hsa:24139,EML2,ENSG00000125746	http://amigo.geneontology.org/cgi-bin/amigo/term_details?term=GO:0031113
glucan catabolic process	Biological Process	GO:0009251	1	21	100	11236	0.01	0.00186899	0.171306	0.422222	ENSG00000100504	http://amigo.geneontology.org/cgi-bin/amigo/term_details?term=GO:0009251	hsa:5836,PYGL,ENSG00000100504	http://amigo.geneontology.org/cgi-bin/amigo/term_details?term=GO:0009251
regulation of muscle hypertrophy	Biological Process	GO:0014743	1	21	100	11236	0.01	0.00186899	0.171306	0.422222	ENSG00000058668	http://amigo.geneontology.org/cgi-bin/amigo/term_details?term=GO:0014743	hsa:493,ATP2B4,ENSG00000058668	http://amigo.geneontology.org/cgi-bin/amigo/term_details?term=GO:0014743
regulation of systemic arterial blood pressure mediated by a chemical signal	Biological Process	GO:0003044	1	21	100	11236	0.01	0.00186899	0.171306	0.422222	ENSG00000113448	http://amigo.geneontology.org/cgi-bin/amigo/term_details?term=GO:0003044	hsa:5144,PDE4D,ENSG00000113448	http://amigo.geneontology.org/cgi-bin/amigo/term_details?term=GO:0003044
regulation of potassium ion transmembrane transporter activity	Biological Process	GO:1901016	1	21	100	11236	0.01	0.00186899	0.171306	0.422222	ENSG00000145362	http://amigo.geneontology.org/cgi-bin/amigo/term_details?term=GO:1901016	hsa:287,ANK2,ENSG00000145362	http://amigo.geneontology.org/cgi-bin/amigo/term_details?term=GO:1901016
telomere maintenance via semi-conservative replication	Biological Process	GO:0032201	1	21	100	11236	0.01	0.00186899	0.171306	0.422222	ENSG00000146143	http://amigo.geneontology.org/cgi-bin/amigo/term_details?term=GO:0032201	hsa:5558,PRIM2,ENSG00000146143	http://amigo.geneontology.org/cgi-bin/amigo/term_details?term=GO:0032201
dopamine receptor signaling pathway	Biological Process	GO:0007212	1	21	100	11236	0.01	0.00186899	0.171306	0.422222	ENSG00000196924	http://amigo.geneontology.org/cgi-bin/amigo/term_details?term=GO:0007212	hsa:2316,FLNA,ENSG00000196924	http://amigo.geneontology.org/cgi-bin/amigo/term_details?term=GO:0007212
carboxylic acid catabolic process	Biological Process	GO:0046395	3	160	100	11236	0.03	0.0142399	0.170664	0.422222	ENSG00000175198|ENSG00000113790|ENSG00000058668	http://amigo.geneontology.org/cgi-bin/amigo/term_details?term=GO:0046395	hsa:5095,PCCA,ENSG00000175198|hsa:1962,EHHADH,ENSG00000113790|hsa:493,ATP2B4,ENSG00000058668	http://amigo.geneontology.org/cgi-bin/amigo/term_details?term=GO:0046395
B cell homeostasis	Biological Process	GO:0001782	1	21	100	11236	0.01	0.00186899	0.171306	0.422222	ENSG00000171608	http://amigo.geneontology.org/cgi-bin/amigo/term_details?term=GO:0001782	hsa:5293,PIK3CD,ENSG00000171608	http://amigo.geneontology.org/cgi-bin/amigo/term_details?term=GO:0001782
single-organism behavior	Biological Process	GO:0044708	4	243	100	11236	0.04	0.0216269	0.170819	0.422222	ENSG00000159082|ENSG00000095139|ENSG00000154277|ENSG00000113448	http://amigo.geneontology.org/cgi-bin/amigo/term_details?term=GO:0044708	hsa:8867,SYNJ1,ENSG00000159082|hsa:372,ARCN1,ENSG00000095139|hsa:7345,UCHL1,ENSG00000154277|hsa:5144,PDE4D,ENSG00000113448	http://amigo.geneontology.org/cgi-bin/amigo/term_details?term=GO:0044708
cardiovascular system development	Biological Process	GO:0072358	8	606	100	11236	0.08	0.0539338	0.171233	0.422222	ENSG00000135074|ENSG00000121966|ENSG00000145362|ENSG00000110693|ENSG00000101680|ENSG00000158125|ENSG00000060718|ENSG00000075223	http://amigo.geneontology.org/cgi-bin/amigo/term_details?term=GO:0072358	hsa:8728,ADAM19,ENSG00000135074|hsa:7852,CXCR4,ENSG00000121966|hsa:287,ANK2,ENSG00000145362|hsa:55553,SOX6,ENSG00000110693|hsa:284217,LAMA1,ENSG00000101680|hsa:7498,XDH,ENSG00000158125|hsa:1301,COL11A1,ENSG00000060718|hsa:10512,SEMA3C,ENSG00000075223	http://amigo.geneontology.org/cgi-bin/amigo/term_details?term=GO:0072358
adult behavior	Biological Process	GO:0030534	2	84	100	11236	0.02	0.00747597	0.171753	0.422975	ENSG00000095139|ENSG00000154277	http://amigo.geneontology.org/cgi-bin/amigo/term_details?term=GO:0030534	hsa:372,ARCN1,ENSG00000095139|hsa:7345,UCHL1,ENSG00000154277	http://amigo.geneontology.org/cgi-bin/amigo/term_details?term=GO:0030534
glycosyl compound metabolic process	Biological Process	GO:1901657	4	244	100	11236	0.04	0.0217159	0.172558	0.424252	ENSG00000155085|ENSG00000181192|ENSG00000156515|ENSG00000171793	http://amigo.geneontology.org/cgi-bin/amigo/term_details?term=GO:1901657	hsa:221264,AK9,ENSG00000155085|hsa:55526,DHTKD1,ENSG00000181192|hsa:3098,HK1,ENSG00000156515|hsa:1503,CTPS1,ENSG00000171793	http://amigo.geneontology.org/cgi-bin/amigo/term_details?term=GO:1901657
blood circulation	Biological Process	GO:0008015	4	244	100	11236	0.04	0.0217159	0.172558	0.424252	ENSG00000184588|ENSG00000058668|ENSG00000145362|ENSG00000113448	http://amigo.geneontology.org/cgi-bin/amigo/term_details?term=GO:0008015	hsa:5142,PDE4B,ENSG00000184588|hsa:493,ATP2B4,ENSG00000058668|hsa:287,ANK2,ENSG00000145362|hsa:5144,PDE4D,ENSG00000113448	http://amigo.geneontology.org/cgi-bin/amigo/term_details?term=GO:0008015
circulatory system process	Biological Process	GO:0003013	4	245	100	11236	0.04	0.0218049	0.174303	0.427835	ENSG00000184588|ENSG00000058668|ENSG00000145362|ENSG00000113448	http://amigo.geneontology.org/cgi-bin/amigo/term_details?term=GO:0003013	hsa:5142,PDE4B,ENSG00000184588|hsa:493,ATP2B4,ENSG00000058668|hsa:287,ANK2,ENSG00000145362|hsa:5144,PDE4D,ENSG00000113448	http://amigo.geneontology.org/cgi-bin/amigo/term_details?term=GO:0003013
cellular response to extracellular stimulus	Biological Process	GO:0031668	3	162	100	11236	0.03	0.0144179	0.17505	0.428606	ENSG00000167601|ENSG00000148346|ENSG00000025039	http://amigo.geneontology.org/cgi-bin/amigo/term_details?term=GO:0031668	hsa:558,AXL,ENSG00000167601|hsa:3934,LCN2,ENSG00000148346|hsa:58528,RRAGD,ENSG00000025039	http://amigo.geneontology.org/cgi-bin/amigo/term_details?term=GO:0031668
multicellular organismal metabolic process	Biological Process	GO:0044236	2	85	100	11236	0.02	0.00756497	0.174928	0.428606	ENSG00000060718|ENSG00000113369	http://amigo.geneontology.org/cgi-bin/amigo/term_details?term=GO:0044236	hsa:1301,COL11A1,ENSG00000060718|hsa:57561,ARRDC3,ENSG00000113369	http://amigo.geneontology.org/cgi-bin/amigo/term_details?term=GO:0044236
cyclic nucleotide metabolic process	Biological Process	GO:0009187	2	85	100	11236	0.02	0.00756497	0.174928	0.428606	ENSG00000184588|ENSG00000113448	http://amigo.geneontology.org/cgi-bin/amigo/term_details?term=GO:0009187	hsa:5142,PDE4B,ENSG00000184588|hsa:5144,PDE4D,ENSG00000113448	http://amigo.geneontology.org/cgi-bin/amigo/term_details?term=GO:0009187
negative regulation of epithelial cell differentiation	Biological Process	GO:0030857	1	22	100	11236	0.01	0.00195799	0.178695	0.430433	ENSG00000158125	http://amigo.geneontology.org/cgi-bin/amigo/term_details?term=GO:0030857	hsa:7498,XDH,ENSG00000158125	http://amigo.geneontology.org/cgi-bin/amigo/term_details?term=GO:0030857
pyrimidine ribonucleotide metabolic process	Biological Process	GO:0009218	1	22	100	11236	0.01	0.00195799	0.178695	0.430433	ENSG00000171793	http://amigo.geneontology.org/cgi-bin/amigo/term_details?term=GO:0009218	hsa:1503,CTPS1,ENSG00000171793	http://amigo.geneontology.org/cgi-bin/amigo/term_details?term=GO:0009218
establishment or maintenance of apical/basal cell polarity	Biological Process	GO:0035088	1	22	100	11236	0.01	0.00195799	0.178695	0.430433	ENSG00000101680	http://amigo.geneontology.org/cgi-bin/amigo/term_details?term=GO:0035088	hsa:284217,LAMA1,ENSG00000101680	http://amigo.geneontology.org/cgi-bin/amigo/term_details?term=GO:0035088
pyridine-containing compound metabolic process	Biological Process	GO:0072524	2	86	100	11236	0.02	0.00765397	0.178113	0.430433	ENSG00000181192|ENSG00000156515	http://amigo.geneontology.org/cgi-bin/amigo/term_details?term=GO:0072524	hsa:55526,DHTKD1,ENSG00000181192|hsa:3098,HK1,ENSG00000156515	http://amigo.geneontology.org/cgi-bin/amigo/term_details?term=GO:0072524
positive regulation of organelle assembly	Biological Process	GO:1902117	1	22	100	11236	0.01	0.00195799	0.178695	0.430433	ENSG00000124145	http://amigo.geneontology.org/cgi-bin/amigo/term_details?term=GO:1902117	hsa:6385,SDC4,ENSG00000124145	http://amigo.geneontology.org/cgi-bin/amigo/term_details?term=GO:1902117
polysaccharide catabolic process	Biological Process	GO:0000272	1	22	100	11236	0.01	0.00195799	0.178695	0.430433	ENSG00000100504	http://amigo.geneontology.org/cgi-bin/amigo/term_details?term=GO:0000272	hsa:5836,PYGL,ENSG00000100504	http://amigo.geneontology.org/cgi-bin/amigo/term_details?term=GO:0000272
negative regulation of protein kinase B signaling	Biological Process	GO:0051898	1	22	100	11236	0.01	0.00195799	0.178695	0.430433	ENSG00000158125	http://amigo.geneontology.org/cgi-bin/amigo/term_details?term=GO:0051898	hsa:7498,XDH,ENSG00000158125	http://amigo.geneontology.org/cgi-bin/amigo/term_details?term=GO:0051898
establishment or maintenance of bipolar cell polarity	Biological Process	GO:0061245	1	22	100	11236	0.01	0.00195799	0.178695	0.430433	ENSG00000101680	http://amigo.geneontology.org/cgi-bin/amigo/term_details?term=GO:0061245	hsa:284217,LAMA1,ENSG00000101680	http://amigo.geneontology.org/cgi-bin/amigo/term_details?term=GO:0061245
chondroitin sulfate biosynthetic process	Biological Process	GO:0030206	1	22	100	11236	0.01	0.00195799	0.178695	0.430433	ENSG00000182022	http://amigo.geneontology.org/cgi-bin/amigo/term_details?term=GO:0030206	hsa:51363,CHST15,ENSG00000182022	http://amigo.geneontology.org/cgi-bin/amigo/term_details?term=GO:0030206
positive regulation of cation channel activity	Biological Process	GO:2001259	1	22	100	11236	0.01	0.00195799	0.178695	0.430433	ENSG00000145362	http://amigo.geneontology.org/cgi-bin/amigo/term_details?term=GO:2001259	hsa:287,ANK2,ENSG00000145362	http://amigo.geneontology.org/cgi-bin/amigo/term_details?term=GO:2001259
cellular polysaccharide catabolic process	Biological Process	GO:0044247	1	22	100	11236	0.01	0.00195799	0.178695	0.430433	ENSG00000100504	http://amigo.geneontology.org/cgi-bin/amigo/term_details?term=GO:0044247	hsa:5836,PYGL,ENSG00000100504	http://amigo.geneontology.org/cgi-bin/amigo/term_details?term=GO:0044247
positive regulation of epithelial cell differentiation	Biological Process	GO:0030858	1	22	100	11236	0.01	0.00195799	0.178695	0.430433	ENSG00000187908	http://amigo.geneontology.org/cgi-bin/amigo/term_details?term=GO:0030858	hsa:1755,DMBT1,ENSG00000187908	http://amigo.geneontology.org/cgi-bin/amigo/term_details?term=GO:0030858
tricarboxylic acid cycle	Biological Process	GO:0006099	1	22	100	11236	0.01	0.00195799	0.178695	0.430433	ENSG00000181192	http://amigo.geneontology.org/cgi-bin/amigo/term_details?term=GO:0006099	hsa:55526,DHTKD1,ENSG00000181192	http://amigo.geneontology.org/cgi-bin/amigo/term_details?term=GO:0006099
retina development in camera-type eye	Biological Process	GO:0060041	2	86	100	11236	0.02	0.00765397	0.178113	0.430433	ENSG00000101680|ENSG00000187535	http://amigo.geneontology.org/cgi-bin/amigo/term_details?term=GO:0060041	hsa:284217,LAMA1,ENSG00000101680|hsa:9742,IFT140,ENSG00000187535	http://amigo.geneontology.org/cgi-bin/amigo/term_details?term=GO:0060041
cellular response to cAMP	Biological Process	GO:0071320	1	22	100	11236	0.01	0.00195799	0.178695	0.430433	ENSG00000113448	http://amigo.geneontology.org/cgi-bin/amigo/term_details?term=GO:0071320	hsa:5144,PDE4D,ENSG00000113448	http://amigo.geneontology.org/cgi-bin/amigo/term_details?term=GO:0071320
regulation of multicellular organismal metabolic process	Biological Process	GO:0044246	1	22	100	11236	0.01	0.00195799	0.178695	0.430433	ENSG00000113369	http://amigo.geneontology.org/cgi-bin/amigo/term_details?term=GO:0044246	hsa:57561,ARRDC3,ENSG00000113369	http://amigo.geneontology.org/cgi-bin/amigo/term_details?term=GO:0044246
pyrimidine ribonucleoside metabolic process	Biological Process	GO:0046131	1	22	100	11236	0.01	0.00195799	0.178695	0.430433	ENSG00000171793	http://amigo.geneontology.org/cgi-bin/amigo/term_details?term=GO:0046131	hsa:1503,CTPS1,ENSG00000171793	http://amigo.geneontology.org/cgi-bin/amigo/term_details?term=GO:0046131
regulation of fibroblast growth factor receptor signaling pathway	Biological Process	GO:0040036	1	22	100	11236	0.01	0.00195799	0.178695	0.430433	ENSG00000133059	http://amigo.geneontology.org/cgi-bin/amigo/term_details?term=GO:0040036	hsa:25778,DSTYK,ENSG00000133059	http://amigo.geneontology.org/cgi-bin/amigo/term_details?term=GO:0040036
regulation of developmental process	Biological Process	GO:0050793	15	1303	100	11236	0.15	0.115967	0.179038	0.430561	ENSG00000136603|ENSG00000078725|ENSG00000187535|ENSG00000121966|ENSG00000167601|ENSG00000022840|ENSG00000075275|ENSG00000113739|ENSG00000101680|ENSG00000110693|ENSG00000158125|ENSG00000107968|ENSG00000196569|ENSG00000134138|ENSG00000187908	http://amigo.geneontology.org/cgi-bin/amigo/term_details?term=GO:0050793	hsa:6498,SKIL,ENSG00000136603|hsa:1620,BRINP1,ENSG00000078725|hsa:9742,IFT140,ENSG00000187535|hsa:7852,CXCR4,ENSG00000121966|hsa:558,AXL,ENSG00000167601|hsa:9921,RNF10,ENSG00000022840|hsa:9620,CELSR1,ENSG00000075275|hsa:8614,STC2,ENSG00000113739|hsa:284217,LAMA1,ENSG00000101680|hsa:55553,SOX6,ENSG00000110693|hsa:7498,XDH,ENSG00000158125|hsa:1326,MAP3K8,ENSG00000107968|hsa:3908,LAMA2,ENSG000001965…	http://amigo.geneontology.org/cgi-bin/amigo/term_details?term=GO:0050793
alcohol metabolic process	Biological Process	GO:0006066	4	248	100	11236	0.04	0.0220719	0.179576	0.431506	ENSG00000159082|ENSG00000165092|ENSG00000135587|ENSG00000168918	http://amigo.geneontology.org/cgi-bin/amigo/term_details?term=GO:0006066	hsa:8867,SYNJ1,ENSG00000159082|hsa:216,ALDH1A1,ENSG00000165092|hsa:6610,SMPD2,ENSG00000135587|hsa:3635,INPP5D,ENSG00000168918	http://amigo.geneontology.org/cgi-bin/amigo/term_details?term=GO:0006066
response to abiotic stimulus	Biological Process	GO:0009628	9	710	100	11236	0.09	0.0631897	0.18014	0.432512	ENSG00000137601|ENSG00000141655|ENSG00000121966|ENSG00000058668|ENSG00000113739|ENSG00000124145|ENSG00000134138|ENSG00000060718|ENSG00000135587	http://amigo.geneontology.org/cgi-bin/amigo/term_details?term=GO:0009628	hsa:4750,NEK1,ENSG00000137601|hsa:8792,TNFRSF11A,ENSG00000141655|hsa:7852,CXCR4,ENSG00000121966|hsa:493,ATP2B4,ENSG00000058668|hsa:8614,STC2,ENSG00000113739|hsa:6385,SDC4,ENSG00000124145|hsa:4212,MEIS2,ENSG00000134138|hsa:1301,COL11A1,ENSG00000060718|hsa:6610,SMPD2,ENSG00000135587	http://amigo.geneontology.org/cgi-bin/amigo/term_details?term=GO:0009628
ribonucleoside biosynthetic process	Biological Process	GO:0042455	2	87	100	11236	0.02	0.00774297	0.181306	0.434352	ENSG00000155085|ENSG00000171793	http://amigo.geneontology.org/cgi-bin/amigo/term_details?term=GO:0042455	hsa:221264,AK9,ENSG00000155085|hsa:1503,CTPS1,ENSG00000171793	http://amigo.geneontology.org/cgi-bin/amigo/term_details?term=GO:0042455
mesenchymal cell development	Biological Process	GO:0014031	2	87	100	11236	0.02	0.00774297	0.181306	0.434352	ENSG00000196924|ENSG00000075223	http://amigo.geneontology.org/cgi-bin/amigo/term_details?term=GO:0014031	hsa:2316,FLNA,ENSG00000196924|hsa:10512,SEMA3C,ENSG00000075223	http://amigo.geneontology.org/cgi-bin/amigo/term_details?term=GO:0014031
detection of mechanical stimulus	Biological Process	GO:0050982	1	23	100	11236	0.01	0.00204699	0.186019	0.43914	ENSG00000060718	http://amigo.geneontology.org/cgi-bin/amigo/term_details?term=GO:0050982	hsa:1301,COL11A1,ENSG00000060718	http://amigo.geneontology.org/cgi-bin/amigo/term_details?term=GO:0050982
negative regulation of endothelial cell proliferation	Biological Process	GO:0001937	1	23	100	11236	0.01	0.00204699	0.186019	0.43914	ENSG00000158125	http://amigo.geneontology.org/cgi-bin/amigo/term_details?term=GO:0001937	hsa:7498,XDH,ENSG00000158125	http://amigo.geneontology.org/cgi-bin/amigo/term_details?term=GO:0001937
regulation of myelination	Biological Process	GO:0031641	1	23	100	11236	0.01	0.00204699	0.186019	0.43914	ENSG00000022840	http://amigo.geneontology.org/cgi-bin/amigo/term_details?term=GO:0031641	hsa:9921,RNF10,ENSG00000022840	http://amigo.geneontology.org/cgi-bin/amigo/term_details?term=GO:0031641
protein homooligomerization	Biological Process	GO:0051260	3	167	100	11236	0.03	0.0148629	0.186154	0.43914	ENSG00000136603|ENSG00000146197|ENSG00000148346	http://amigo.geneontology.org/cgi-bin/amigo/term_details?term=GO:0051260	hsa:6498,SKIL,ENSG00000136603|hsa:222663,SCUBE3,ENSG00000146197|hsa:3934,LCN2,ENSG00000148346	http://amigo.geneontology.org/cgi-bin/amigo/term_details?term=GO:0051260
dendritic cell differentiation	Biological Process	GO:0097028	1	23	100	11236	0.01	0.00204699	0.186019	0.43914	ENSG00000167601	http://amigo.geneontology.org/cgi-bin/amigo/term_details?term=GO:0097028	hsa:558,AXL,ENSG00000167601	http://amigo.geneontology.org/cgi-bin/amigo/term_details?term=GO:0097028
adipose tissue development	Biological Process	GO:0060612	1	23	100	11236	0.01	0.00204699	0.186019	0.43914	ENSG00000113369	http://amigo.geneontology.org/cgi-bin/amigo/term_details?term=GO:0060612	hsa:57561,ARRDC3,ENSG00000113369	http://amigo.geneontology.org/cgi-bin/amigo/term_details?term=GO:0060612
regulation of synaptic vesicle transport	Biological Process	GO:1902803	1	23	100	11236	0.01	0.00204699	0.186019	0.43914	ENSG00000159082	http://amigo.geneontology.org/cgi-bin/amigo/term_details?term=GO:1902803	hsa:8867,SYNJ1,ENSG00000159082	http://amigo.geneontology.org/cgi-bin/amigo/term_details?term=GO:1902803
[truncated: 1,335 more rows]

## Sheet: Molecular Function
#Term	Database	ID	Input number	Background number	All input number	All background number	Input frequency	Background frequency	P-Value	Corrected P-Value	Input	Hyperlink	input_gene	Hyperlink_change
[truncated: 427 more rows]

[truncated: 1 more sheets: Cellular Component]
