# Supplementary material for: Circular RNA ciRS-7 affects the propagation of Cryptosporidium parvum in HCT-8 cells by sponging miR-1270 to activate the NF-κB signaling pathway
Source: Parasit Vectors. 2021 May 6;14:238. doi: 10.1186/s13071-021-04739-w (PMC8101149; doi:10.1186/s13071-021-04739-w)
Supplement: Supplementary file 5 — Additional file 5: Table S5. KEGG pathway analysis of genes producing DE circRNAs (XLSX 75 KB) [file 13071_2021_4739_MOESM5_ESM.xlsx]

## Sheet: KEGG PATHWAY
#Term	Database	ID	Input number	Background number	All input number	All background number	Input frequency	Background frequency	P-Value	Corrected P-Value	Input	Hyperlink	input_gene	Hyperlink_change
ECM-receptor interaction	KEGG PATHWAY	hsa04512	6	69	220	16445	0.0272727	0.0041958	0.000466231	0.287994	ENSG00000060718|ENSG00000101680|ENSG00000115221|ENSG00000137809|ENSG00000124145|ENSG00000196569	http://www.genome.jp/kegg-bin/show_pathway?hsa04512/hsa:6385%09red/hsa:3694%09red/hsa:22801%09red/hsa:1301%09red/hsa:284217%09red/hsa:3908%09red	hsa:1301,COL11A1,ENSG00000060718|hsa:284217,LAMA1,ENSG00000101680|hsa:3694,ITGB6,ENSG00000115221|hsa:22801,ITGA11,ENSG00000137809|hsa:6385,SDC4,ENSG00000124145|hsa:3908,LAMA2,ENSG00000196569	http://www.genome.jp/kegg-bin/show_pathway?hsa04512/hsa:6385%09red/hsa:3694%09red/hsa:22801%09red/hsa:1301%09red/hsa:284217%09red/hsa:3908%09red
Focal adhesion	KEGG PATHWAY	hsa04510	7	172	220	16445	0.0318182	0.0104591	0.00975898	0.287994	ENSG00000060718|ENSG00000196924|ENSG00000101680|ENSG00000171608|ENSG00000115221|ENSG00000137809|ENSG00000196569	http://www.genome.jp/kegg-bin/show_pathway?hsa04510/hsa:5293%09red/hsa:3694%09red/hsa:2316%09red/hsa:1301%09red/hsa:284217%09red/hsa:22801%09red/hsa:3908%09red	hsa:1301,COL11A1,ENSG00000060718|hsa:2316,FLNA,ENSG00000196924|hsa:284217,LAMA1,ENSG00000101680|hsa:5293,PIK3CD,ENSG00000171608|hsa:3694,ITGB6,ENSG00000115221|hsa:22801,ITGA11,ENSG00000137809|hsa:3908,LAMA2,ENSG00000196569	http://www.genome.jp/kegg-bin/show_pathway?hsa04510/hsa:5293%09red/hsa:3694%09red/hsa:2316%09red/hsa:1301%09red/hsa:284217%09red/hsa:22801%09red/hsa:3908%09red
Purine metabolism	KEGG PATHWAY	hsa00230	6	138	220	16445	0.0272727	0.00839161	0.0122205	0.287994	ENSG00000113448|ENSG00000184588|ENSG00000155085|ENSG00000105849|ENSG00000146143|ENSG00000158125	http://www.genome.jp/kegg-bin/show_pathway?hsa00230/hsa:5144%09red/hsa:5142%09red/hsa:221264%09red/hsa:221830%09red/hsa:5558%09red/hsa:7498%09red	hsa:5144,PDE4D,ENSG00000113448|hsa:5142,PDE4B,ENSG00000184588|hsa:221264,AK9,ENSG00000155085|hsa:221830,TWISTNB,ENSG00000105849|hsa:5558,PRIM2,ENSG00000146143|hsa:7498,XDH,ENSG00000158125	http://www.genome.jp/kegg-bin/show_pathway?hsa00230/hsa:5144%09red/hsa:5142%09red/hsa:221264%09red/hsa:221830%09red/hsa:5558%09red/hsa:7498%09red
Amoebiasis	KEGG PATHWAY	hsa05146	4	79	220	16445	0.0181818	0.00480389	0.0241602	0.287994	ENSG00000060718|ENSG00000196569|ENSG00000171608|ENSG00000101680	http://www.genome.jp/kegg-bin/show_pathway?hsa05146/hsa:284217%09red/hsa:5293%09red/hsa:3908%09red/hsa:1301%09red	hsa:1301,COL11A1,ENSG00000060718|hsa:3908,LAMA2,ENSG00000196569|hsa:5293,PIK3CD,ENSG00000171608|hsa:284217,LAMA1,ENSG00000101680	http://www.genome.jp/kegg-bin/show_pathway?hsa05146/hsa:284217%09red/hsa:5293%09red/hsa:3908%09red/hsa:1301%09red
Caffeine metabolism	KEGG PATHWAY	hsa00232	1	1	220	16445	0.00454545	6.08088e-05	0.0262291	0.287994	ENSG00000158125	http://www.genome.jp/kegg-bin/show_pathway?hsa00232/hsa:7498%09red	hsa:7498,XDH,ENSG00000158125	http://www.genome.jp/kegg-bin/show_pathway?hsa00232/hsa:7498%09red
Pyrimidine metabolism	KEGG PATHWAY	hsa00240	4	82	220	16445	0.0181818	0.00498632	0.0270892	0.287994	ENSG00000155085|ENSG00000105849|ENSG00000146143|ENSG00000171793	http://www.genome.jp/kegg-bin/show_pathway?hsa00240/hsa:221264%09red/hsa:221830%09red/hsa:5558%09red/hsa:1503%09red	hsa:221264,AK9,ENSG00000155085|hsa:221830,TWISTNB,ENSG00000105849|hsa:5558,PRIM2,ENSG00000146143|hsa:1503,CTPS1,ENSG00000171793	http://www.genome.jp/kegg-bin/show_pathway?hsa00240/hsa:221264%09red/hsa:221830%09red/hsa:5558%09red/hsa:1503%09red
Inositol phosphate metabolism	KEGG PATHWAY	hsa00562	3	52	220	16445	0.0136364	0.00316206	0.036042	0.295767	ENSG00000159082|ENSG00000171608|ENSG00000168918	http://www.genome.jp/kegg-bin/show_pathway?hsa00562/hsa:5293%09red/hsa:3635%09red/hsa:8867%09red	hsa:8867,SYNJ1,ENSG00000159082|hsa:5293,PIK3CD,ENSG00000171608|hsa:3635,INPP5D,ENSG00000168918	http://www.genome.jp/kegg-bin/show_pathway?hsa00562/hsa:5293%09red/hsa:3635%09red/hsa:8867%09red
Butirosin and neomycin biosynthesis	KEGG PATHWAY	hsa00524	1	2	220	16445	0.00454545	0.000121618	0.0390858	0.305836	ENSG00000156515	http://www.genome.jp/kegg-bin/show_pathway?hsa00524/hsa:3098%09red	hsa:3098,HK1,ENSG00000156515	http://www.genome.jp/kegg-bin/show_pathway?hsa00524/hsa:3098%09red
Propanoate metabolism	KEGG PATHWAY	hsa00640	2	23	220	16445	0.00909091	0.0013986	0.0426515	0.305836	ENSG00000113790|ENSG00000175198	http://www.genome.jp/kegg-bin/show_pathway?hsa00640/hsa:5095%09red/hsa:1962%09red	hsa:1962,EHHADH,ENSG00000113790|hsa:5095,PCCA,ENSG00000175198	http://www.genome.jp/kegg-bin/show_pathway?hsa00640/hsa:5095%09red/hsa:1962%09red
Carbohydrate digestion and absorption	KEGG PATHWAY	hsa04973	2	24	220	16445	0.00909091	0.00145941	0.0458128	0.305836	ENSG00000171608|ENSG00000156515	http://www.genome.jp/kegg-bin/show_pathway?hsa04973/hsa:5293%09red/hsa:3098%09red	hsa:5293,PIK3CD,ENSG00000171608|hsa:3098,HK1,ENSG00000156515	http://www.genome.jp/kegg-bin/show_pathway?hsa04973/hsa:5293%09red/hsa:3098%09red
Starch and sucrose metabolism	KEGG PATHWAY	hsa00500	2	26	220	16445	0.00909091	0.00158103	0.0523827	0.305836	ENSG00000100504|ENSG00000156515	http://www.genome.jp/kegg-bin/show_pathway?hsa00500/hsa:3098%09red/hsa:5836%09red	hsa:5836,PYGL,ENSG00000100504|hsa:3098,HK1,ENSG00000156515	http://www.genome.jp/kegg-bin/show_pathway?hsa00500/hsa:3098%09red/hsa:5836%09red
Hypertrophic cardiomyopathy (HCM)	KEGG PATHWAY	hsa05410	3	61	220	16445	0.0136364	0.00370933	0.0525694	0.305836	ENSG00000137809|ENSG00000196569|ENSG00000115221	http://www.genome.jp/kegg-bin/show_pathway?hsa05410/hsa:3694%09red/hsa:22801%09red/hsa:3908%09red	hsa:22801,ITGA11,ENSG00000137809|hsa:3908,LAMA2,ENSG00000196569|hsa:3694,ITGB6,ENSG00000115221	http://www.genome.jp/kegg-bin/show_pathway?hsa05410/hsa:3694%09red/hsa:22801%09red/hsa:3908%09red
Arrhythmogenic right ventricular cardiomyopathy (ARVC)	KEGG PATHWAY	hsa05412	3	62	220	16445	0.0136364	0.00377014	0.0545964	0.310864	ENSG00000137809|ENSG00000196569|ENSG00000115221	http://www.genome.jp/kegg-bin/show_pathway?hsa05412/hsa:3694%09red/hsa:22801%09red/hsa:3908%09red	hsa:22801,ITGA11,ENSG00000137809|hsa:3908,LAMA2,ENSG00000196569|hsa:3694,ITGB6,ENSG00000115221	http://www.genome.jp/kegg-bin/show_pathway?hsa05412/hsa:3694%09red/hsa:22801%09red/hsa:3908%09red
Dilated cardiomyopathy	KEGG PATHWAY	hsa05414	3	68	220	16445	0.0136364	0.004135	0.0675231	0.329745	ENSG00000137809|ENSG00000196569|ENSG00000115221	http://www.genome.jp/kegg-bin/show_pathway?hsa05414/hsa:3694%09red/hsa:22801%09red/hsa:3908%09red	hsa:22801,ITGA11,ENSG00000137809|hsa:3908,LAMA2,ENSG00000196569|hsa:3694,ITGB6,ENSG00000115221	http://www.genome.jp/kegg-bin/show_pathway?hsa05414/hsa:3694%09red/hsa:22801%09red/hsa:3908%09red
Phosphatidylinositol signaling system	KEGG PATHWAY	hsa04070	3	69	220	16445	0.0136364	0.0041958	0.0698017	0.33426	ENSG00000159082|ENSG00000171608|ENSG00000168918	http://www.genome.jp/kegg-bin/show_pathway?hsa04070/hsa:5293%09red/hsa:3635%09red/hsa:8867%09red	hsa:8867,SYNJ1,ENSG00000159082|hsa:5293,PIK3CD,ENSG00000171608|hsa:3635,INPP5D,ENSG00000168918	http://www.genome.jp/kegg-bin/show_pathway?hsa04070/hsa:5293%09red/hsa:3635%09red/hsa:8867%09red
Type II diabetes mellitus	KEGG PATHWAY	hsa04930	2	31	220	16445	0.00909091	0.00188507	0.0701273	0.33426	ENSG00000171608|ENSG00000156515	http://www.genome.jp/kegg-bin/show_pathway?hsa04930/hsa:5293%09red/hsa:3098%09red	hsa:5293,PIK3CD,ENSG00000171608|hsa:3098,HK1,ENSG00000156515	http://www.genome.jp/kegg-bin/show_pathway?hsa04930/hsa:5293%09red/hsa:3098%09red
Small cell lung cancer	KEGG PATHWAY	hsa05222	3	75	220	16445	0.0136364	0.00456066	0.0841826	0.352807	ENSG00000196569|ENSG00000171608|ENSG00000101680	http://www.genome.jp/kegg-bin/show_pathway?hsa05222/hsa:284217%09red/hsa:5293%09red/hsa:3908%09red	hsa:3908,LAMA2,ENSG00000196569|hsa:5293,PIK3CD,ENSG00000171608|hsa:284217,LAMA1,ENSG00000101680	http://www.genome.jp/kegg-bin/show_pathway?hsa05222/hsa:284217%09red/hsa:5293%09red/hsa:3908%09red
Toxoplasmosis	KEGG PATHWAY	hsa05145	3	83	220	16445	0.0136364	0.00504713	0.105129	0.365841	ENSG00000196569|ENSG00000171608|ENSG00000101680	http://www.genome.jp/kegg-bin/show_pathway?hsa05145/hsa:284217%09red/hsa:5293%09red/hsa:3908%09red	hsa:3908,LAMA2,ENSG00000196569|hsa:5293,PIK3CD,ENSG00000171608|hsa:284217,LAMA1,ENSG00000101680	http://www.genome.jp/kegg-bin/show_pathway?hsa05145/hsa:284217%09red/hsa:5293%09red/hsa:3908%09red
PI3K-Akt signaling pathway	KEGG PATHWAY	hsa04151	6	239	220	16445	0.0272727	0.0145333	0.106462	0.365841	ENSG00000060718|ENSG00000101680|ENSG00000171608|ENSG00000115221|ENSG00000137809|ENSG00000196569	http://www.genome.jp/kegg-bin/show_pathway?hsa04151/hsa:5293%09red/hsa:22801%09red/hsa:3694%09red/hsa:1301%09red/hsa:284217%09red/hsa:3908%09red	hsa:1301,COL11A1,ENSG00000060718|hsa:284217,LAMA1,ENSG00000101680|hsa:5293,PIK3CD,ENSG00000171608|hsa:3694,ITGB6,ENSG00000115221|hsa:22801,ITGA11,ENSG00000137809|hsa:3908,LAMA2,ENSG00000196569	http://www.genome.jp/kegg-bin/show_pathway?hsa04151/hsa:5293%09red/hsa:22801%09red/hsa:3694%09red/hsa:1301%09red/hsa:284217%09red/hsa:3908%09red
cAMP signaling pathway	KEGG PATHWAY	hsa04024	4	135	220	16445	0.0181818	0.00820918	0.112305	0.373922	ENSG00000113448|ENSG00000058668|ENSG00000184588|ENSG00000171608	http://www.genome.jp/kegg-bin/show_pathway?hsa04024/hsa:5144%09red/hsa:493%09red/hsa:5293%09red/hsa:5142%09red	hsa:5144,PDE4D,ENSG00000113448|hsa:493,ATP2B4,ENSG00000058668|hsa:5142,PDE4B,ENSG00000184588|hsa:5293,PIK3CD,ENSG00000171608	http://www.genome.jp/kegg-bin/show_pathway?hsa04024/hsa:5144%09red/hsa:493%09red/hsa:5293%09red/hsa:5142%09red
Valine, leucine and isoleucine degradation	KEGG PATHWAY	hsa00280	2	43	220	16445	0.00909091	0.00261478	0.118867	0.375469	ENSG00000113790|ENSG00000175198	http://www.genome.jp/kegg-bin/show_pathway?hsa00280/hsa:5095%09red/hsa:1962%09red	hsa:1962,EHHADH,ENSG00000113790|hsa:5095,PCCA,ENSG00000175198	http://www.genome.jp/kegg-bin/show_pathway?hsa00280/hsa:5095%09red/hsa:1962%09red
@@Axon guidance	KEGG PATHWAY	hsa04360	3	109	220	16445	0.0136364	0.00662815	0.184464	0.414148	ENSG00000121966|ENSG00000075223|ENSG00000106123	http://www.genome.jp/kegg-bin/show_pathway?hsa04360/hsa:2051%09red/hsa:7852%09red/hsa:10512%09red	hsa:7852,CXCR4,ENSG00000121966|hsa:10512,SEMA3C,ENSG00000075223|hsa:2051,EPHB6,ENSG00000106123	http://www.genome.jp/kegg-bin/show_pathway?hsa04360/hsa:2051%09red/hsa:7852%09red/hsa:10512%09red
Prolactin signaling pathway	KEGG PATHWAY	hsa04917	2	50	220	16445	0.00909091	0.00304044	0.150208	0.414148	ENSG00000141655|ENSG00000171608	http://www.genome.jp/kegg-bin/show_pathway?hsa04917/hsa:8792%09red/hsa:5293%09red	hsa:8792,TNFRSF11A,ENSG00000141655|hsa:5293,PIK3CD,ENSG00000171608	http://www.genome.jp/kegg-bin/show_pathway?hsa04917/hsa:8792%09red/hsa:5293%09red
mTOR signaling pathway	KEGG PATHWAY	hsa04150	2	51	220	16445	0.00909091	0.00310125	0.154812	0.414148	ENSG00000171608|ENSG00000025039	http://www.genome.jp/kegg-bin/show_pathway?hsa04150/hsa:58528%09red/hsa:5293%09red	hsa:5293,PIK3CD,ENSG00000171608|hsa:58528,RRAGD,ENSG00000025039	http://www.genome.jp/kegg-bin/show_pathway?hsa04150/hsa:58528%09red/hsa:5293%09red
Proteoglycans in cancer	KEGG PATHWAY	hsa05205	4	155	220	16445	0.0181818	0.00942536	0.1592	0.414148	ENSG00000196924|ENSG00000124145|ENSG00000171608|ENSG00000145362	http://www.genome.jp/kegg-bin/show_pathway?hsa05205/hsa:2316%09red/hsa:5293%09red/hsa:287%09red/hsa:6385%09red	hsa:2316,FLNA,ENSG00000196924|hsa:6385,SDC4,ENSG00000124145|hsa:5293,PIK3CD,ENSG00000171608|hsa:287,ANK2,ENSG00000145362	http://www.genome.jp/kegg-bin/show_pathway?hsa05205/hsa:2316%09red/hsa:5293%09red/hsa:287%09red/hsa:6385%09red
Salivary secretion	KEGG PATHWAY	hsa04970	2	52	220	16445	0.00909091	0.00316206	0.159444	0.414148	ENSG00000058668|ENSG00000187908	http://www.genome.jp/kegg-bin/show_pathway?hsa04970/hsa:493%09red/hsa:1755%09red	hsa:493,ATP2B4,ENSG00000058668|hsa:1755,DMBT1,ENSG00000187908	http://www.genome.jp/kegg-bin/show_pathway?hsa04970/hsa:493%09red/hsa:1755%09red
Fc epsilon RI signaling pathway	KEGG PATHWAY	hsa04664	2	52	220	16445	0.00909091	0.00316206	0.159444	0.414148	ENSG00000171608|ENSG00000168918	http://www.genome.jp/kegg-bin/show_pathway?hsa04664/hsa:5293%09red/hsa:3635%09red	hsa:5293,PIK3CD,ENSG00000171608|hsa:3635,INPP5D,ENSG00000168918	http://www.genome.jp/kegg-bin/show_pathway?hsa04664/hsa:5293%09red/hsa:3635%09red
Central carbon metabolism in cancer	KEGG PATHWAY	hsa05230	2	54	220	16445	0.00909091	0.00328367	0.168781	0.414148	ENSG00000171608|ENSG00000156515	http://www.genome.jp/kegg-bin/show_pathway?hsa05230/hsa:5293%09red/hsa:3098%09red	hsa:5293,PIK3CD,ENSG00000171608|hsa:3098,HK1,ENSG00000156515	http://www.genome.jp/kegg-bin/show_pathway?hsa05230/hsa:5293%09red/hsa:3098%09red
Insulin signaling pathway	KEGG PATHWAY	hsa04910	3	107	220	16445	0.0136364	0.00650654	0.177872	0.414148	ENSG00000171608|ENSG00000100504|ENSG00000156515	http://www.genome.jp/kegg-bin/show_pathway?hsa04910/hsa:5293%09red/hsa:3098%09red/hsa:5836%09red	hsa:5293,PIK3CD,ENSG00000171608|hsa:5836,PYGL,ENSG00000100504|hsa:3098,HK1,ENSG00000156515	http://www.genome.jp/kegg-bin/show_pathway?hsa04910/hsa:5293%09red/hsa:3098%09red/hsa:5836%09red
Regulation of actin cytoskeleton	KEGG PATHWAY	hsa04810	4	163	220	16445	0.0181818	0.00991183	0.179701	0.414148	ENSG00000137809|ENSG00000171608|ENSG00000115221|ENSG00000145703	http://www.genome.jp/kegg-bin/show_pathway?hsa04810/hsa:10788%09red/hsa:3694%09red/hsa:5293%09red/hsa:22801%09red	hsa:22801,ITGA11,ENSG00000137809|hsa:5293,PIK3CD,ENSG00000171608|hsa:3694,ITGB6,ENSG00000115221|hsa:10788,IQGAP2,ENSG00000145703	http://www.genome.jp/kegg-bin/show_pathway?hsa04810/hsa:10788%09red/hsa:3694%09red/hsa:5293%09red/hsa:22801%09red
Toll-like receptor signaling pathway	KEGG PATHWAY	hsa04620	2	59	220	16445	0.00909091	0.00358772	0.192495	0.425628	ENSG00000171608|ENSG00000107968	http://www.genome.jp/kegg-bin/show_pathway?hsa04620/hsa:5293%09red/hsa:1326%09red	hsa:5293,PIK3CD,ENSG00000171608|hsa:1326,MAP3K8,ENSG00000107968	http://www.genome.jp/kegg-bin/show_pathway?hsa04620/hsa:5293%09red/hsa:1326%09red
Glycosaminoglycan biosynthesis - chondroitin sulfate / dermatan sulfate	KEGG PATHWAY	hsa00532	1	16	220	16445	0.00454545	0.00097294	0.202303	0.431064	ENSG00000182022	http://www.genome.jp/kegg-bin/show_pathway?hsa00532/hsa:51363%09red	hsa:51363,CHST15,ENSG00000182022	http://www.genome.jp/kegg-bin/show_pathway?hsa00532/hsa:51363%09red
B cell receptor signaling pathway	KEGG PATHWAY	hsa04662	2	62	220	16445	0.00909091	0.00377014	0.206924	0.431064	ENSG00000171608|ENSG00000168918	http://www.genome.jp/kegg-bin/show_pathway?hsa04662/hsa:5293%09red/hsa:3635%09red	hsa:5293,PIK3CD,ENSG00000171608|hsa:3635,INPP5D,ENSG00000168918	http://www.genome.jp/kegg-bin/show_pathway?hsa04662/hsa:5293%09red/hsa:3635%09red
Drug metabolism - other enzymes	KEGG PATHWAY	hsa00983	1	17	220	16445	0.00454545	0.00103375	0.212844	0.431064	ENSG00000158125	http://www.genome.jp/kegg-bin/show_pathway?hsa00983/hsa:7498%09red	hsa:7498,XDH,ENSG00000158125	http://www.genome.jp/kegg-bin/show_pathway?hsa00983/hsa:7498%09red
Peroxisome	KEGG PATHWAY	hsa04146	2	65	220	16445	0.00909091	0.00395257	0.221464	0.431064	ENSG00000113790|ENSG00000158125	http://www.genome.jp/kegg-bin/show_pathway?hsa04146/hsa:7498%09red/hsa:1962%09red	hsa:1962,EHHADH,ENSG00000113790|hsa:7498,XDH,ENSG00000158125	http://www.genome.jp/kegg-bin/show_pathway?hsa04146/hsa:7498%09red/hsa:1962%09red
Butanoate metabolism	KEGG PATHWAY	hsa00650	1	19	220	16445	0.00454545	0.00115537	0.233513	0.431064	ENSG00000113790	http://www.genome.jp/kegg-bin/show_pathway?hsa00650/hsa:1962%09red	hsa:1962,EHHADH,ENSG00000113790	http://www.genome.jp/kegg-bin/show_pathway?hsa00650/hsa:1962%09red
Glyoxylate and dicarboxylate metabolism	KEGG PATHWAY	hsa00630	1	19	220	16445	0.00454545	0.00115537	0.233513	0.431064	ENSG00000175198	http://www.genome.jp/kegg-bin/show_pathway?hsa00630/hsa:5095%09red	hsa:5095,PCCA,ENSG00000175198	http://www.genome.jp/kegg-bin/show_pathway?hsa00630/hsa:5095%09red
Morphine addiction	KEGG PATHWAY	hsa05032	2	68	220	16445	0.00909091	0.004135	0.236083	0.431064	ENSG00000113448|ENSG00000184588	http://www.genome.jp/kegg-bin/show_pathway?hsa05032/hsa:5144%09red/hsa:5142%09red	hsa:5144,PDE4D,ENSG00000113448|hsa:5142,PDE4B,ENSG00000184588	http://www.genome.jp/kegg-bin/show_pathway?hsa05032/hsa:5144%09red/hsa:5142%09red
Intestinal immune network for IgA production	KEGG PATHWAY	hsa04672	1	20	220	16445	0.00454545	0.00121618	0.243644	0.436802	ENSG00000121966	http://www.genome.jp/kegg-bin/show_pathway?hsa04672/hsa:7852%09red	hsa:7852,CXCR4,ENSG00000121966	http://www.genome.jp/kegg-bin/show_pathway?hsa04672/hsa:7852%09red
Galactose metabolism	KEGG PATHWAY	hsa00052	1	22	220	16445	0.00454545	0.00133779	0.263507	0.451079	ENSG00000156515	http://www.genome.jp/kegg-bin/show_pathway?hsa00052/hsa:3098%09red	hsa:3098,HK1,ENSG00000156515	http://www.genome.jp/kegg-bin/show_pathway?hsa00052/hsa:3098%09red
Retinol metabolism	KEGG PATHWAY	hsa00830	1	22	220	16445	0.00454545	0.00133779	0.263507	0.451079	ENSG00000165092	http://www.genome.jp/kegg-bin/show_pathway?hsa00830/hsa:216%09red	hsa:216,ALDH1A1,ENSG00000165092	http://www.genome.jp/kegg-bin/show_pathway?hsa00830/hsa:216%09red
Fc gamma R-mediated phagocytosis	KEGG PATHWAY	hsa04666	2	74	220	16445	0.00909091	0.00449985	0.265449	0.453009	ENSG00000171608|ENSG00000168918	http://www.genome.jp/kegg-bin/show_pathway?hsa04666/hsa:5293%09red/hsa:3635%09red	hsa:5293,PIK3CD,ENSG00000171608|hsa:3635,INPP5D,ENSG00000168918	http://www.genome.jp/kegg-bin/show_pathway?hsa04666/hsa:5293%09red/hsa:3635%09red
T cell receptor signaling pathway	KEGG PATHWAY	hsa04660	2	75	220	16445	0.00909091	0.00456066	0.270349	0.456335	ENSG00000171608|ENSG00000107968	http://www.genome.jp/kegg-bin/show_pathway?hsa04660/hsa:5293%09red/hsa:1326%09red	hsa:5293,PIK3CD,ENSG00000171608|hsa:1326,MAP3K8,ENSG00000107968	http://www.genome.jp/kegg-bin/show_pathway?hsa04660/hsa:5293%09red/hsa:1326%09red
beta-Alanine metabolism	KEGG PATHWAY	hsa00410	1	23	220	16445	0.00454545	0.0013986	0.273243	0.457877	ENSG00000113790	http://www.genome.jp/kegg-bin/show_pathway?hsa00410/hsa:1962%09red	hsa:1962,EHHADH,ENSG00000113790	http://www.genome.jp/kegg-bin/show_pathway?hsa00410/hsa:1962%09red
Tryptophan metabolism	KEGG PATHWAY	hsa00380	1	24	220	16445	0.00454545	0.00145941	0.282851	0.464226	ENSG00000113790	http://www.genome.jp/kegg-bin/show_pathway?hsa00380/hsa:1962%09red	hsa:1962,EHHADH,ENSG00000113790	http://www.genome.jp/kegg-bin/show_pathway?hsa00380/hsa:1962%09red
Carbon metabolism	KEGG PATHWAY	hsa01200	2	79	220	16445	0.00909091	0.00480389	0.289932	0.465035	ENSG00000113790|ENSG00000156515	http://www.genome.jp/kegg-bin/show_pathway?hsa01200/hsa:1962%09red/hsa:3098%09red	hsa:1962,EHHADH,ENSG00000113790|hsa:3098,HK1,ENSG00000156515	http://www.genome.jp/kegg-bin/show_pathway?hsa01200/hsa:1962%09red/hsa:3098%09red
ErbB signaling pathway	KEGG PATHWAY	hsa04012	2	79	220	16445	0.00909091	0.00480389	0.289932	0.465035	ENSG00000185737|ENSG00000171608	http://www.genome.jp/kegg-bin/show_pathway?hsa04012/hsa:10718%09red/hsa:5293%09red	hsa:10718,NRG3,ENSG00000185737|hsa:5293,PIK3CD,ENSG00000171608	http://www.genome.jp/kegg-bin/show_pathway?hsa04012/hsa:10718%09red/hsa:5293%09red
Fructose and mannose metabolism	KEGG PATHWAY	hsa00051	1	25	220	16445	0.00454545	0.00152022	0.292333	0.465035	ENSG00000156515	http://www.genome.jp/kegg-bin/show_pathway?hsa00051/hsa:3098%09red	hsa:3098,HK1,ENSG00000156515	http://www.genome.jp/kegg-bin/show_pathway?hsa00051/hsa:3098%09red
Aldosterone-regulated sodium reabsorption	KEGG PATHWAY	hsa04960	1	25	220	16445	0.00454545	0.00152022	0.292333	0.465035	ENSG00000171608	http://www.genome.jp/kegg-bin/show_pathway?hsa04960/hsa:5293%09red	hsa:5293,PIK3CD,ENSG00000171608	http://www.genome.jp/kegg-bin/show_pathway?hsa04960/hsa:5293%09red
Leukocyte transendothelial migration	KEGG PATHWAY	hsa04670	2	80	220	16445	0.00909091	0.0048647	0.29482	0.465035	ENSG00000121966|ENSG00000171608	http://www.genome.jp/kegg-bin/show_pathway?hsa04670/hsa:5293%09red/hsa:7852%09red	hsa:7852,CXCR4,ENSG00000121966|hsa:5293,PIK3CD,ENSG00000171608	http://www.genome.jp/kegg-bin/show_pathway?hsa04670/hsa:5293%09red/hsa:7852%09red
TNF signaling pathway	KEGG PATHWAY	hsa04668	2	82	220	16445	0.00909091	0.00498632	0.304581	0.472606	ENSG00000171608|ENSG00000107968	http://www.genome.jp/kegg-bin/show_pathway?hsa04668/hsa:5293%09red/hsa:1326%09red	hsa:5293,PIK3CD,ENSG00000171608|hsa:1326,MAP3K8,ENSG00000107968	http://www.genome.jp/kegg-bin/show_pathway?hsa04668/hsa:5293%09red/hsa:1326%09red
HIF-1 signaling pathway	KEGG PATHWAY	hsa04066	2	83	220	16445	0.00909091	0.00504713	0.309453	0.4783	ENSG00000171608|ENSG00000156515	http://www.genome.jp/kegg-bin/show_pathway?hsa04066/hsa:5293%09red/hsa:3098%09red	hsa:5293,PIK3CD,ENSG00000171608|hsa:3098,HK1,ENSG00000156515	http://www.genome.jp/kegg-bin/show_pathway?hsa04066/hsa:5293%09red/hsa:3098%09red
RNA polymerase	KEGG PATHWAY	hsa03020	1	27	220	16445	0.00454545	0.00164184	0.310923	0.478713	ENSG00000105849	http://www.genome.jp/kegg-bin/show_pathway?hsa03020/hsa:221830%09red	hsa:221830,TWISTNB,ENSG00000105849	http://www.genome.jp/kegg-bin/show_pathway?hsa03020/hsa:221830%09red
Signaling pathways regulating pluripotency of stem cells	KEGG PATHWAY	hsa04550	2	86	220	16445	0.00909091	0.00522955	0.324025	0.489254	ENSG00000171608|ENSG00000136603	http://www.genome.jp/kegg-bin/show_pathway?hsa04550/hsa:5293%09red/hsa:6498%09red	hsa:5293,PIK3CD,ENSG00000171608|hsa:6498,SKIL,ENSG00000136603	http://www.genome.jp/kegg-bin/show_pathway?hsa04550/hsa:5293%09red/hsa:6498%09red
Sphingolipid signaling pathway	KEGG PATHWAY	hsa04071	2	87	220	16445	0.00909091	0.00529036	0.328865	0.492472	ENSG00000171608|ENSG00000135587	http://www.genome.jp/kegg-bin/show_pathway?hsa04071/hsa:6610%09red/hsa:5293%09red	hsa:5293,PIK3CD,ENSG00000171608|hsa:6610,SMPD2,ENSG00000135587	http://www.genome.jp/kegg-bin/show_pathway?hsa04071/hsa:6610%09red/hsa:5293%09red
DNA replication	KEGG PATHWAY	hsa03030	1	29	220	16445	0.00454545	0.00176345	0.329027	0.492472	ENSG00000146143	http://www.genome.jp/kegg-bin/show_pathway?hsa03030/hsa:5558%09red	hsa:5558,PRIM2,ENSG00000146143	http://www.genome.jp/kegg-bin/show_pathway?hsa03030/hsa:5558%09red
Osteoclast differentiation	KEGG PATHWAY	hsa04380	2	88	220	16445	0.00909091	0.00535117	0.333696	0.493868	ENSG00000141655|ENSG00000171608	http://www.genome.jp/kegg-bin/show_pathway?hsa04380/hsa:8792%09red/hsa:5293%09red	hsa:8792,TNFRSF11A,ENSG00000141655|hsa:5293,PIK3CD,ENSG00000171608	http://www.genome.jp/kegg-bin/show_pathway?hsa04380/hsa:8792%09red/hsa:5293%09red
Fatty acid degradation	KEGG PATHWAY	hsa00071	1	31	220	16445	0.00454545	0.00188507	0.346658	0.501708	ENSG00000113790	http://www.genome.jp/kegg-bin/show_pathway?hsa00071/hsa:1962%09red	hsa:1962,EHHADH,ENSG00000113790	http://www.genome.jp/kegg-bin/show_pathway?hsa00071/hsa:1962%09red
@@Sphingolipid metabolism	KEGG PATHWAY	hsa00600	1	34	220	16445	0.00454545	0.0020675	0.372243	0.525637	ENSG00000135587	http://www.genome.jp/kegg-bin/show_pathway?hsa00600/hsa:6610%09red	hsa:6610,SMPD2,ENSG00000135587	http://www.genome.jp/kegg-bin/show_pathway?hsa00600/hsa:6610%09red
Viral myocarditis	KEGG PATHWAY	hsa05416	1	36	220	16445	0.00454545	0.00218912	0.388743	0.537493	ENSG00000196569	http://www.genome.jp/kegg-bin/show_pathway?hsa05416/hsa:3908%09red	hsa:3908,LAMA2,ENSG00000196569	http://www.genome.jp/kegg-bin/show_pathway?hsa05416/hsa:3908%09red
Amino sugar and nucleotide sugar metabolism	KEGG PATHWAY	hsa00520	1	38	220	16445	0.00454545	0.00231073	0.404811	0.537493	ENSG00000156515	http://www.genome.jp/kegg-bin/show_pathway?hsa00520/hsa:3098%09red	hsa:3098,HK1,ENSG00000156515	http://www.genome.jp/kegg-bin/show_pathway?hsa00520/hsa:3098%09red
Cytokine-cytokine receptor interaction	KEGG PATHWAY	hsa04060	2	104	220	16445	0.00909091	0.00632411	0.409283	0.537493	ENSG00000121966|ENSG00000141655	http://www.genome.jp/kegg-bin/show_pathway?hsa04060/hsa:8792%09red/hsa:7852%09red	hsa:7852,CXCR4,ENSG00000121966|hsa:8792,TNFRSF11A,ENSG00000141655	http://www.genome.jp/kegg-bin/show_pathway?hsa04060/hsa:8792%09red/hsa:7852%09red
Platelet activation	KEGG PATHWAY	hsa04611	2	104	220	16445	0.00909091	0.00632411	0.409283	0.537493	ENSG00000060718|ENSG00000171608	http://www.genome.jp/kegg-bin/show_pathway?hsa04611/hsa:5293%09red/hsa:1301%09red	hsa:1301,COL11A1,ENSG00000060718|hsa:5293,PIK3CD,ENSG00000171608	http://www.genome.jp/kegg-bin/show_pathway?hsa04611/hsa:5293%09red/hsa:1301%09red
Fatty acid metabolism	KEGG PATHWAY	hsa01212	1	39	220	16445	0.00454545	0.00237154	0.412686	0.537493	ENSG00000113790	http://www.genome.jp/kegg-bin/show_pathway?hsa01212/hsa:1962%09red	hsa:1962,EHHADH,ENSG00000113790	http://www.genome.jp/kegg-bin/show_pathway?hsa01212/hsa:1962%09red
Glycolysis / Gluconeogenesis	KEGG PATHWAY	hsa00010	1	41	220	16445	0.00454545	0.00249316	0.428128	0.537523	ENSG00000156515	http://www.genome.jp/kegg-bin/show_pathway?hsa00010/hsa:3098%09red	hsa:3098,HK1,ENSG00000156515	http://www.genome.jp/kegg-bin/show_pathway?hsa00010/hsa:3098%09red
Metabolic pathways	KEGG PATHWAY	hsa01100	12	830	220	16445	0.0545455	0.0504713	0.434907	0.541296	ENSG00000159082|ENSG00000155085|ENSG00000105849|ENSG00000146143|ENSG00000171793|ENSG00000165092|ENSG00000113790|ENSG00000158125|ENSG00000175198|ENSG00000135587|ENSG00000156515|ENSG00000100504	http://www.genome.jp/kegg-bin/show_pathway?hsa01100/hsa:1503%09red/hsa:5836%09red/hsa:221264%09red/hsa:1962%09red/hsa:5095%09red/hsa:3098%09red/hsa:8867%09red/hsa:6610%09red/hsa:221830%09red/hsa:5558%09red/hsa:7498%09red/hsa:216%09red	hsa:8867,SYNJ1,ENSG00000159082|hsa:221264,AK9,ENSG00000155085|hsa:221830,TWISTNB,ENSG00000105849|hsa:5558,PRIM2,ENSG00000146143|hsa:1503,CTPS1,ENSG00000171793|hsa:216,ALDH1A1,ENSG00000165092|hsa:1962,EHHADH,ENSG00000113790|hsa:7498,XDH,ENSG00000158125|hsa:5095,PCCA,ENSG00000175198|hsa:6610,SMPD2,ENSG00000135587|hsa:3098,HK1,ENSG00000156515|hsa:5836,PYGL,ENSG00000100504	http://www.genome.jp/kegg-bin/show_pathway?hsa01100/hsa:1503%09red/hsa:5836%09red/hsa:221264%09red/hsa:1962%09red/hsa:5095%09red/hsa:3098%09red/hsa:8867%09red/hsa:6610%09red/hsa:221830%09red/hsa:5558%09red/hsa:7498%09red/hsa:216%09red
Adrenergic signaling in cardiomyocytes	KEGG PATHWAY	hsa04261	2	110	220	16445	0.00909091	0.00668896	0.436573	0.541296	ENSG00000058668|ENSG00000171608	http://www.genome.jp/kegg-bin/show_pathway?hsa04261/hsa:493%09red/hsa:5293%09red	hsa:493,ATP2B4,ENSG00000058668|hsa:5293,PIK3CD,ENSG00000171608	http://www.genome.jp/kegg-bin/show_pathway?hsa04261/hsa:493%09red/hsa:5293%09red
Chemokine signaling pathway	KEGG PATHWAY	hsa04062	2	111	220	16445	0.00909091	0.00674977	0.441056	0.545156	ENSG00000121966|ENSG00000171608	http://www.genome.jp/kegg-bin/show_pathway?hsa04062/hsa:5293%09red/hsa:7852%09red	hsa:7852,CXCR4,ENSG00000121966|hsa:5293,PIK3CD,ENSG00000171608	http://www.genome.jp/kegg-bin/show_pathway?hsa04062/hsa:5293%09red/hsa:7852%09red
Rheumatoid arthritis	KEGG PATHWAY	hsa05323	1	46	220	16445	0.00454545	0.0027972	0.464987	0.561885	ENSG00000141655	http://www.genome.jp/kegg-bin/show_pathway?hsa05323/hsa:8792%09red	hsa:8792,TNFRSF11A,ENSG00000141655	http://www.genome.jp/kegg-bin/show_pathway?hsa05323/hsa:8792%09red
Lysine degradation	KEGG PATHWAY	hsa00310	1	46	220	16445	0.00454545	0.0027972	0.464987	0.561885	ENSG00000113790	http://www.genome.jp/kegg-bin/show_pathway?hsa00310/hsa:1962%09red	hsa:1962,EHHADH,ENSG00000113790	http://www.genome.jp/kegg-bin/show_pathway?hsa00310/hsa:1962%09red
@@VEGF signaling pathway	KEGG PATHWAY	hsa04370	1	47	220	16445	0.00454545	0.00285801	0.472069	0.564215	ENSG00000171608	http://www.genome.jp/kegg-bin/show_pathway?hsa04370/hsa:5293%09red	hsa:5293,PIK3CD,ENSG00000171608	http://www.genome.jp/kegg-bin/show_pathway?hsa04370/hsa:5293%09red
Non-small cell lung cancer	KEGG PATHWAY	hsa05223	1	47	220	16445	0.00454545	0.00285801	0.472069	0.564215	ENSG00000171608	http://www.genome.jp/kegg-bin/show_pathway?hsa05223/hsa:5293%09red	hsa:5293,PIK3CD,ENSG00000171608	http://www.genome.jp/kegg-bin/show_pathway?hsa05223/hsa:5293%09red
Endometrial cancer	KEGG PATHWAY	hsa05213	1	47	220	16445	0.00454545	0.00285801	0.472069	0.564215	ENSG00000171608	http://www.genome.jp/kegg-bin/show_pathway?hsa05213/hsa:5293%09red	hsa:5293,PIK3CD,ENSG00000171608	http://www.genome.jp/kegg-bin/show_pathway?hsa05213/hsa:5293%09red
PPAR signaling pathway	KEGG PATHWAY	hsa03320	1	47	220	16445	0.00454545	0.00285801	0.472069	0.564215	ENSG00000113790	http://www.genome.jp/kegg-bin/show_pathway?hsa03320/hsa:1962%09red	hsa:1962,EHHADH,ENSG00000113790	http://www.genome.jp/kegg-bin/show_pathway?hsa03320/hsa:1962%09red
cGMP-PKG signaling pathway	KEGG PATHWAY	hsa04022	2	120	220	16445	0.00909091	0.00729705	0.480491	0.571705	ENSG00000058668|ENSG00000171608	http://www.genome.jp/kegg-bin/show_pathway?hsa04022/hsa:493%09red/hsa:5293%09red	hsa:493,ATP2B4,ENSG00000058668|hsa:5293,PIK3CD,ENSG00000171608	http://www.genome.jp/kegg-bin/show_pathway?hsa04022/hsa:493%09red/hsa:5293%09red
Acute myeloid leukemia	KEGG PATHWAY	hsa05221	1	49	220	16445	0.00454545	0.00297963	0.485956	0.576485	ENSG00000171608	http://www.genome.jp/kegg-bin/show_pathway?hsa05221/hsa:5293%09red	hsa:5293,PIK3CD,ENSG00000171608	http://www.genome.jp/kegg-bin/show_pathway?hsa05221/hsa:5293%09red
Melanoma	KEGG PATHWAY	hsa05218	1	50	220	16445	0.00454545	0.00304044	0.492763	0.583689	ENSG00000171608	http://www.genome.jp/kegg-bin/show_pathway?hsa05218/hsa:5293%09red	hsa:5293,PIK3CD,ENSG00000171608	http://www.genome.jp/kegg-bin/show_pathway?hsa05218/hsa:5293%09red
Protein digestion and absorption	KEGG PATHWAY	hsa04974	1	53	220	16445	0.00454545	0.00322286	0.512649	0.599219	ENSG00000060718	http://www.genome.jp/kegg-bin/show_pathway?hsa04974/hsa:1301%09red	hsa:1301,COL11A1,ENSG00000060718	http://www.genome.jp/kegg-bin/show_pathway?hsa04974/hsa:1301%09red
Pancreatic secretion	KEGG PATHWAY	hsa04972	1	55	220	16445	0.00454545	0.00334448	0.525473	0.60796	ENSG00000058668	http://www.genome.jp/kegg-bin/show_pathway?hsa04972/hsa:493%09red	hsa:493,ATP2B4,ENSG00000058668	http://www.genome.jp/kegg-bin/show_pathway?hsa04972/hsa:493%09red
Glioma	KEGG PATHWAY	hsa05214	1	55	220	16445	0.00454545	0.00334448	0.525473	0.60796	ENSG00000171608	http://www.genome.jp/kegg-bin/show_pathway?hsa05214/hsa:5293%09red	hsa:5293,PIK3CD,ENSG00000171608	http://www.genome.jp/kegg-bin/show_pathway?hsa05214/hsa:5293%09red
Colorectal cancer	KEGG PATHWAY	hsa05210	1	55	220	16445	0.00454545	0.00334448	0.525473	0.60796	ENSG00000171608	http://www.genome.jp/kegg-bin/show_pathway?hsa05210/hsa:5293%09red	hsa:5293,PIK3CD,ENSG00000171608	http://www.genome.jp/kegg-bin/show_pathway?hsa05210/hsa:5293%09red
Salmonella infection	KEGG PATHWAY	hsa05132	1	58	220	16445	0.00454545	0.00352691	0.544082	0.62452	ENSG00000196924	http://www.genome.jp/kegg-bin/show_pathway?hsa05132/hsa:2316%09red	hsa:2316,FLNA,ENSG00000196924	http://www.genome.jp/kegg-bin/show_pathway?hsa05132/hsa:2316%09red
Renal cell carcinoma	KEGG PATHWAY	hsa05211	1	59	220	16445	0.00454545	0.00358772	0.550122	0.629162	ENSG00000171608	http://www.genome.jp/kegg-bin/show_pathway?hsa05211/hsa:5293%09red	hsa:5293,PIK3CD,ENSG00000171608	http://www.genome.jp/kegg-bin/show_pathway?hsa05211/hsa:5293%09red
Pathways in cancer	KEGG PATHWAY	hsa05200	4	294	220	16445	0.0181818	0.0178778	0.556424	0.633901	ENSG00000121966|ENSG00000196569|ENSG00000101680|ENSG00000171608	http://www.genome.jp/kegg-bin/show_pathway?hsa05200/hsa:284217%09red/hsa:5293%09red/hsa:3908%09red/hsa:7852%09red	hsa:7852,CXCR4,ENSG00000121966|hsa:3908,LAMA2,ENSG00000196569|hsa:284217,LAMA1,ENSG00000101680|hsa:5293,PIK3CD,ENSG00000171608	http://www.genome.jp/kegg-bin/show_pathway?hsa05200/hsa:284217%09red/hsa:5293%09red/hsa:3908%09red/hsa:7852%09red
Pancreatic cancer	KEGG PATHWAY	hsa05212	1	61	220	16445	0.00454545	0.00370933	0.561964	0.635402	ENSG00000171608	http://www.genome.jp/kegg-bin/show_pathway?hsa05212/hsa:5293%09red	hsa:5293,PIK3CD,ENSG00000171608	http://www.genome.jp/kegg-bin/show_pathway?hsa05212/hsa:5293%09red
Chronic myeloid leukemia	KEGG PATHWAY	hsa05220	1	63	220	16445	0.00454545	0.00383095	0.573496	0.64466	ENSG00000171608	http://www.genome.jp/kegg-bin/show_pathway?hsa05220/hsa:5293%09red	hsa:5293,PIK3CD,ENSG00000171608	http://www.genome.jp/kegg-bin/show_pathway?hsa05220/hsa:5293%09red
Apoptosis	KEGG PATHWAY	hsa04210	1	65	220	16445	0.00454545	0.00395257	0.584726	0.650058	ENSG00000171608	http://www.genome.jp/kegg-bin/show_pathway?hsa04210/hsa:5293%09red	hsa:5293,PIK3CD,ENSG00000171608	http://www.genome.jp/kegg-bin/show_pathway?hsa04210/hsa:5293%09red
NF-kappa B signaling pathway	KEGG PATHWAY	hsa04064	1	65	220	16445	0.00454545	0.00395257	0.584726	0.650058	ENSG00000141655	http://www.genome.jp/kegg-bin/show_pathway?hsa04064/hsa:8792%09red	hsa:8792,TNFRSF11A,ENSG00000141655	http://www.genome.jp/kegg-bin/show_pathway?hsa04064/hsa:8792%09red
Natural killer cell mediated cytotoxicity	KEGG PATHWAY	hsa04650	1	67	220	16445	0.00454545	0.00407419	0.595661	0.660371	ENSG00000171608	http://www.genome.jp/kegg-bin/show_pathway?hsa04650/hsa:5293%09red	hsa:5293,PIK3CD,ENSG00000171608	http://www.genome.jp/kegg-bin/show_pathway?hsa04650/hsa:5293%09red
Chagas disease (American trypanosomiasis)	KEGG PATHWAY	hsa05142	1	70	220	16445	0.00454545	0.00425661	0.611529	0.672344	ENSG00000171608	http://www.genome.jp/kegg-bin/show_pathway?hsa05142/hsa:5293%09red	hsa:5293,PIK3CD,ENSG00000171608	http://www.genome.jp/kegg-bin/show_pathway?hsa05142/hsa:5293%09red
Bacterial invasion of epithelial cells	KEGG PATHWAY	hsa05100	1	70	220	16445	0.00454545	0.00425661	0.611529	0.672344	ENSG00000171608	http://www.genome.jp/kegg-bin/show_pathway?hsa05100/hsa:5293%09red	hsa:5293,PIK3CD,ENSG00000171608	http://www.genome.jp/kegg-bin/show_pathway?hsa05100/hsa:5293%09red
Prostate cancer	KEGG PATHWAY	hsa05215	1	73	220	16445	0.00454545	0.00443904	0.626777	0.683444	ENSG00000171608	http://www.genome.jp/kegg-bin/show_pathway?hsa05215/hsa:5293%09red	hsa:5293,PIK3CD,ENSG00000171608	http://www.genome.jp/kegg-bin/show_pathway?hsa05215/hsa:5293%09red
Inflammatory mediator regulation of TRP channels	KEGG PATHWAY	hsa04750	1	74	220	16445	0.00454545	0.00449985	0.631726	0.686694	ENSG00000171608	http://www.genome.jp/kegg-bin/show_pathway?hsa04750/hsa:5293%09red	hsa:5293,PIK3CD,ENSG00000171608	http://www.genome.jp/kegg-bin/show_pathway?hsa04750/hsa:5293%09red
Progesterone-mediated oocyte maturation	KEGG PATHWAY	hsa04914	1	78	220	16445	0.00454545	0.00474308	0.650877	0.70108	ENSG00000171608	http://www.genome.jp/kegg-bin/show_pathway?hsa04914/hsa:5293%09red	hsa:5293,PIK3CD,ENSG00000171608	http://www.genome.jp/kegg-bin/show_pathway?hsa04914/hsa:5293%09red
Hepatitis C	KEGG PATHWAY	hsa05160	1	78	220	16445	0.00454545	0.00474308	0.650877	0.70108	ENSG00000171608	http://www.genome.jp/kegg-bin/show_pathway?hsa05160/hsa:5293%09red	hsa:5293,PIK3CD,ENSG00000171608	http://www.genome.jp/kegg-bin/show_pathway?hsa05160/hsa:5293%09red
Jak-STAT signaling pathway	KEGG PATHWAY	hsa04630	1	79	220	16445	0.00454545	0.00480389	0.655508	0.704162	ENSG00000171608	http://www.genome.jp/kegg-bin/show_pathway?hsa04630/hsa:5293%09red	hsa:5293,PIK3CD,ENSG00000171608	http://www.genome.jp/kegg-bin/show_pathway?hsa04630/hsa:5293%09red
Estrogen signaling pathway	KEGG PATHWAY	hsa04915	1	79	220	16445	0.00454545	0.00480389	0.655508	0.704162	ENSG00000171608	http://www.genome.jp/kegg-bin/show_pathway?hsa04915/hsa:5293%09red	hsa:5293,PIK3CD,ENSG00000171608	http://www.genome.jp/kegg-bin/show_pathway?hsa04915/hsa:5293%09red
Cell adhesion molecules (CAMs)	KEGG PATHWAY	hsa04514	1	80	220	16445	0.00454545	0.0048647	0.660077	0.707162	ENSG00000124145	http://www.genome.jp/kegg-bin/show_pathway?hsa04514/hsa:6385%09red	hsa:6385,SDC4,ENSG00000124145	http://www.genome.jp/kegg-bin/show_pathway?hsa04514/hsa:6385%09red
Cholinergic synapse	KEGG PATHWAY	hsa04725	1	83	220	16445	0.00454545	0.00504713	0.673428	0.719528	ENSG00000171608	http://www.genome.jp/kegg-bin/show_pathway?hsa04725/hsa:5293%09red	hsa:5293,PIK3CD,ENSG00000171608	http://www.genome.jp/kegg-bin/show_pathway?hsa04725/hsa:5293%09red
Endocytosis	KEGG PATHWAY	hsa04144	2	173	220	16445	0.00909091	0.0105199	0.675071	0.719929	ENSG00000156011|ENSG00000121966	http://www.genome.jp/kegg-bin/show_pathway?hsa04144/hsa:7852%09red/hsa:23362%09red	hsa:23362,PSD3,ENSG00000156011|hsa:7852,CXCR4,ENSG00000121966	http://www.genome.jp/kegg-bin/show_pathway?hsa04144/hsa:7852%09red/hsa:23362%09red
Parkinson's disease	KEGG PATHWAY	hsa05012	1	85	220	16445	0.00454545	0.00516874	0.682036	0.725803	ENSG00000154277	http://www.genome.jp/kegg-bin/show_pathway?hsa05012/hsa:7345%09red	hsa:7345,UCHL1,ENSG00000154277	http://www.genome.jp/kegg-bin/show_pathway?hsa05012/hsa:7345%09red
Measles	KEGG PATHWAY	hsa05162	1	86	220	16445	0.00454545	0.00522955	0.686256	0.729318	ENSG00000171608	http://www.genome.jp/kegg-bin/show_pathway?hsa05162/hsa:5293%09red	hsa:5293,PIK3CD,ENSG00000171608	http://www.genome.jp/kegg-bin/show_pathway?hsa05162/hsa:5293%09red
Choline metabolism in cancer	KEGG PATHWAY	hsa05231	1	89	220	16445	0.00454545	0.00541198	0.698582	0.739457	ENSG00000171608	http://www.genome.jp/kegg-bin/show_pathway?hsa05231/hsa:5293%09red	hsa:5293,PIK3CD,ENSG00000171608	http://www.genome.jp/kegg-bin/show_pathway?hsa05231/hsa:5293%09red
Thyroid hormone signaling pathway	KEGG PATHWAY	hsa04919	1	95	220	16445	0.00454545	0.00577683	0.721807	0.762014	ENSG00000171608	http://www.genome.jp/kegg-bin/show_pathway?hsa04919/hsa:5293%09red	hsa:5293,PIK3CD,ENSG00000171608	http://www.genome.jp/kegg-bin/show_pathway?hsa04919/hsa:5293%09red
FoxO signaling pathway	KEGG PATHWAY	hsa04068	1	97	220	16445	0.00454545	0.00589845	0.729146	0.767725	ENSG00000171608	http://www.genome.jp/kegg-bin/show_pathway?hsa04068/hsa:5293%09red	hsa:5293,PIK3CD,ENSG00000171608	http://www.genome.jp/kegg-bin/show_pathway?hsa04068/hsa:5293%09red
Non-alcoholic fatty liver disease (NAFLD)	KEGG PATHWAY	hsa04932	1	98	220	16445	0.00454545	0.00595926	0.732743	0.768463	ENSG00000171608	http://www.genome.jp/kegg-bin/show_pathway?hsa04932/hsa:5293%09red	hsa:5293,PIK3CD,ENSG00000171608	http://www.genome.jp/kegg-bin/show_pathway?hsa04932/hsa:5293%09red
AMPK signaling pathway	KEGG PATHWAY	hsa04152	1	98	220	16445	0.00454545	0.00595926	0.732743	0.768463	ENSG00000171608	http://www.genome.jp/kegg-bin/show_pathway?hsa04152/hsa:5293%09red	hsa:5293,PIK3CD,ENSG00000171608	http://www.genome.jp/kegg-bin/show_pathway?hsa04152/hsa:5293%09red
Neuroactive ligand-receptor interaction	KEGG PATHWAY	hsa04080	1	98	220	16445	0.00454545	0.00595926	0.732743	0.768463	ENSG00000113580	http://www.genome.jp/kegg-bin/show_pathway?hsa04080/hsa:2908%09red	hsa:2908,NR3C1,ENSG00000113580	http://www.genome.jp/kegg-bin/show_pathway?hsa04080/hsa:2908%09red
Neurotrophin signaling pathway	KEGG PATHWAY	hsa04722	1	99	220	16445	0.00454545	0.00602007	0.736292	0.771169	ENSG00000171608	http://www.genome.jp/kegg-bin/show_pathway?hsa04722/hsa:5293%09red	hsa:5293,PIK3CD,ENSG00000171608	http://www.genome.jp/kegg-bin/show_pathway?hsa04722/hsa:5293%09red
MAPK signaling pathway	KEGG PATHWAY	hsa04010	2	200	220	16445	0.00909091	0.0121618	0.74915	0.780419	ENSG00000196924|ENSG00000107968	http://www.genome.jp/kegg-bin/show_pathway?hsa04010/hsa:2316%09red/hsa:1326%09red	hsa:2316,FLNA,ENSG00000196924|hsa:1326,MAP3K8,ENSG00000107968	http://www.genome.jp/kegg-bin/show_pathway?hsa04010/hsa:2316%09red/hsa:1326%09red
Influenza A	KEGG PATHWAY	hsa05164	1	103	220	16445	0.00454545	0.0062633	0.750026	0.780419	ENSG00000171608	http://www.genome.jp/kegg-bin/show_pathway?hsa05164/hsa:5293%09red	hsa:5293,PIK3CD,ENSG00000171608	http://www.genome.jp/kegg-bin/show_pathway?hsa05164/hsa:5293%09red
Hepatitis B	KEGG PATHWAY	hsa05161	1	107	220	16445	0.00454545	0.00650654	0.763047	0.791898	ENSG00000171608	http://www.genome.jp/kegg-bin/show_pathway?hsa05161/hsa:5293%09red	hsa:5293,PIK3CD,ENSG00000171608	http://www.genome.jp/kegg-bin/show_pathway?hsa05161/hsa:5293%09red
Transcriptional misregulation in cancer	KEGG PATHWAY	hsa05202	1	114	220	16445	0.00454545	0.0069322	0.784231	0.808785	ENSG00000058091	http://www.genome.jp/kegg-bin/show_pathway?hsa05202/hsa:5218%09red	hsa:5218,CDK14,ENSG00000058091	http://www.genome.jp/kegg-bin/show_pathway?hsa05202/hsa:5218%09red
Calcium signaling pathway	KEGG PATHWAY	hsa04020	1	117	220	16445	0.00454545	0.00711462	0.792723	0.816309	ENSG00000058668	http://www.genome.jp/kegg-bin/show_pathway?hsa04020/hsa:493%09red	hsa:493,ATP2B4,ENSG00000058668	http://www.genome.jp/kegg-bin/show_pathway?hsa04020/hsa:493%09red
Oxytocin signaling pathway	KEGG PATHWAY	hsa04921	1	124	220	16445	0.00454545	0.00754029	0.811264	0.833247	ENSG00000171608	http://www.genome.jp/kegg-bin/show_pathway?hsa04921/hsa:5293%09red	hsa:5293,PIK3CD,ENSG00000171608	http://www.genome.jp/kegg-bin/show_pathway?hsa04921/hsa:5293%09red
Huntington's disease	KEGG PATHWAY	hsa05016	1	132	220	16445	0.00454545	0.00802676	0.830441	0.850895	ENSG00000185842	http://www.genome.jp/kegg-bin/show_pathway?hsa05016/hsa:127602%09red	hsa:127602,DNAH14,ENSG00000185842	http://www.genome.jp/kegg-bin/show_pathway?hsa05016/hsa:127602%09red
Viral carcinogenesis	KEGG PATHWAY	hsa05203	1	144	220	16445	0.00454545	0.00875646	0.855629	0.870947	ENSG00000171608	http://www.genome.jp/kegg-bin/show_pathway?hsa05203/hsa:5293%09red	hsa:5293,PIK3CD,ENSG00000171608	http://www.genome.jp/kegg-bin/show_pathway?hsa05203/hsa:5293%09red
Rap1 signaling pathway	KEGG PATHWAY	hsa04015	1	159	220	16445	0.00454545	0.00966859	0.881939	0.895438	ENSG00000171608	http://www.genome.jp/kegg-bin/show_pathway?hsa04015/hsa:5293%09red	hsa:5293,PIK3CD,ENSG00000171608	http://www.genome.jp/kegg-bin/show_pathway?hsa04015/hsa:5293%09red
Epstein-Barr virus infection	KEGG PATHWAY	hsa05169	1	160	220	16445	0.00454545	0.0097294	0.883513	0.895893	ENSG00000171608	http://www.genome.jp/kegg-bin/show_pathway?hsa05169/hsa:5293%09red	hsa:5293,PIK3CD,ENSG00000171608	http://www.genome.jp/kegg-bin/show_pathway?hsa05169/hsa:5293%09red
Ras signaling pathway	KEGG PATHWAY	hsa04014	1	161	220	16445	0.00454545	0.00979021	0.885066	0.896326	ENSG00000171608	http://www.genome.jp/kegg-bin/show_pathway?hsa04014/hsa:5293%09red	hsa:5293,PIK3CD,ENSG00000171608	http://www.genome.jp/kegg-bin/show_pathway?hsa04014/hsa:5293%09red
HTLV-I infection	KEGG PATHWAY	hsa05166	1	189	220	16445	0.00454545	0.0114929	0.921092	0.929264	ENSG00000171608	http://www.genome.jp/kegg-bin/show_pathway?hsa05166/hsa:5293%09red	hsa:5293,PIK3CD,ENSG00000171608	http://www.genome.jp/kegg-bin/show_pathway?hsa05166/hsa:5293%09red

## Sheet: PANTHER
#Term	Database	ID	Input number	Background number	All input number	All background number	Input frequency	Background frequency	P-Value	Corrected P-Value	Input	Hyperlink	input_gene	Hyperlink_change
Integrin signalling pathway	PANTHER	P00034	7	131	44	3464	0.159091	0.0378176	0.00141562	0.287994	ENSG00000060718|ENSG00000196924|ENSG00000101680|ENSG00000171608|ENSG00000115221|ENSG00000137809|ENSG00000196569	http://www.pantherdb.org/pathway/pathwayDiagram.jsp?catAccession=P00034	hsa:1301,COL11A1,ENSG00000060718|hsa:2316,FLNA,ENSG00000196924|hsa:284217,LAMA1,ENSG00000101680|hsa:5293,PIK3CD,ENSG00000171608|hsa:3694,ITGB6,ENSG00000115221|hsa:22801,ITGA11,ENSG00000137809|hsa:3908,LAMA2,ENSG00000196569	http://www.pantherdb.org/pathway/pathwayDiagram.jsp?catAccession=P00034
Gonadotropin-releasing hormone receptor pathway	PANTHER	P06664	1	3	44	3464	0.0227273	0.000866051	0.0492557	0.305836	ENSG00000136603	http://www.pantherdb.org/pathway/pathwayDiagram.jsp?catAccession=P06664	hsa:6498,SKIL,ENSG00000136603	http://www.pantherdb.org/pathway/pathwayDiagram.jsp?catAccession=P06664
@@Purine metabolism	PANTHER	P02769	1	4	44	3464	0.0227273	0.00115473	0.0611942	0.322815	ENSG00000158125	http://www.pantherdb.org/pathway/pathwayDiagram.jsp?catAccession=P02769	hsa:7498,XDH,ENSG00000158125	http://www.pantherdb.org/pathway/pathwayDiagram.jsp?catAccession=P02769
Methylmalonyl pathway	PANTHER	P02755	1	4	44	3464	0.0227273	0.00115473	0.0611942	0.322815	ENSG00000175198	http://www.pantherdb.org/pathway/pathwayDiagram.jsp?catAccession=P02755	hsa:5095,PCCA,ENSG00000175198	http://www.pantherdb.org/pathway/pathwayDiagram.jsp?catAccession=P02755
Adenine and hypoxanthine salvage pathway	PANTHER	P02723	1	4	44	3464	0.0227273	0.00115473	0.0611942	0.322815	ENSG00000158125	http://www.pantherdb.org/pathway/pathwayDiagram.jsp?catAccession=P02723	hsa:7498,XDH,ENSG00000158125	http://www.pantherdb.org/pathway/pathwayDiagram.jsp?catAccession=P02723
Pentose phosphate pathway	PANTHER	P02762	1	7	44	3464	0.0227273	0.00202079	0.0961377	0.352807	ENSG00000156515	http://www.pantherdb.org/pathway/pathwayDiagram.jsp?catAccession=P02762	hsa:3098,HK1,ENSG00000156515	http://www.pantherdb.org/pathway/pathwayDiagram.jsp?catAccession=P02762
Fructose galactose metabolism	PANTHER	P02744	1	8	44	3464	0.0227273	0.00230947	0.1075	0.365841	ENSG00000156515	http://www.pantherdb.org/pathway/pathwayDiagram.jsp?catAccession=P02744	hsa:3098,HK1,ENSG00000156515	http://www.pantherdb.org/pathway/pathwayDiagram.jsp?catAccession=P02744
De novo pyrimidine ribonucleotides biosythesis	PANTHER	P02740	1	10	44	3464	0.0227273	0.00288684	0.129809	0.392953	ENSG00000171793	http://www.pantherdb.org/pathway/pathwayDiagram.jsp?catAccession=P02740	hsa:1503,CTPS1,ENSG00000171793	http://www.pantherdb.org/pathway/pathwayDiagram.jsp?catAccession=P02740
Glycolysis	PANTHER	P00024	1	13	44	3464	0.0227273	0.00375289	0.162253	0.414148	ENSG00000156515	http://www.pantherdb.org/pathway/pathwayDiagram.jsp?catAccession=P00024	hsa:3098,HK1,ENSG00000156515	http://www.pantherdb.org/pathway/pathwayDiagram.jsp?catAccession=P00024
Axon guidance mediated by Slit/Robo	PANTHER	P00008	1	15	44	3464	0.0227273	0.00433025	0.183223	0.414148	ENSG00000121966	http://www.pantherdb.org/pathway/pathwayDiagram.jsp?catAccession=P00008	hsa:7852,CXCR4,ENSG00000121966	http://www.pantherdb.org/pathway/pathwayDiagram.jsp?catAccession=P00008
Nicotine pharmacodynamics pathway	PANTHER	P06587	1	18	44	3464	0.0227273	0.0051963	0.213719	0.431064	ENSG00000196924	http://www.pantherdb.org/pathway/pathwayDiagram.jsp?catAccession=P06587	hsa:2316,FLNA,ENSG00000196924	http://www.pantherdb.org/pathway/pathwayDiagram.jsp?catAccession=P06587
Hypoxia response via HIF activation	PANTHER	P00030	1	20	44	3464	0.0227273	0.00577367	0.233428	0.431064	ENSG00000171608	http://www.pantherdb.org/pathway/pathwayDiagram.jsp?catAccession=P00030	hsa:5293,PIK3CD,ENSG00000171608	http://www.pantherdb.org/pathway/pathwayDiagram.jsp?catAccession=P00030
Insulin/IGF pathway-protein kinase B signaling cascade	PANTHER	P00033	1	26	44	3464	0.0227273	0.00750577	0.289704	0.465035	ENSG00000171608	http://www.pantherdb.org/pathway/pathwayDiagram.jsp?catAccession=P00033	hsa:5293,PIK3CD,ENSG00000171608	http://www.pantherdb.org/pathway/pathwayDiagram.jsp?catAccession=P00033
Axon guidance mediated by netrin	PANTHER	P00009	1	28	44	3464	0.0227273	0.00808314	0.30755	0.476283	ENSG00000171608	http://www.pantherdb.org/pathway/pathwayDiagram.jsp?catAccession=P00009	hsa:5293,PIK3CD,ENSG00000171608	http://www.pantherdb.org/pathway/pathwayDiagram.jsp?catAccession=P00009
EGF receptor signaling pathway	PANTHER	P00018	2	92	44	3464	0.0454545	0.0265589	0.330996	0.492472	ENSG00000185737|ENSG00000171608	http://www.pantherdb.org/pathway/pathwayDiagram.jsp?catAccession=P00018	hsa:10718,NRG3,ENSG00000185737|hsa:5293,PIK3CD,ENSG00000171608	http://www.pantherdb.org/pathway/pathwayDiagram.jsp?catAccession=P00018
Toll receptor signaling pathway	PANTHER	P00054	1	35	44	3464	0.0227273	0.0101039	0.366624	0.521929	ENSG00000107968	http://www.pantherdb.org/pathway/pathwayDiagram.jsp?catAccession=P00054	hsa:1326,MAP3K8,ENSG00000107968	http://www.pantherdb.org/pathway/pathwayDiagram.jsp?catAccession=P00054
Dopamine receptor mediated signaling pathway	PANTHER	P05912	1	35	44	3464	0.0227273	0.0101039	0.366624	0.521929	ENSG00000196924	http://www.pantherdb.org/pathway/pathwayDiagram.jsp?catAccession=P05912	hsa:2316,FLNA,ENSG00000196924	http://www.pantherdb.org/pathway/pathwayDiagram.jsp?catAccession=P05912
Huntington disease	PANTHER	P00029	2	101	44	3464	0.0454545	0.029157	0.372436	0.525637	ENSG00000159082|ENSG00000160145	http://www.pantherdb.org/pathway/pathwayDiagram.jsp?catAccession=P00029	hsa:8867,SYNJ1,ENSG00000159082|hsa:8997,KALRN,ENSG00000160145	http://www.pantherdb.org/pathway/pathwayDiagram.jsp?catAccession=P00029
p53 pathway feedback loops 2	PANTHER	P04398	1	39	44	3464	0.0227273	0.0112587	0.398139	0.537493	ENSG00000171608	http://www.pantherdb.org/pathway/pathwayDiagram.jsp?catAccession=P04398	hsa:5293,PIK3CD,ENSG00000171608	http://www.pantherdb.org/pathway/pathwayDiagram.jsp?catAccession=P04398
Inflammation mediated by chemokine and cytokine signaling pathway	PANTHER	P00031	2	120	44	3464	0.0454545	0.034642	0.456399	0.558006	ENSG00000121966|ENSG00000171608	http://www.pantherdb.org/pathway/pathwayDiagram.jsp?catAccession=P00031	hsa:7852,CXCR4,ENSG00000121966|hsa:5293,PIK3CD,ENSG00000171608	http://www.pantherdb.org/pathway/pathwayDiagram.jsp?catAccession=P00031
VEGF signaling pathway	PANTHER	P00056	1	47	44	3464	0.0227273	0.0135681	0.456639	0.558006	ENSG00000171608	http://www.pantherdb.org/pathway/pathwayDiagram.jsp?catAccession=P00056	hsa:5293,PIK3CD,ENSG00000171608	http://www.pantherdb.org/pathway/pathwayDiagram.jsp?catAccession=P00056
TGF-beta signaling pathway	PANTHER	P00052	1	50	44	3464	0.0227273	0.0144342	0.477112	0.568535	ENSG00000136603	http://www.pantherdb.org/pathway/pathwayDiagram.jsp?catAccession=P00052	hsa:6498,SKIL,ENSG00000136603	http://www.pantherdb.org/pathway/pathwayDiagram.jsp?catAccession=P00052
B cell activation	PANTHER	P00010	1	55	44	3464	0.0227273	0.0158776	0.50957	0.597375	ENSG00000171608	http://www.pantherdb.org/pathway/pathwayDiagram.jsp?catAccession=P00010	hsa:5293,PIK3CD,ENSG00000171608	http://www.pantherdb.org/pathway/pathwayDiagram.jsp?catAccession=P00010
T cell activation	PANTHER	P00053	1	62	44	3464	0.0227273	0.0178984	0.551725	0.630091	ENSG00000171608	http://www.pantherdb.org/pathway/pathwayDiagram.jsp?catAccession=P00053	hsa:5293,PIK3CD,ENSG00000171608	http://www.pantherdb.org/pathway/pathwayDiagram.jsp?catAccession=P00053
Ras Pathway	PANTHER	P04393	1	63	44	3464	0.0227273	0.0181871	0.55745	0.633901	ENSG00000171608	http://www.pantherdb.org/pathway/pathwayDiagram.jsp?catAccession=P04393	hsa:5293,PIK3CD,ENSG00000171608	http://www.pantherdb.org/pathway/pathwayDiagram.jsp?catAccession=P04393
p53 pathway	PANTHER	P00059	1	63	44	3464	0.0227273	0.0181871	0.55745	0.633901	ENSG00000171608	http://www.pantherdb.org/pathway/pathwayDiagram.jsp?catAccession=P00059	hsa:5293,PIK3CD,ENSG00000171608	http://www.pantherdb.org/pathway/pathwayDiagram.jsp?catAccession=P00059
Parkinson disease	PANTHER	P00049	1	65	44	3464	0.0227273	0.0187644	0.568688	0.641183	ENSG00000154277	http://www.pantherdb.org/pathway/pathwayDiagram.jsp?catAccession=P00049	hsa:7345,UCHL1,ENSG00000154277	http://www.pantherdb.org/pathway/pathwayDiagram.jsp?catAccession=P00049
Endothelin signaling pathway	PANTHER	P00019	1	66	44	3464	0.0227273	0.0190531	0.574201	0.64466	ENSG00000171608	http://www.pantherdb.org/pathway/pathwayDiagram.jsp?catAccession=P00019	hsa:5293,PIK3CD,ENSG00000171608	http://www.pantherdb.org/pathway/pathwayDiagram.jsp?catAccession=P00019
FGF signaling pathway	PANTHER	P00021	1	73	44	3464	0.0227273	0.0210739	0.610914	0.672344	ENSG00000171608	http://www.pantherdb.org/pathway/pathwayDiagram.jsp?catAccession=P00021	hsa:5293,PIK3CD,ENSG00000171608	http://www.pantherdb.org/pathway/pathwayDiagram.jsp?catAccession=P00021
Heterotrimeric G-protein signaling pathway-Gi alpha and Gs alpha mediated pathway	PANTHER	P00026	1	78	44	3464	0.0227273	0.0225173	0.635224	0.688624	ENSG00000100504	http://www.pantherdb.org/pathway/pathwayDiagram.jsp?catAccession=P00026	hsa:5836,PYGL,ENSG00000100504	http://www.pantherdb.org/pathway/pathwayDiagram.jsp?catAccession=P00026
Cadherin signaling pathway	PANTHER	P00012	1	80	44	3464	0.0227273	0.0230947	0.644526	0.696123	ENSG00000075275	http://www.pantherdb.org/pathway/pathwayDiagram.jsp?catAccession=P00012	hsa:9620,CELSR1,ENSG00000075275	http://www.pantherdb.org/pathway/pathwayDiagram.jsp?catAccession=P00012
Apoptosis signaling pathway	PANTHER	P00006	1	84	44	3464	0.0227273	0.0242494	0.662442	0.708741	ENSG00000171608	http://www.pantherdb.org/pathway/pathwayDiagram.jsp?catAccession=P00006	hsa:5293,PIK3CD,ENSG00000171608	http://www.pantherdb.org/pathway/pathwayDiagram.jsp?catAccession=P00006
PDGF signaling pathway	PANTHER	P00047	1	96	44	3464	0.0227273	0.0277136	0.711055	0.75166	ENSG00000171608	http://www.pantherdb.org/pathway/pathwayDiagram.jsp?catAccession=P00047	hsa:5293,PIK3CD,ENSG00000171608	http://www.pantherdb.org/pathway/pathwayDiagram.jsp?catAccession=P00047
Angiogenesis	PANTHER	P00005	1	118	44	3464	0.0227273	0.0340647	0.78304	0.808785	ENSG00000171608	http://www.pantherdb.org/pathway/pathwayDiagram.jsp?catAccession=P00005	hsa:5293,PIK3CD,ENSG00000171608	http://www.pantherdb.org/pathway/pathwayDiagram.jsp?catAccession=P00005
Wnt signaling pathway	PANTHER	P00057	1	182	44	3464	0.0227273	0.0525404	0.906737	0.917106	ENSG00000075275	http://www.pantherdb.org/pathway/pathwayDiagram.jsp?catAccession=P00057	hsa:9620,CELSR1,ENSG00000075275	http://www.pantherdb.org/pathway/pathwayDiagram.jsp?catAccession=P00057

## Sheet: Reactome
#Term	Database	ID	Input number	Background number	All input number	All background number	Input frequency	Background frequency	P-Value	Corrected P-Value	Input	Hyperlink	input_gene	Hyperlink_change
Non-integrin membrane-ECM interactions	Reactome	REACT_163874	4	52	507	57059	0.00788955	0.000911337	0.00152056	0.287994	ENSG00000060718|ENSG00000196569|ENSG00000124145|ENSG00000101680	http://www.reactome.org/cgi-bin/eventbrowser_st_id?ST_ID=REACT_163874	hsa:1301,COL11A1,ENSG00000060718|hsa:3908,LAMA2,ENSG00000196569|hsa:6385,SDC4,ENSG00000124145|hsa:284217,LAMA1,ENSG00000101680	http://www.reactome.org/cgi-bin/eventbrowser_st_id?ST_ID=REACT_163874
Synthesis of PIPs at the plasma membrane	Reactome	REACT_121025	3	28	507	57059	0.00591716	0.00049072	0.00254131	0.287994	ENSG00000159082|ENSG00000171608|ENSG00000168918	http://www.reactome.org/cgi-bin/eventbrowser_st_id?ST_ID=REACT_121025	hsa:8867,SYNJ1,ENSG00000159082|hsa:5293,PIK3CD,ENSG00000171608|hsa:3635,INPP5D,ENSG00000168918	http://www.reactome.org/cgi-bin/eventbrowser_st_id?ST_ID=REACT_121025
EPHB-mediated forward signaling	Reactome	REACT_263952	3	35	507	57059	0.00591716	0.0006134	0.0045573	0.287994	ENSG00000160145|ENSG00000214944|ENSG00000106123	http://www.reactome.org/cgi-bin/eventbrowser_st_id?ST_ID=REACT_263952	hsa:8997,KALRN,ENSG00000160145|hsa:64283,ARHGEF28,ENSG00000214944|hsa:2051,EPHB6,ENSG00000106123	http://www.reactome.org/cgi-bin/eventbrowser_st_id?ST_ID=REACT_263952
PI Metabolism	Reactome	REACT_121175	3	42	507	57059	0.00591716	0.00073608	0.00732588	0.287994	ENSG00000159082|ENSG00000171608|ENSG00000168918	http://www.reactome.org/cgi-bin/eventbrowser_st_id?ST_ID=REACT_121175	hsa:8867,SYNJ1,ENSG00000159082|hsa:5293,PIK3CD,ENSG00000171608|hsa:3635,INPP5D,ENSG00000168918	http://www.reactome.org/cgi-bin/eventbrowser_st_id?ST_ID=REACT_121175
Extracellular matrix organization	Reactome	REACT_118779	6	198	507	57059	0.0118343	0.00347009	0.00978544	0.287994	ENSG00000060718|ENSG00000101680|ENSG00000115221|ENSG00000137809|ENSG00000124145|ENSG00000196569	http://www.reactome.org/cgi-bin/eventbrowser_st_id?ST_ID=REACT_118779	hsa:1301,COL11A1,ENSG00000060718|hsa:284217,LAMA1,ENSG00000101680|hsa:3694,ITGB6,ENSG00000115221|hsa:22801,ITGA11,ENSG00000137809|hsa:6385,SDC4,ENSG00000124145|hsa:3908,LAMA2,ENSG00000196569	http://www.reactome.org/cgi-bin/eventbrowser_st_id?ST_ID=REACT_118779
ECM proteoglycans	Reactome	REACT_163906	3	52	507	57059	0.00591716	0.000911337	0.012698	0.287994	ENSG00000196569|ENSG00000101680|ENSG00000115221	http://www.reactome.org/cgi-bin/eventbrowser_st_id?ST_ID=REACT_163906	hsa:3908,LAMA2,ENSG00000196569|hsa:284217,LAMA1,ENSG00000101680|hsa:3694,ITGB6,ENSG00000115221	http://www.reactome.org/cgi-bin/eventbrowser_st_id?ST_ID=REACT_163906
Interleukin receptor SHC signaling	Reactome	REACT_23891	2	19	507	57059	0.00394477	0.000332989	0.0145536	0.287994	ENSG00000171608|ENSG00000168918	http://www.reactome.org/cgi-bin/eventbrowser_st_id?ST_ID=REACT_23891	hsa:5293,PIK3CD,ENSG00000171608|hsa:3635,INPP5D,ENSG00000168918	http://www.reactome.org/cgi-bin/eventbrowser_st_id?ST_ID=REACT_23891
DARPP-32 events	Reactome	REACT_15334	2	21	507	57059	0.00394477	0.00036804	0.017332	0.287994	ENSG00000113448|ENSG00000184588	http://www.reactome.org/cgi-bin/eventbrowser_st_id?ST_ID=REACT_15334	hsa:5144,PDE4D,ENSG00000113448|hsa:5142,PDE4B,ENSG00000184588	http://www.reactome.org/cgi-bin/eventbrowser_st_id?ST_ID=REACT_15334
GPCR downstream signaling	Reactome	REACT_19184	6	226	507	57059	0.0118343	0.00396081	0.0174516	0.287994	ENSG00000113448|ENSG00000160145|ENSG00000184588|ENSG00000121966|ENSG00000171608|ENSG00000101977	http://www.reactome.org/cgi-bin/eventbrowser_st_id?ST_ID=REACT_19184	hsa:5144,PDE4D,ENSG00000113448|hsa:8997,KALRN,ENSG00000160145|hsa:5142,PDE4B,ENSG00000184588|hsa:7852,CXCR4,ENSG00000121966|hsa:5293,PIK3CD,ENSG00000171608|hsa:4168,MCF2,ENSG00000101977	http://www.reactome.org/cgi-bin/eventbrowser_st_id?ST_ID=REACT_19184
Synthesis of IP3 and IP4 in the cytosol	Reactome	REACT_150312	2	23	507	57059	0.00394477	0.000403092	0.0203158	0.287994	ENSG00000159082|ENSG00000168918	http://www.reactome.org/cgi-bin/eventbrowser_st_id?ST_ID=REACT_150312	hsa:8867,SYNJ1,ENSG00000159082|hsa:3635,INPP5D,ENSG00000168918	http://www.reactome.org/cgi-bin/eventbrowser_st_id?ST_ID=REACT_150312
Ceramide signalling	Reactome	REACT_13806	1	2	507	57059	0.00197239	3.50514e-05	0.0261903	0.287994	ENSG00000135587	http://www.reactome.org/cgi-bin/eventbrowser_st_id?ST_ID=REACT_13806	hsa:6610,SMPD2,ENSG00000135587	http://www.reactome.org/cgi-bin/eventbrowser_st_id?ST_ID=REACT_13806
Binding and entry of HIV virion	Reactome	REACT_6903	1	2	507	57059	0.00197239	3.50514e-05	0.0261903	0.287994	ENSG00000121966	http://www.reactome.org/cgi-bin/eventbrowser_st_id?ST_ID=REACT_6903	hsa:7852,CXCR4,ENSG00000121966	http://www.reactome.org/cgi-bin/eventbrowser_st_id?ST_ID=REACT_6903
p75 NTR receptor-mediated signalling	Reactome	REACT_13776	3	72	507	57059	0.00591716	0.00126185	0.0287523	0.287994	ENSG00000101977|ENSG00000160145|ENSG00000135587	http://www.reactome.org/cgi-bin/eventbrowser_st_id?ST_ID=REACT_13776	hsa:4168,MCF2,ENSG00000101977|hsa:8997,KALRN,ENSG00000160145|hsa:6610,SMPD2,ENSG00000135587	http://www.reactome.org/cgi-bin/eventbrowser_st_id?ST_ID=REACT_13776
Laminin interactions	Reactome	REACT_169262	2	29	507	57059	0.00394477	0.000508246	0.0304206	0.287994	ENSG00000196569|ENSG00000101680	http://www.reactome.org/cgi-bin/eventbrowser_st_id?ST_ID=REACT_169262	hsa:3908,LAMA2,ENSG00000196569|hsa:284217,LAMA1,ENSG00000101680	http://www.reactome.org/cgi-bin/eventbrowser_st_id?ST_ID=REACT_169262
Ion transport by P-type ATPases	Reactome	REACT_25149	2	31	507	57059	0.00394477	0.000543297	0.034148	0.289168	ENSG00000118322|ENSG00000058668	http://www.reactome.org/cgi-bin/eventbrowser_st_id?ST_ID=REACT_25149	hsa:23120,ATP10B,ENSG00000118322|hsa:493,ATP2B4,ENSG00000058668	http://www.reactome.org/cgi-bin/eventbrowser_st_id?ST_ID=REACT_25149
EPH-Ephrin signaling	Reactome	REACT_264068	3	78	507	57059	0.00591716	0.00136701	0.034968	0.291058	ENSG00000160145|ENSG00000214944|ENSG00000106123	http://www.reactome.org/cgi-bin/eventbrowser_st_id?ST_ID=REACT_264068	hsa:8997,KALRN,ENSG00000160145|hsa:64283,ARHGEF28,ENSG00000214944|hsa:2051,EPHB6,ENSG00000106123	http://www.reactome.org/cgi-bin/eventbrowser_st_id?ST_ID=REACT_264068
@@Inositol phosphate metabolism	Reactome	REACT_150154	2	39	507	57059	0.00394477	0.000683503	0.0506623	0.305836	ENSG00000159082|ENSG00000168918	http://www.reactome.org/cgi-bin/eventbrowser_st_id?ST_ID=REACT_150154	hsa:8867,SYNJ1,ENSG00000159082|hsa:3635,INPP5D,ENSG00000168918	http://www.reactome.org/cgi-bin/eventbrowser_st_id?ST_ID=REACT_150154
Interleukin-2 signaling	Reactome	REACT_27283	2	35	507	57059	0.00394477	0.0006134	0.0420979	0.305836	ENSG00000171608|ENSG00000168918	http://www.reactome.org/cgi-bin/eventbrowser_st_id?ST_ID=REACT_27283	hsa:5293,PIK3CD,ENSG00000171608|hsa:3635,INPP5D,ENSG00000168918	http://www.reactome.org/cgi-bin/eventbrowser_st_id?ST_ID=REACT_27283
Signaling by GPCR	Reactome	REACT_14797	6	281	507	57059	0.0118343	0.00492473	0.0427258	0.305836	ENSG00000113448|ENSG00000160145|ENSG00000184588|ENSG00000121966|ENSG00000171608|ENSG00000101977	http://www.reactome.org/cgi-bin/eventbrowser_st_id?ST_ID=REACT_14797	hsa:5144,PDE4D,ENSG00000113448|hsa:8997,KALRN,ENSG00000160145|hsa:5142,PDE4B,ENSG00000184588|hsa:7852,CXCR4,ENSG00000121966|hsa:5293,PIK3CD,ENSG00000171608|hsa:4168,MCF2,ENSG00000101977	http://www.reactome.org/cgi-bin/eventbrowser_st_id?ST_ID=REACT_14797
Ethanol oxidation	Reactome	REACT_34	1	4	507	57059	0.00197239	7.01029e-05	0.043269	0.305836	ENSG00000165092	http://www.reactome.org/cgi-bin/eventbrowser_st_id?ST_ID=REACT_34	hsa:216,ALDH1A1,ENSG00000165092	http://www.reactome.org/cgi-bin/eventbrowser_st_id?ST_ID=REACT_34
Chondroitin sulfate/dermatan sulfate metabolism	Reactome	REACT_121206	2	37	507	57059	0.00394477	0.000648452	0.0463066	0.305836	ENSG00000124145|ENSG00000182022	http://www.reactome.org/cgi-bin/eventbrowser_st_id?ST_ID=REACT_121206	hsa:6385,SDC4,ENSG00000124145|hsa:51363,CHST15,ENSG00000182022	http://www.reactome.org/cgi-bin/eventbrowser_st_id?ST_ID=REACT_121206
Signaling by Interleukins	Reactome	REACT_22232	3	91	507	57059	0.00591716	0.00159484	0.0505937	0.305836	ENSG00000171608|ENSG00000168918|ENSG00000107968	http://www.reactome.org/cgi-bin/eventbrowser_st_id?ST_ID=REACT_22232	hsa:5293,PIK3CD,ENSG00000171608|hsa:3635,INPP5D,ENSG00000168918|hsa:1326,MAP3K8,ENSG00000107968	http://www.reactome.org/cgi-bin/eventbrowser_st_id?ST_ID=REACT_22232
Propionyl-CoA catabolism	Reactome	REACT_993	1	5	507	57059	0.00197239	8.76286e-05	0.0516959	0.305836	ENSG00000175198	http://www.reactome.org/cgi-bin/eventbrowser_st_id?ST_ID=REACT_993	hsa:5095,PCCA,ENSG00000175198	http://www.reactome.org/cgi-bin/eventbrowser_st_id?ST_ID=REACT_993
GP1b-IX-V activation signalling	Reactome	REACT_23847	1	5	507	57059	0.00197239	8.76286e-05	0.0516959	0.305836	ENSG00000196924	http://www.reactome.org/cgi-bin/eventbrowser_st_id?ST_ID=REACT_23847	hsa:2316,FLNA,ENSG00000196924	http://www.reactome.org/cgi-bin/eventbrowser_st_id?ST_ID=REACT_23847
Telomere C-strand synthesis initiation	Reactome	REACT_7993	1	5	507	57059	0.00197239	8.76286e-05	0.0516959	0.305836	ENSG00000146143	http://www.reactome.org/cgi-bin/eventbrowser_st_id?ST_ID=REACT_7993	hsa:5558,PRIM2,ENSG00000146143	http://www.reactome.org/cgi-bin/eventbrowser_st_id?ST_ID=REACT_7993
DNA replication initiation	Reactome	REACT_2244	1	5	507	57059	0.00197239	8.76286e-05	0.0516959	0.305836	ENSG00000146143	http://www.reactome.org/cgi-bin/eventbrowser_st_id?ST_ID=REACT_2244	hsa:5558,PRIM2,ENSG00000146143	http://www.reactome.org/cgi-bin/eventbrowser_st_id?ST_ID=REACT_2244
NRAGE signals death through JNK	Reactome	REACT_13638	2	40	507	57059	0.00394477	0.000701029	0.0528933	0.305836	ENSG00000101977|ENSG00000160145	http://www.reactome.org/cgi-bin/eventbrowser_st_id?ST_ID=REACT_13638	hsa:4168,MCF2,ENSG00000101977|hsa:8997,KALRN,ENSG00000160145	http://www.reactome.org/cgi-bin/eventbrowser_st_id?ST_ID=REACT_13638
Interleukin-3, 5 and GM-CSF signaling	Reactome	REACT_23837	2	40	507	57059	0.00394477	0.000701029	0.0528933	0.305836	ENSG00000171608|ENSG00000168918	http://www.reactome.org/cgi-bin/eventbrowser_st_id?ST_ID=REACT_23837	hsa:5293,PIK3CD,ENSG00000171608|hsa:3635,INPP5D,ENSG00000168918	http://www.reactome.org/cgi-bin/eventbrowser_st_id?ST_ID=REACT_23837
Signalling by NGF	Reactome	REACT_11061	5	224	507	57059	0.00986193	0.00392576	0.0530218	0.305836	ENSG00000101977|ENSG00000185737|ENSG00000160145|ENSG00000171608|ENSG00000135587	http://www.reactome.org/cgi-bin/eventbrowser_st_id?ST_ID=REACT_11061	hsa:4168,MCF2,ENSG00000101977|hsa:10718,NRG3,ENSG00000185737|hsa:8997,KALRN,ENSG00000160145|hsa:5293,PIK3CD,ENSG00000171608|hsa:6610,SMPD2,ENSG00000135587	http://www.reactome.org/cgi-bin/eventbrowser_st_id?ST_ID=REACT_11061
Intraflagellar transport	Reactome	REACT_268024	2	41	507	57059	0.00394477	0.000718554	0.0551586	0.310864	ENSG00000187535|ENSG00000118965	http://www.reactome.org/cgi-bin/eventbrowser_st_id?ST_ID=REACT_268024	hsa:9742,IFT140,ENSG00000187535|hsa:57539,WDR35,ENSG00000118965	http://www.reactome.org/cgi-bin/eventbrowser_st_id?ST_ID=REACT_268024
Phospholipid metabolism	Reactome	REACT_120870	3	103	507	57059	0.00591716	0.00180515	0.0675176	0.329745	ENSG00000159082|ENSG00000171608|ENSG00000168918	http://www.reactome.org/cgi-bin/eventbrowser_st_id?ST_ID=REACT_120870	hsa:8867,SYNJ1,ENSG00000159082|hsa:5293,PIK3CD,ENSG00000171608|hsa:3635,INPP5D,ENSG00000168918	http://www.reactome.org/cgi-bin/eventbrowser_st_id?ST_ID=REACT_120870
Chemokine receptors bind chemokines	Reactome	REACT_15344	1	7	507	57059	0.00197239	0.00012268	0.0683282	0.331642	ENSG00000121966	http://www.reactome.org/cgi-bin/eventbrowser_st_id?ST_ID=REACT_15344	hsa:7852,CXCR4,ENSG00000121966	http://www.reactome.org/cgi-bin/eventbrowser_st_id?ST_ID=REACT_15344
Purine catabolism	Reactome	REACT_2086	1	8	507	57059	0.00197239	0.000140206	0.0765348	0.350604	ENSG00000158125	http://www.reactome.org/cgi-bin/eventbrowser_st_id?ST_ID=REACT_2086	hsa:7498,XDH,ENSG00000158125	http://www.reactome.org/cgi-bin/eventbrowser_st_id?ST_ID=REACT_2086
Constitutive PI3K/AKT Signaling in Cancer	Reactome	REACT_147727	2	52	507	57059	0.00394477	0.000911337	0.0821302	0.352807	ENSG00000185737|ENSG00000171608	http://www.reactome.org/cgi-bin/eventbrowser_st_id?ST_ID=REACT_147727	hsa:10718,NRG3,ENSG00000185737|hsa:5293,PIK3CD,ENSG00000171608	http://www.reactome.org/cgi-bin/eventbrowser_st_id?ST_ID=REACT_147727
Signal Transduction	Reactome	REACT_111102	14	1033	507	57059	0.0276134	0.0181041	0.0827063	0.352807	ENSG00000113448|ENSG00000187535|ENSG00000184588|ENSG00000121966|ENSG00000171608|ENSG00000167601|ENSG00000165092|ENSG00000185737|ENSG00000136603|ENSG00000160145|ENSG00000135587|ENSG00000101977|ENSG00000118965|ENSG00000124145	http://www.reactome.org/cgi-bin/eventbrowser_st_id?ST_ID=REACT_111102	hsa:5144,PDE4D,ENSG00000113448|hsa:9742,IFT140,ENSG00000187535|hsa:5142,PDE4B,ENSG00000184588|hsa:7852,CXCR4,ENSG00000121966|hsa:5293,PIK3CD,ENSG00000171608|hsa:558,AXL,ENSG00000167601|hsa:216,ALDH1A1,ENSG00000165092|hsa:10718,NRG3,ENSG00000185737|hsa:6498,SKIL,ENSG00000136603|hsa:8997,KALRN,ENSG00000160145|hsa:6610,SMPD2,ENSG00000135587|hsa:4168,MCF2,ENSG00000101977|hsa:57539,WDR35,ENSG000001189…	http://www.reactome.org/cgi-bin/eventbrowser_st_id?ST_ID=REACT_111102
Inhibition of replication initiation of damaged DNA by RB1/E2F1	Reactome	REACT_329	1	9	507	57059	0.00197239	0.000157731	0.0846693	0.352807	ENSG00000146143	http://www.reactome.org/cgi-bin/eventbrowser_st_id?ST_ID=REACT_329	hsa:5558,PRIM2,ENSG00000146143	http://www.reactome.org/cgi-bin/eventbrowser_st_id?ST_ID=REACT_329
Early Phase of HIV Life Cycle	Reactome	REACT_6266	1	9	507	57059	0.00197239	0.000157731	0.0846693	0.352807	ENSG00000121966	http://www.reactome.org/cgi-bin/eventbrowser_st_id?ST_ID=REACT_6266	hsa:7852,CXCR4,ENSG00000121966	http://www.reactome.org/cgi-bin/eventbrowser_st_id?ST_ID=REACT_6266
Reduction of cytosolic Ca++ levels	Reactome	REACT_23765	1	9	507	57059	0.00197239	0.000157731	0.0846693	0.352807	ENSG00000058668	http://www.reactome.org/cgi-bin/eventbrowser_st_id?ST_ID=REACT_23765	hsa:493,ATP2B4,ENSG00000058668	http://www.reactome.org/cgi-bin/eventbrowser_st_id?ST_ID=REACT_23765
Biotin transport and metabolism	Reactome	REACT_11153	1	9	507	57059	0.00197239	0.000157731	0.0846693	0.352807	ENSG00000175198	http://www.reactome.org/cgi-bin/eventbrowser_st_id?ST_ID=REACT_11153	hsa:5095,PCCA,ENSG00000175198	http://www.reactome.org/cgi-bin/eventbrowser_st_id?ST_ID=REACT_11153
Cell death signalling via NRAGE, NRIF and NADE	Reactome	REACT_13720	2	54	507	57059	0.00394477	0.000946389	0.0873954	0.352807	ENSG00000101977|ENSG00000160145	http://www.reactome.org/cgi-bin/eventbrowser_st_id?ST_ID=REACT_13720	hsa:4168,MCF2,ENSG00000101977|hsa:8997,KALRN,ENSG00000160145	http://www.reactome.org/cgi-bin/eventbrowser_st_id?ST_ID=REACT_13720
G alpha (s) signalling events	Reactome	REACT_19327	2	55	507	57059	0.00394477	0.000963915	0.090065	0.352807	ENSG00000113448|ENSG00000184588	http://www.reactome.org/cgi-bin/eventbrowser_st_id?ST_ID=REACT_19327	hsa:5144,PDE4D,ENSG00000113448|hsa:5142,PDE4B,ENSG00000184588	http://www.reactome.org/cgi-bin/eventbrowser_st_id?ST_ID=REACT_19327
PECAM1 interactions	Reactome	REACT_12519	1	10	507	57059	0.00197239	0.000175257	0.0927323	0.352807	ENSG00000168918	http://www.reactome.org/cgi-bin/eventbrowser_st_id?ST_ID=REACT_12519	hsa:3635,INPP5D,ENSG00000168918	http://www.reactome.org/cgi-bin/eventbrowser_st_id?ST_ID=REACT_12519
Removal of the Flap Intermediate	Reactome	REACT_70	1	10	507	57059	0.00197239	0.000175257	0.0927323	0.352807	ENSG00000146143	http://www.reactome.org/cgi-bin/eventbrowser_st_id?ST_ID=REACT_70	hsa:5558,PRIM2,ENSG00000146143	http://www.reactome.org/cgi-bin/eventbrowser_st_id?ST_ID=REACT_70
COPI Mediated Transport	Reactome	REACT_11096	1	10	507	57059	0.00197239	0.000175257	0.0927323	0.352807	ENSG00000095139	http://www.reactome.org/cgi-bin/eventbrowser_st_id?ST_ID=REACT_11096	hsa:372,ARCN1,ENSG00000095139	http://www.reactome.org/cgi-bin/eventbrowser_st_id?ST_ID=REACT_11096
Synthesis of IP2, IP, and Ins in the cytosol	Reactome	REACT_150352	1	10	507	57059	0.00197239	0.000175257	0.0927323	0.352807	ENSG00000159082	http://www.reactome.org/cgi-bin/eventbrowser_st_id?ST_ID=REACT_150352	hsa:8867,SYNJ1,ENSG00000159082	http://www.reactome.org/cgi-bin/eventbrowser_st_id?ST_ID=REACT_150352
Golgi to ER Retrograde Transport	Reactome	REACT_11208	1	10	507	57059	0.00197239	0.000175257	0.0927323	0.352807	ENSG00000095139	http://www.reactome.org/cgi-bin/eventbrowser_st_id?ST_ID=REACT_11208	hsa:372,ARCN1,ENSG00000095139	http://www.reactome.org/cgi-bin/eventbrowser_st_id?ST_ID=REACT_11208
Ion channel transport	Reactome	REACT_25300	3	120	507	57059	0.00591716	0.00210309	0.095238	0.352807	ENSG00000131620|ENSG00000058668|ENSG00000118322	http://www.reactome.org/cgi-bin/eventbrowser_st_id?ST_ID=REACT_25300	hsa:55107,ANO1,ENSG00000131620|hsa:493,ATP2B4,ENSG00000058668|hsa:23120,ATP10B,ENSG00000118322	http://www.reactome.org/cgi-bin/eventbrowser_st_id?ST_ID=REACT_25300
Metabolism of carbohydrates	Reactome	REACT_474	4	192	507	57059	0.00788955	0.00336494	0.095957	0.352807	ENSG00000124145|ENSG00000100504|ENSG00000156515|ENSG00000182022	http://www.reactome.org/cgi-bin/eventbrowser_st_id?ST_ID=REACT_474	hsa:6385,SDC4,ENSG00000124145|hsa:5836,PYGL,ENSG00000100504|hsa:3098,HK1,ENSG00000156515|hsa:51363,CHST15,ENSG00000182022	http://www.reactome.org/cgi-bin/eventbrowser_st_id?ST_ID=REACT_474
Myoclonic epilepsy of Lafora	Reactome	REACT_264430	4	192	507	57059	0.00788955	0.00336494	0.095957	0.352807	ENSG00000124145|ENSG00000100504|ENSG00000156515|ENSG00000182022	http://www.reactome.org/cgi-bin/eventbrowser_st_id?ST_ID=REACT_264430	hsa:6385,SDC4,ENSG00000124145|hsa:5836,PYGL,ENSG00000100504|hsa:3098,HK1,ENSG00000156515|hsa:51363,CHST15,ENSG00000182022	http://www.reactome.org/cgi-bin/eventbrowser_st_id?ST_ID=REACT_264430
Glycogen storage diseases	Reactome	REACT_264090	4	192	507	57059	0.00788955	0.00336494	0.095957	0.352807	ENSG00000124145|ENSG00000100504|ENSG00000156515|ENSG00000182022	http://www.reactome.org/cgi-bin/eventbrowser_st_id?ST_ID=REACT_264090	hsa:6385,SDC4,ENSG00000124145|hsa:5836,PYGL,ENSG00000100504|hsa:3098,HK1,ENSG00000156515|hsa:51363,CHST15,ENSG00000182022	http://www.reactome.org/cgi-bin/eventbrowser_st_id?ST_ID=REACT_264090
G alpha (12/13) signalling events	Reactome	REACT_18407	2	59	507	57059	0.00394477	0.00103402	0.100975	0.365347	ENSG00000101977|ENSG00000160145	http://www.reactome.org/cgi-bin/eventbrowser_st_id?ST_ID=REACT_18407	hsa:4168,MCF2,ENSG00000101977|hsa:8997,KALRN,ENSG00000160145	http://www.reactome.org/cgi-bin/eventbrowser_st_id?ST_ID=REACT_18407
Metabolism of nucleotides	Reactome	REACT_1698	2	59	507	57059	0.00394477	0.00103402	0.100975	0.365347	ENSG00000158125|ENSG00000171793	http://www.reactome.org/cgi-bin/eventbrowser_st_id?ST_ID=REACT_1698	hsa:7498,XDH,ENSG00000158125|hsa:1503,CTPS1,ENSG00000171793	http://www.reactome.org/cgi-bin/eventbrowser_st_id?ST_ID=REACT_1698
Opioid Signalling	Reactome	REACT_15295	2	60	507	57059	0.00394477	0.00105154	0.103758	0.365841	ENSG00000113448|ENSG00000184588	http://www.reactome.org/cgi-bin/eventbrowser_st_id?ST_ID=REACT_15295	hsa:5144,PDE4D,ENSG00000113448|hsa:5142,PDE4B,ENSG00000184588	http://www.reactome.org/cgi-bin/eventbrowser_st_id?ST_ID=REACT_15295
Processive synthesis on the lagging strand	Reactome	REACT_1385	1	12	507	57059	0.00197239	0.000210309	0.108646	0.365841	ENSG00000146143	http://www.reactome.org/cgi-bin/eventbrowser_st_id?ST_ID=REACT_1385	hsa:5558,PRIM2,ENSG00000146143	http://www.reactome.org/cgi-bin/eventbrowser_st_id?ST_ID=REACT_1385
Polymerase switching	Reactome	REACT_1792	1	12	507	57059	0.00197239	0.000210309	0.108646	0.365841	ENSG00000146143	http://www.reactome.org/cgi-bin/eventbrowser_st_id?ST_ID=REACT_1792	hsa:5558,PRIM2,ENSG00000146143	http://www.reactome.org/cgi-bin/eventbrowser_st_id?ST_ID=REACT_1792
Leading Strand Synthesis	Reactome	REACT_1838	1	12	507	57059	0.00197239	0.000210309	0.108646	0.365841	ENSG00000146143	http://www.reactome.org/cgi-bin/eventbrowser_st_id?ST_ID=REACT_1838	hsa:5558,PRIM2,ENSG00000146143	http://www.reactome.org/cgi-bin/eventbrowser_st_id?ST_ID=REACT_1838
Polymerase switching on the C-strand of the telomere	Reactome	REACT_7987	1	12	507	57059	0.00197239	0.000210309	0.108646	0.365841	ENSG00000146143	http://www.reactome.org/cgi-bin/eventbrowser_st_id?ST_ID=REACT_7987	hsa:5558,PRIM2,ENSG00000146143	http://www.reactome.org/cgi-bin/eventbrowser_st_id?ST_ID=REACT_7987
PI-3K cascade	Reactome	REACT_21270	2	62	507	57059	0.00394477	0.00108659	0.109385	0.365841	ENSG00000185737|ENSG00000171608	http://www.reactome.org/cgi-bin/eventbrowser_st_id?ST_ID=REACT_21270	hsa:10718,NRG3,ENSG00000185737|hsa:5293,PIK3CD,ENSG00000171608	http://www.reactome.org/cgi-bin/eventbrowser_st_id?ST_ID=REACT_21270
PI3K events in ERBB2 signaling	Reactome	REACT_116008	2	62	507	57059	0.00394477	0.00108659	0.109385	0.365841	ENSG00000185737|ENSG00000171608	http://www.reactome.org/cgi-bin/eventbrowser_st_id?ST_ID=REACT_116008	hsa:10718,NRG3,ENSG00000185737|hsa:5293,PIK3CD,ENSG00000171608	http://www.reactome.org/cgi-bin/eventbrowser_st_id?ST_ID=REACT_116008
PI3K events in ERBB4 signaling	Reactome	REACT_115961	2	62	507	57059	0.00394477	0.00108659	0.109385	0.365841	ENSG00000185737|ENSG00000171608	http://www.reactome.org/cgi-bin/eventbrowser_st_id?ST_ID=REACT_115961	hsa:10718,NRG3,ENSG00000185737|hsa:5293,PIK3CD,ENSG00000171608	http://www.reactome.org/cgi-bin/eventbrowser_st_id?ST_ID=REACT_115961
PIP3 activates AKT signaling	Reactome	REACT_75829	2	62	507	57059	0.00394477	0.00108659	0.109385	0.365841	ENSG00000185737|ENSG00000171608	http://www.reactome.org/cgi-bin/eventbrowser_st_id?ST_ID=REACT_75829	hsa:10718,NRG3,ENSG00000185737|hsa:5293,PIK3CD,ENSG00000171608	http://www.reactome.org/cgi-bin/eventbrowser_st_id?ST_ID=REACT_75829
PI3K/AKT Signaling in Cancer	Reactome	REACT_147723	2	62	507	57059	0.00394477	0.00108659	0.109385	0.365841	ENSG00000185737|ENSG00000171608	http://www.reactome.org/cgi-bin/eventbrowser_st_id?ST_ID=REACT_147723	hsa:10718,NRG3,ENSG00000185737|hsa:5293,PIK3CD,ENSG00000171608	http://www.reactome.org/cgi-bin/eventbrowser_st_id?ST_ID=REACT_147723
Integrin cell surface interactions	Reactome	REACT_13552	2	64	507	57059	0.00394477	0.00112165	0.11509	0.373922	ENSG00000137809|ENSG00000115221	http://www.reactome.org/cgi-bin/eventbrowser_st_id?ST_ID=REACT_13552	hsa:22801,ITGA11,ENSG00000137809|hsa:3694,ITGB6,ENSG00000115221	http://www.reactome.org/cgi-bin/eventbrowser_st_id?ST_ID=REACT_13552
PI3K/AKT activation	Reactome	REACT_12464	2	64	507	57059	0.00394477	0.00112165	0.11509	0.373922	ENSG00000185737|ENSG00000171608	http://www.reactome.org/cgi-bin/eventbrowser_st_id?ST_ID=REACT_12464	hsa:10718,NRG3,ENSG00000185737|hsa:5293,PIK3CD,ENSG00000171608	http://www.reactome.org/cgi-bin/eventbrowser_st_id?ST_ID=REACT_12464
RA biosynthesis pathway	Reactome	REACT_268561	1	13	507	57059	0.00197239	0.000227834	0.116498	0.373922	ENSG00000165092	http://www.reactome.org/cgi-bin/eventbrowser_st_id?ST_ID=REACT_268561	hsa:216,ALDH1A1,ENSG00000165092	http://www.reactome.org/cgi-bin/eventbrowser_st_id?ST_ID=REACT_268561
GAB1 signalosome	Reactome	REACT_12578	2	65	507	57059	0.00394477	0.00113917	0.117971	0.374235	ENSG00000185737|ENSG00000171608	http://www.reactome.org/cgi-bin/eventbrowser_st_id?ST_ID=REACT_12578	hsa:10718,NRG3,ENSG00000185737|hsa:5293,PIK3CD,ENSG00000171608	http://www.reactome.org/cgi-bin/eventbrowser_st_id?ST_ID=REACT_12578
Role of LAT2/NTAL/LAB on calcium mobilization	Reactome	REACT_163769	2	66	507	57059	0.00394477	0.0011567	0.120869	0.37896	ENSG00000185737|ENSG00000171608	http://www.reactome.org/cgi-bin/eventbrowser_st_id?ST_ID=REACT_163769	hsa:10718,NRG3,ENSG00000185737|hsa:5293,PIK3CD,ENSG00000171608	http://www.reactome.org/cgi-bin/eventbrowser_st_id?ST_ID=REACT_163769
Axon guidance	Reactome	REACT_18266	5	290	507	57059	0.00986193	0.00508246	0.120924	0.37896	ENSG00000145362|ENSG00000214944|ENSG00000160145|ENSG00000101680|ENSG00000106123	http://www.reactome.org/cgi-bin/eventbrowser_st_id?ST_ID=REACT_18266	hsa:287,ANK2,ENSG00000145362|hsa:64283,ARHGEF28,ENSG00000214944|hsa:8997,KALRN,ENSG00000160145|hsa:284217,LAMA1,ENSG00000101680|hsa:2051,EPHB6,ENSG00000106123	http://www.reactome.org/cgi-bin/eventbrowser_st_id?ST_ID=REACT_18266
Mitochondrial Fatty Acid Beta-Oxidation	Reactome	REACT_1473	1	15	507	57059	0.00197239	0.000262886	0.131996	0.397989	ENSG00000175198	http://www.reactome.org/cgi-bin/eventbrowser_st_id?ST_ID=REACT_1473	hsa:5095,PCCA,ENSG00000175198	http://www.reactome.org/cgi-bin/eventbrowser_st_id?ST_ID=REACT_1473
Glycogen breakdown (glycogenolysis)	Reactome	REACT_1008	1	16	507	57059	0.00197239	0.000280412	0.139643	0.41017	ENSG00000100504	http://www.reactome.org/cgi-bin/eventbrowser_st_id?ST_ID=REACT_1008	hsa:5836,PYGL,ENSG00000100504	http://www.reactome.org/cgi-bin/eventbrowser_st_id?ST_ID=REACT_1008
Synthesis and interconversion of nucleotide di- and triphosphates	Reactome	REACT_21330	1	16	507	57059	0.00197239	0.000280412	0.139643	0.41017	ENSG00000171793	http://www.reactome.org/cgi-bin/eventbrowser_st_id?ST_ID=REACT_21330	hsa:1503,CTPS1,ENSG00000171793	http://www.reactome.org/cgi-bin/eventbrowser_st_id?ST_ID=REACT_21330
Chondroitin sulfate biosynthesis	Reactome	REACT_120989	1	16	507	57059	0.00197239	0.000280412	0.139643	0.41017	ENSG00000182022	http://www.reactome.org/cgi-bin/eventbrowser_st_id?ST_ID=REACT_120989	hsa:51363,CHST15,ENSG00000182022	http://www.reactome.org/cgi-bin/eventbrowser_st_id?ST_ID=REACT_120989
Cell-extracellular matrix interactions	Reactome	REACT_20649	1	17	507	57059	0.00197239	0.000297937	0.147223	0.414148	ENSG00000196924	http://www.reactome.org/cgi-bin/eventbrowser_st_id?ST_ID=REACT_20649	hsa:2316,FLNA,ENSG00000196924	http://www.reactome.org/cgi-bin/eventbrowser_st_id?ST_ID=REACT_20649
Ephrin signaling	Reactome	REACT_264047	1	17	507	57059	0.00197239	0.000297937	0.147223	0.414148	ENSG00000106123	http://www.reactome.org/cgi-bin/eventbrowser_st_id?ST_ID=REACT_264047	hsa:2051,EPHB6,ENSG00000106123	http://www.reactome.org/cgi-bin/eventbrowser_st_id?ST_ID=REACT_264047
HS-GAG degradation	Reactome	REACT_120752	1	17	507	57059	0.00197239	0.000297937	0.147223	0.414148	ENSG00000124145	http://www.reactome.org/cgi-bin/eventbrowser_st_id?ST_ID=REACT_120752	hsa:6385,SDC4,ENSG00000124145	http://www.reactome.org/cgi-bin/eventbrowser_st_id?ST_ID=REACT_120752
Platelet calcium homeostasis	Reactome	REACT_23905	1	17	507	57059	0.00197239	0.000297937	0.147223	0.414148	ENSG00000058668	http://www.reactome.org/cgi-bin/eventbrowser_st_id?ST_ID=REACT_23905	hsa:493,ATP2B4,ENSG00000058668	http://www.reactome.org/cgi-bin/eventbrowser_st_id?ST_ID=REACT_23905
Lagging Strand Synthesis	Reactome	REACT_312	1	17	507	57059	0.00197239	0.000297937	0.147223	0.414148	ENSG00000146143	http://www.reactome.org/cgi-bin/eventbrowser_st_id?ST_ID=REACT_312	hsa:5558,PRIM2,ENSG00000146143	http://www.reactome.org/cgi-bin/eventbrowser_st_id?ST_ID=REACT_312
CD28 dependent PI3K/Akt signaling	Reactome	REACT_19358	1	18	507	57059	0.00197239	0.000315463	0.154736	0.414148	ENSG00000107968	http://www.reactome.org/cgi-bin/eventbrowser_st_id?ST_ID=REACT_19358	hsa:1326,MAP3K8,ENSG00000107968	http://www.reactome.org/cgi-bin/eventbrowser_st_id?ST_ID=REACT_19358
Orphan transporters	Reactome	REACT_268444	2	79	507	57059	0.00394477	0.00138453	0.159952	0.414148	ENSG00000148346|ENSG00000131620	http://www.reactome.org/cgi-bin/eventbrowser_st_id?ST_ID=REACT_268444	hsa:3934,LCN2,ENSG00000148346|hsa:55107,ANO1,ENSG00000131620	http://www.reactome.org/cgi-bin/eventbrowser_st_id?ST_ID=REACT_268444
Telomere C-strand (Lagging Strand) Synthesis	Reactome	REACT_7961	1	19	507	57059	0.00197239	0.000332989	0.162183	0.414148	ENSG00000146143	http://www.reactome.org/cgi-bin/eventbrowser_st_id?ST_ID=REACT_7961	hsa:5558,PRIM2,ENSG00000146143	http://www.reactome.org/cgi-bin/eventbrowser_st_id?ST_ID=REACT_7961
SHC1 events in ERBB4 signaling	Reactome	REACT_116005	1	20	507	57059	0.00197239	0.000350514	0.169564	0.414148	ENSG00000185737	http://www.reactome.org/cgi-bin/eventbrowser_st_id?ST_ID=REACT_116005	hsa:10718,NRG3,ENSG00000185737	http://www.reactome.org/cgi-bin/eventbrowser_st_id?ST_ID=REACT_116005
Abortive elongation of HIV-1 transcript in the absence of Tat	Reactome	REACT_6261	1	20	507	57059	0.00197239	0.000350514	0.169564	0.414148	ENSG00000188986	http://www.reactome.org/cgi-bin/eventbrowser_st_id?ST_ID=REACT_6261	hsa:25920,NELFB,ENSG00000188986	http://www.reactome.org/cgi-bin/eventbrowser_st_id?ST_ID=REACT_6261
A tetrasaccharide linker sequence is required for GAG synthesis	Reactome	REACT_121408	1	20	507	57059	0.00197239	0.000350514	0.169564	0.414148	ENSG00000124145	http://www.reactome.org/cgi-bin/eventbrowser_st_id?ST_ID=REACT_121408	hsa:6385,SDC4,ENSG00000124145	http://www.reactome.org/cgi-bin/eventbrowser_st_id?ST_ID=REACT_121408
Regulation of signaling by CBL	Reactome	REACT_23787	1	20	507	57059	0.00197239	0.000350514	0.169564	0.414148	ENSG00000171608	http://www.reactome.org/cgi-bin/eventbrowser_st_id?ST_ID=REACT_23787	hsa:5293,PIK3CD,ENSG00000171608	http://www.reactome.org/cgi-bin/eventbrowser_st_id?ST_ID=REACT_23787
Defective SLC26A2 causes chondrodysplasias	Reactome	REACT_268059	2	86	507	57059	0.00394477	0.00150721	0.181842	0.414148	ENSG00000124145|ENSG00000182022	http://www.reactome.org/cgi-bin/eventbrowser_st_id?ST_ID=REACT_268059	hsa:6385,SDC4,ENSG00000124145|hsa:51363,CHST15,ENSG00000182022	http://www.reactome.org/cgi-bin/eventbrowser_st_id?ST_ID=REACT_268059
Defective B4GALT7 causes EDS, progeroid type	Reactome	REACT_268749	2	86	507	57059	0.00394477	0.00150721	0.181842	0.414148	ENSG00000124145|ENSG00000182022	http://www.reactome.org/cgi-bin/eventbrowser_st_id?ST_ID=REACT_268749	hsa:6385,SDC4,ENSG00000124145|hsa:51363,CHST15,ENSG00000182022	http://www.reactome.org/cgi-bin/eventbrowser_st_id?ST_ID=REACT_268749
Defective CHST6 causes MCDC1	Reactome	REACT_268786	2	86	507	57059	0.00394477	0.00150721	0.181842	0.414148	ENSG00000124145|ENSG00000182022	http://www.reactome.org/cgi-bin/eventbrowser_st_id?ST_ID=REACT_268786	hsa:6385,SDC4,ENSG00000124145|hsa:51363,CHST15,ENSG00000182022	http://www.reactome.org/cgi-bin/eventbrowser_st_id?ST_ID=REACT_268786
MPS IIIA - Sanfilippo syndrome A	Reactome	REACT_147753	2	86	507	57059	0.00394477	0.00150721	0.181842	0.414148	ENSG00000124145|ENSG00000182022	http://www.reactome.org/cgi-bin/eventbrowser_st_id?ST_ID=REACT_147753	hsa:6385,SDC4,ENSG00000124145|hsa:51363,CHST15,ENSG00000182022	http://www.reactome.org/cgi-bin/eventbrowser_st_id?ST_ID=REACT_147753
Defective B3GAT3 causes JDSSDHD	Reactome	REACT_268678	2	86	507	57059	0.00394477	0.00150721	0.181842	0.414148	ENSG00000124145|ENSG00000182022	http://www.reactome.org/cgi-bin/eventbrowser_st_id?ST_ID=REACT_268678	hsa:6385,SDC4,ENSG00000124145|hsa:51363,CHST15,ENSG00000182022	http://www.reactome.org/cgi-bin/eventbrowser_st_id?ST_ID=REACT_268678
MPS IV - Morquio syndrome B	Reactome	REACT_147798	2	86	507	57059	0.00394477	0.00150721	0.181842	0.414148	ENSG00000124145|ENSG00000182022	http://www.reactome.org/cgi-bin/eventbrowser_st_id?ST_ID=REACT_147798	hsa:6385,SDC4,ENSG00000124145|hsa:51363,CHST15,ENSG00000182022	http://www.reactome.org/cgi-bin/eventbrowser_st_id?ST_ID=REACT_147798
Defective CHST3 causes SEDCJD	Reactome	REACT_267648	2	86	507	57059	0.00394477	0.00150721	0.181842	0.414148	ENSG00000124145|ENSG00000182022	http://www.reactome.org/cgi-bin/eventbrowser_st_id?ST_ID=REACT_267648	hsa:6385,SDC4,ENSG00000124145|hsa:51363,CHST15,ENSG00000182022	http://www.reactome.org/cgi-bin/eventbrowser_st_id?ST_ID=REACT_267648
Defective EXT2 causes exostoses 2	Reactome	REACT_267741	2	86	507	57059	0.00394477	0.00150721	0.181842	0.414148	ENSG00000124145|ENSG00000182022	http://www.reactome.org/cgi-bin/eventbrowser_st_id?ST_ID=REACT_267741	hsa:6385,SDC4,ENSG00000124145|hsa:51363,CHST15,ENSG00000182022	http://www.reactome.org/cgi-bin/eventbrowser_st_id?ST_ID=REACT_267741
MPS IX - Natowicz syndrome	Reactome	REACT_147739	2	86	507	57059	0.00394477	0.00150721	0.181842	0.414148	ENSG00000124145|ENSG00000182022	http://www.reactome.org/cgi-bin/eventbrowser_st_id?ST_ID=REACT_147739	hsa:6385,SDC4,ENSG00000124145|hsa:51363,CHST15,ENSG00000182022	http://www.reactome.org/cgi-bin/eventbrowser_st_id?ST_ID=REACT_147739
Mucopolysaccharidoses	Reactome	REACT_147853	2	86	507	57059	0.00394477	0.00150721	0.181842	0.414148	ENSG00000124145|ENSG00000182022	http://www.reactome.org/cgi-bin/eventbrowser_st_id?ST_ID=REACT_147853	hsa:6385,SDC4,ENSG00000124145|hsa:51363,CHST15,ENSG00000182022	http://www.reactome.org/cgi-bin/eventbrowser_st_id?ST_ID=REACT_147853
MPS IV - Morquio syndrome A	Reactome	REACT_147825	2	86	507	57059	0.00394477	0.00150721	0.181842	0.414148	ENSG00000124145|ENSG00000182022	http://www.reactome.org/cgi-bin/eventbrowser_st_id?ST_ID=REACT_147825	hsa:6385,SDC4,ENSG00000124145|hsa:51363,CHST15,ENSG00000182022	http://www.reactome.org/cgi-bin/eventbrowser_st_id?ST_ID=REACT_147825
Defective PAPSS2 causes SEMD-PA	Reactome	REACT_268843	2	86	507	57059	0.00394477	0.00150721	0.181842	0.414148	ENSG00000124145|ENSG00000182022	http://www.reactome.org/cgi-bin/eventbrowser_st_id?ST_ID=REACT_268843	hsa:6385,SDC4,ENSG00000124145|hsa:51363,CHST15,ENSG00000182022	http://www.reactome.org/cgi-bin/eventbrowser_st_id?ST_ID=REACT_268843
MPS VI - Maroteaux-Lamy syndrome	Reactome	REACT_147719	2	86	507	57059	0.00394477	0.00150721	0.181842	0.414148	ENSG00000124145|ENSG00000182022	http://www.reactome.org/cgi-bin/eventbrowser_st_id?ST_ID=REACT_147719	hsa:6385,SDC4,ENSG00000124145|hsa:51363,CHST15,ENSG00000182022	http://www.reactome.org/cgi-bin/eventbrowser_st_id?ST_ID=REACT_147719
Defective EXT1 causes exostoses 1, TRPS2 and CHDS	Reactome	REACT_267942	2	86	507	57059	0.00394477	0.00150721	0.181842	0.414148	ENSG00000124145|ENSG00000182022	http://www.reactome.org/cgi-bin/eventbrowser_st_id?ST_ID=REACT_267942	hsa:6385,SDC4,ENSG00000124145|hsa:51363,CHST15,ENSG00000182022	http://www.reactome.org/cgi-bin/eventbrowser_st_id?ST_ID=REACT_267942
MPS IIIB - Sanfilippo syndrome B	Reactome	REACT_147788	2	86	507	57059	0.00394477	0.00150721	0.181842	0.414148	ENSG00000124145|ENSG00000182022	http://www.reactome.org/cgi-bin/eventbrowser_st_id?ST_ID=REACT_147788	hsa:6385,SDC4,ENSG00000124145|hsa:51363,CHST15,ENSG00000182022	http://www.reactome.org/cgi-bin/eventbrowser_st_id?ST_ID=REACT_147788
Diseases associated with glycosaminoglycan metabolism	Reactome	REACT_268624	2	86	507	57059	0.00394477	0.00150721	0.181842	0.414148	ENSG00000124145|ENSG00000182022	http://www.reactome.org/cgi-bin/eventbrowser_st_id?ST_ID=REACT_268624	hsa:6385,SDC4,ENSG00000124145|hsa:51363,CHST15,ENSG00000182022	http://www.reactome.org/cgi-bin/eventbrowser_st_id?ST_ID=REACT_268624
Defective CHSY1 causes TPBS	Reactome	REACT_268113	2	86	507	57059	0.00394477	0.00150721	0.181842	0.414148	ENSG00000124145|ENSG00000182022	http://www.reactome.org/cgi-bin/eventbrowser_st_id?ST_ID=REACT_268113	hsa:6385,SDC4,ENSG00000124145|hsa:51363,CHST15,ENSG00000182022	http://www.reactome.org/cgi-bin/eventbrowser_st_id?ST_ID=REACT_268113
Defective CHST14 causes EDS, musculocontractural type	Reactome	REACT_267917	2	86	507	57059	0.00394477	0.00150721	0.181842	0.414148	ENSG00000124145|ENSG00000182022	http://www.reactome.org/cgi-bin/eventbrowser_st_id?ST_ID=REACT_267917	hsa:6385,SDC4,ENSG00000124145|hsa:51363,CHST15,ENSG00000182022	http://www.reactome.org/cgi-bin/eventbrowser_st_id?ST_ID=REACT_267917
MPS IIID - Sanfilippo syndrome D	Reactome	REACT_147749	2	86	507	57059	0.00394477	0.00150721	0.181842	0.414148	ENSG00000124145|ENSG00000182022	http://www.reactome.org/cgi-bin/eventbrowser_st_id?ST_ID=REACT_147749	hsa:6385,SDC4,ENSG00000124145|hsa:51363,CHST15,ENSG00000182022	http://www.reactome.org/cgi-bin/eventbrowser_st_id?ST_ID=REACT_147749
MPS IIIC - Sanfilippo syndrome C	Reactome	REACT_147860	2	86	507	57059	0.00394477	0.00150721	0.181842	0.414148	ENSG00000124145|ENSG00000182022	http://www.reactome.org/cgi-bin/eventbrowser_st_id?ST_ID=REACT_147860	hsa:6385,SDC4,ENSG00000124145|hsa:51363,CHST15,ENSG00000182022	http://www.reactome.org/cgi-bin/eventbrowser_st_id?ST_ID=REACT_147860
Glycosaminoglycan metabolism	Reactome	REACT_121315	2	86	507	57059	0.00394477	0.00150721	0.181842	0.414148	ENSG00000124145|ENSG00000182022	http://www.reactome.org/cgi-bin/eventbrowser_st_id?ST_ID=REACT_121315	hsa:6385,SDC4,ENSG00000124145|hsa:51363,CHST15,ENSG00000182022	http://www.reactome.org/cgi-bin/eventbrowser_st_id?ST_ID=REACT_121315
MPS VII - Sly syndrome	Reactome	REACT_147759	2	86	507	57059	0.00394477	0.00150721	0.181842	0.414148	ENSG00000124145|ENSG00000182022	http://www.reactome.org/cgi-bin/eventbrowser_st_id?ST_ID=REACT_147759	hsa:6385,SDC4,ENSG00000124145|hsa:51363,CHST15,ENSG00000182022	http://www.reactome.org/cgi-bin/eventbrowser_st_id?ST_ID=REACT_147759
MPS I - Hurler syndrome	Reactome	REACT_147857	2	86	507	57059	0.00394477	0.00150721	0.181842	0.414148	ENSG00000124145|ENSG00000182022	http://www.reactome.org/cgi-bin/eventbrowser_st_id?ST_ID=REACT_147857	hsa:6385,SDC4,ENSG00000124145|hsa:51363,CHST15,ENSG00000182022	http://www.reactome.org/cgi-bin/eventbrowser_st_id?ST_ID=REACT_147857
MPS II - Hunter syndrome	Reactome	REACT_147734	2	86	507	57059	0.00394477	0.00150721	0.181842	0.414148	ENSG00000124145|ENSG00000182022	http://www.reactome.org/cgi-bin/eventbrowser_st_id?ST_ID=REACT_147734	hsa:6385,SDC4,ENSG00000124145|hsa:51363,CHST15,ENSG00000182022	http://www.reactome.org/cgi-bin/eventbrowser_st_id?ST_ID=REACT_147734
Downregulation of SMAD2/3:SMAD4 transcriptional activity	Reactome	REACT_121111	1	22	507	57059	0.00197239	0.000385566	0.184133	0.414148	ENSG00000136603	http://www.reactome.org/cgi-bin/eventbrowser_st_id?ST_ID=REACT_121111	hsa:6498,SKIL,ENSG00000136603	http://www.reactome.org/cgi-bin/eventbrowser_st_id?ST_ID=REACT_121111
GRB2 events in ERBB2 signaling	Reactome	REACT_115854	1	22	507	57059	0.00197239	0.000385566	0.184133	0.414148	ENSG00000185737	http://www.reactome.org/cgi-bin/eventbrowser_st_id?ST_ID=REACT_115854	hsa:10718,NRG3,ENSG00000185737	http://www.reactome.org/cgi-bin/eventbrowser_st_id?ST_ID=REACT_115854
SHC1 events in ERBB2 signaling	Reactome	REACT_115993	1	23	507	57059	0.00197239	0.000403092	0.191321	0.424211	ENSG00000185737	http://www.reactome.org/cgi-bin/eventbrowser_st_id?ST_ID=REACT_115993	hsa:10718,NRG3,ENSG00000185737	http://www.reactome.org/cgi-bin/eventbrowser_st_id?ST_ID=REACT_115993
HS-GAG biosynthesis	Reactome	REACT_121248	1	23	507	57059	0.00197239	0.000403092	0.191321	0.424211	ENSG00000124145	http://www.reactome.org/cgi-bin/eventbrowser_st_id?ST_ID=REACT_121248	hsa:6385,SDC4,ENSG00000124145	http://www.reactome.org/cgi-bin/eventbrowser_st_id?ST_ID=REACT_121248
Syndecan interactions	Reactome	REACT_163942	1	23	507	57059	0.00197239	0.000403092	0.191321	0.424211	ENSG00000124145	http://www.reactome.org/cgi-bin/eventbrowser_st_id?ST_ID=REACT_163942	hsa:6385,SDC4,ENSG00000124145	http://www.reactome.org/cgi-bin/eventbrowser_st_id?ST_ID=REACT_163942
@@Purine metabolism	Reactome	REACT_522	1	29	507	57059	0.00197239	0.000508246	0.233144	0.431064	ENSG00000158125	http://www.reactome.org/cgi-bin/eventbrowser_st_id?ST_ID=REACT_522	hsa:7498,XDH,ENSG00000158125	http://www.reactome.org/cgi-bin/eventbrowser_st_id?ST_ID=REACT_522
Extension of Telomeres	Reactome	REACT_8030	1	24	507	57059	0.00197239	0.000420617	0.198447	0.431064	ENSG00000146143	http://www.reactome.org/cgi-bin/eventbrowser_st_id?ST_ID=REACT_8030	hsa:5558,PRIM2,ENSG00000146143	http://www.reactome.org/cgi-bin/eventbrowser_st_id?ST_ID=REACT_8030
Hedgehog 'off' state	Reactome	REACT_268323	2	93	507	57059	0.00394477	0.00162989	0.204136	0.431064	ENSG00000187535|ENSG00000118965	http://www.reactome.org/cgi-bin/eventbrowser_st_id?ST_ID=REACT_268323	hsa:9742,IFT140,ENSG00000187535|hsa:57539,WDR35,ENSG00000118965	http://www.reactome.org/cgi-bin/eventbrowser_st_id?ST_ID=REACT_268323
Nuclear signaling by ERBB4	Reactome	REACT_116022	1	25	507	57059	0.00197239	0.000438143	0.205509	0.431064	ENSG00000185737	http://www.reactome.org/cgi-bin/eventbrowser_st_id?ST_ID=REACT_116022	hsa:10718,NRG3,ENSG00000185737	http://www.reactome.org/cgi-bin/eventbrowser_st_id?ST_ID=REACT_116022
Activation of the pre-replicative complex	Reactome	REACT_1095	1	25	507	57059	0.00197239	0.000438143	0.205509	0.431064	ENSG00000146143	http://www.reactome.org/cgi-bin/eventbrowser_st_id?ST_ID=REACT_1095	hsa:5558,PRIM2,ENSG00000146143	http://www.reactome.org/cgi-bin/eventbrowser_st_id?ST_ID=REACT_1095
CD28 co-stimulation	Reactome	REACT_19183	1	26	507	57059	0.00197239	0.000455669	0.21251	0.431064	ENSG00000107968	http://www.reactome.org/cgi-bin/eventbrowser_st_id?ST_ID=REACT_19183	hsa:1326,MAP3K8,ENSG00000107968	http://www.reactome.org/cgi-bin/eventbrowser_st_id?ST_ID=REACT_19183
Pausing and recovery of Tat-mediated HIV elongation	Reactome	REACT_6143	1	26	507	57059	0.00197239	0.000455669	0.21251	0.431064	ENSG00000188986	http://www.reactome.org/cgi-bin/eventbrowser_st_id?ST_ID=REACT_6143	hsa:25920,NELFB,ENSG00000188986	http://www.reactome.org/cgi-bin/eventbrowser_st_id?ST_ID=REACT_6143
Tat-mediated HIV elongation arrest and recovery	Reactome	REACT_6344	1	26	507	57059	0.00197239	0.000455669	0.21251	0.431064	ENSG00000188986	http://www.reactome.org/cgi-bin/eventbrowser_st_id?ST_ID=REACT_6344	hsa:25920,NELFB,ENSG00000188986	http://www.reactome.org/cgi-bin/eventbrowser_st_id?ST_ID=REACT_6344
RNA Polymerase I Promoter Escape	Reactome	REACT_1913	1	26	507	57059	0.00197239	0.000455669	0.21251	0.431064	ENSG00000105849	http://www.reactome.org/cgi-bin/eventbrowser_st_id?ST_ID=REACT_1913	hsa:221830,TWISTNB,ENSG00000105849	http://www.reactome.org/cgi-bin/eventbrowser_st_id?ST_ID=REACT_1913
E2F mediated regulation of DNA replication	Reactome	REACT_471	1	26	507	57059	0.00197239	0.000455669	0.21251	0.431064	ENSG00000146143	http://www.reactome.org/cgi-bin/eventbrowser_st_id?ST_ID=REACT_471	hsa:5558,PRIM2,ENSG00000146143	http://www.reactome.org/cgi-bin/eventbrowser_st_id?ST_ID=REACT_471
L1CAM interactions	Reactome	REACT_22205	2	96	507	57059	0.00394477	0.00168247	0.213783	0.431064	ENSG00000145362|ENSG00000101680	http://www.reactome.org/cgi-bin/eventbrowser_st_id?ST_ID=REACT_22205	hsa:287,ANK2,ENSG00000145362|hsa:284217,LAMA1,ENSG00000101680	http://www.reactome.org/cgi-bin/eventbrowser_st_id?ST_ID=REACT_22205
Signaling by SCF-KIT	Reactome	REACT_111040	2	97	507	57059	0.00394477	0.00169999	0.217008	0.431064	ENSG00000185737|ENSG00000171608	http://www.reactome.org/cgi-bin/eventbrowser_st_id?ST_ID=REACT_111040	hsa:10718,NRG3,ENSG00000185737|hsa:5293,PIK3CD,ENSG00000171608	http://www.reactome.org/cgi-bin/eventbrowser_st_id?ST_ID=REACT_111040
RNA Polymerase I Transcription Termination	Reactome	REACT_1074	1	27	507	57059	0.00197239	0.000473194	0.219449	0.431064	ENSG00000105849	http://www.reactome.org/cgi-bin/eventbrowser_st_id?ST_ID=REACT_1074	hsa:221830,TWISTNB,ENSG00000105849	http://www.reactome.org/cgi-bin/eventbrowser_st_id?ST_ID=REACT_1074
Pausing and recovery of HIV elongation	Reactome	REACT_6244	1	27	507	57059	0.00197239	0.000473194	0.219449	0.431064	ENSG00000188986	http://www.reactome.org/cgi-bin/eventbrowser_st_id?ST_ID=REACT_6244	hsa:25920,NELFB,ENSG00000188986	http://www.reactome.org/cgi-bin/eventbrowser_st_id?ST_ID=REACT_6244
Molecules associated with elastic fibres	Reactome	REACT_150331	1	27	507	57059	0.00197239	0.000473194	0.219449	0.431064	ENSG00000115221	http://www.reactome.org/cgi-bin/eventbrowser_st_id?ST_ID=REACT_150331	hsa:3694,ITGB6,ENSG00000115221	http://www.reactome.org/cgi-bin/eventbrowser_st_id?ST_ID=REACT_150331
Antigen activates B Cell Receptor (BCR) leading to generation of second messengers	Reactome	REACT_118700	1	27	507	57059	0.00197239	0.000473194	0.219449	0.431064	ENSG00000171608	http://www.reactome.org/cgi-bin/eventbrowser_st_id?ST_ID=REACT_118700	hsa:5293,PIK3CD,ENSG00000171608	http://www.reactome.org/cgi-bin/eventbrowser_st_id?ST_ID=REACT_118700
DNA strand elongation	Reactome	REACT_932	1	27	507	57059	0.00197239	0.000473194	0.219449	0.431064	ENSG00000146143	http://www.reactome.org/cgi-bin/eventbrowser_st_id?ST_ID=REACT_932	hsa:5558,PRIM2,ENSG00000146143	http://www.reactome.org/cgi-bin/eventbrowser_st_id?ST_ID=REACT_932
HIV elongation arrest and recovery	Reactome	REACT_6259	1	27	507	57059	0.00197239	0.000473194	0.219449	0.431064	ENSG00000188986	http://www.reactome.org/cgi-bin/eventbrowser_st_id?ST_ID=REACT_6259	hsa:25920,NELFB,ENSG00000188986	http://www.reactome.org/cgi-bin/eventbrowser_st_id?ST_ID=REACT_6259
Glycosphingolipid metabolism	Reactome	REACT_116105	1	28	507	57059	0.00197239	0.00049072	0.226326	0.431064	ENSG00000135587	http://www.reactome.org/cgi-bin/eventbrowser_st_id?ST_ID=REACT_116105	hsa:6610,SMPD2,ENSG00000135587	http://www.reactome.org/cgi-bin/eventbrowser_st_id?ST_ID=REACT_116105
Interaction between L1 and Ankyrins	Reactome	REACT_22266	1	28	507	57059	0.00197239	0.00049072	0.226326	0.431064	ENSG00000145362	http://www.reactome.org/cgi-bin/eventbrowser_st_id?ST_ID=REACT_22266	hsa:287,ANK2,ENSG00000145362	http://www.reactome.org/cgi-bin/eventbrowser_st_id?ST_ID=REACT_22266
Signaling by Retinoic Acid	Reactome	REACT_267785	1	28	507	57059	0.00197239	0.00049072	0.226326	0.431064	ENSG00000165092	http://www.reactome.org/cgi-bin/eventbrowser_st_id?ST_ID=REACT_267785	hsa:216,ALDH1A1,ENSG00000165092	http://www.reactome.org/cgi-bin/eventbrowser_st_id?ST_ID=REACT_267785
Downstream TCR signaling	Reactome	REACT_12555	1	28	507	57059	0.00197239	0.00049072	0.226326	0.431064	ENSG00000168918	http://www.reactome.org/cgi-bin/eventbrowser_st_id?ST_ID=REACT_12555	hsa:3635,INPP5D,ENSG00000168918	http://www.reactome.org/cgi-bin/eventbrowser_st_id?ST_ID=REACT_12555
Signaling by ERBB4	Reactome	REACT_115596	2	101	507	57059	0.00394477	0.0017701	0.229948	0.431064	ENSG00000185737|ENSG00000171608	http://www.reactome.org/cgi-bin/eventbrowser_st_id?ST_ID=REACT_115596	hsa:10718,NRG3,ENSG00000185737|hsa:5293,PIK3CD,ENSG00000171608	http://www.reactome.org/cgi-bin/eventbrowser_st_id?ST_ID=REACT_115596
Glucose transport	Reactome	REACT_212	1	29	507	57059	0.00197239	0.000508246	0.233144	0.431064	ENSG00000156515	http://www.reactome.org/cgi-bin/eventbrowser_st_id?ST_ID=REACT_212	hsa:3098,HK1,ENSG00000156515	http://www.reactome.org/cgi-bin/eventbrowser_st_id?ST_ID=REACT_212
Downstream signaling of activated FGFR	Reactome	REACT_21272	2	104	507	57059	0.00394477	0.00182267	0.239686	0.431064	ENSG00000185737|ENSG00000171608	http://www.reactome.org/cgi-bin/eventbrowser_st_id?ST_ID=REACT_21272	hsa:10718,NRG3,ENSG00000185737|hsa:5293,PIK3CD,ENSG00000171608	http://www.reactome.org/cgi-bin/eventbrowser_st_id?ST_ID=REACT_21272
Defective CYP27A1 causes Cerebrotendinous xanthomatosis (CTX)	Reactome	REACT_268413	1	30	507	57059	0.00197239	0.000525772	0.239901	0.431064	ENSG00000165092	http://www.reactome.org/cgi-bin/eventbrowser_st_id?ST_ID=REACT_268413	hsa:216,ALDH1A1,ENSG00000165092	http://www.reactome.org/cgi-bin/eventbrowser_st_id?ST_ID=REACT_268413
Phase 1 - Functionalization of compounds	Reactome	REACT_13705	1	30	507	57059	0.00197239	0.000525772	0.239901	0.431064	ENSG00000165092	http://www.reactome.org/cgi-bin/eventbrowser_st_id?ST_ID=REACT_13705	hsa:216,ALDH1A1,ENSG00000165092	http://www.reactome.org/cgi-bin/eventbrowser_st_id?ST_ID=REACT_13705
Defective TBXAS1 causes Ghosal hematodiaphyseal dysplasia (GHDD)	Reactome	REACT_268528	1	30	507	57059	0.00197239	0.000525772	0.239901	0.431064	ENSG00000165092	http://www.reactome.org/cgi-bin/eventbrowser_st_id?ST_ID=REACT_268528	hsa:216,ALDH1A1,ENSG00000165092	http://www.reactome.org/cgi-bin/eventbrowser_st_id?ST_ID=REACT_268528
Retinoid metabolism and transport	Reactome	REACT_24968	1	30	507	57059	0.00197239	0.000525772	0.239901	0.431064	ENSG00000124145	http://www.reactome.org/cgi-bin/eventbrowser_st_id?ST_ID=REACT_24968	hsa:6385,SDC4,ENSG00000124145	http://www.reactome.org/cgi-bin/eventbrowser_st_id?ST_ID=REACT_24968
Defective CYP27B1 causes Rickets vitamin D-dependent 1A (VDDR1A)	Reactome	REACT_268633	1	30	507	57059	0.00197239	0.000525772	0.239901	0.431064	ENSG00000165092	http://www.reactome.org/cgi-bin/eventbrowser_st_id?ST_ID=REACT_268633	hsa:216,ALDH1A1,ENSG00000165092	http://www.reactome.org/cgi-bin/eventbrowser_st_id?ST_ID=REACT_268633
Defective CYP26B1 causes Radiohumeral fusions with other skeletal and craniofacial anomalies (RHFCA)	Reactome	REACT_268108	1	30	507	57059	0.00197239	0.000525772	0.239901	0.431064	ENSG00000165092	http://www.reactome.org/cgi-bin/eventbrowser_st_id?ST_ID=REACT_268108	hsa:216,ALDH1A1,ENSG00000165092	http://www.reactome.org/cgi-bin/eventbrowser_st_id?ST_ID=REACT_268108
Defective CYP11B2 causes Corticosterone methyloxidase 1 deficiency (CMO-1 deficiency)	Reactome	REACT_268761	1	30	507	57059	0.00197239	0.000525772	0.239901	0.431064	ENSG00000165092	http://www.reactome.org/cgi-bin/eventbrowser_st_id?ST_ID=REACT_268761	hsa:216,ALDH1A1,ENSG00000165092	http://www.reactome.org/cgi-bin/eventbrowser_st_id?ST_ID=REACT_268761
Defective CYP1B1 causes Glaucoma	Reactome	REACT_268087	1	30	507	57059	0.00197239	0.000525772	0.239901	0.431064	ENSG00000165092	http://www.reactome.org/cgi-bin/eventbrowser_st_id?ST_ID=REACT_268087	hsa:216,ALDH1A1,ENSG00000165092	http://www.reactome.org/cgi-bin/eventbrowser_st_id?ST_ID=REACT_268087
Defective CYP17A1 causes Adrenal hyperplasia 5 (AH5)	Reactome	REACT_268217	1	30	507	57059	0.00197239	0.000525772	0.239901	0.431064	ENSG00000165092	http://www.reactome.org/cgi-bin/eventbrowser_st_id?ST_ID=REACT_268217	hsa:216,ALDH1A1,ENSG00000165092	http://www.reactome.org/cgi-bin/eventbrowser_st_id?ST_ID=REACT_268217
Formation of the Early Elongation Complex	Reactome	REACT_846	1	30	507	57059	0.00197239	0.000525772	0.239901	0.431064	ENSG00000188986	http://www.reactome.org/cgi-bin/eventbrowser_st_id?ST_ID=REACT_846	hsa:25920,NELFB,ENSG00000188986	http://www.reactome.org/cgi-bin/eventbrowser_st_id?ST_ID=REACT_846
Defective CYP11B1 causes Adrenal hyperplasia 4 (AH4)	Reactome	REACT_268601	1	30	507	57059	0.00197239	0.000525772	0.239901	0.431064	ENSG00000165092	http://www.reactome.org/cgi-bin/eventbrowser_st_id?ST_ID=REACT_268601	hsa:216,ALDH1A1,ENSG00000165092	http://www.reactome.org/cgi-bin/eventbrowser_st_id?ST_ID=REACT_268601
Defective CYP4F22 causes Ichthyosis, congenital, autosomal recessive 5 (ARCI5)	Reactome	REACT_268441	1	30	507	57059	0.00197239	0.000525772	0.239901	0.431064	ENSG00000165092	http://www.reactome.org/cgi-bin/eventbrowser_st_id?ST_ID=REACT_268441	hsa:216,ALDH1A1,ENSG00000165092	http://www.reactome.org/cgi-bin/eventbrowser_st_id?ST_ID=REACT_268441
Formation of the HIV-1 Early Elongation Complex	Reactome	REACT_6319	1	30	507	57059	0.00197239	0.000525772	0.239901	0.431064	ENSG00000188986	http://www.reactome.org/cgi-bin/eventbrowser_st_id?ST_ID=REACT_6319	hsa:25920,NELFB,ENSG00000188986	http://www.reactome.org/cgi-bin/eventbrowser_st_id?ST_ID=REACT_6319
Defective CYP2U1 causes Spastic paraplegia 56, autosomal recessive (SPG56)	Reactome	REACT_268326	1	30	507	57059	0.00197239	0.000525772	0.239901	0.431064	ENSG00000165092	http://www.reactome.org/cgi-bin/eventbrowser_st_id?ST_ID=REACT_268326	hsa:216,ALDH1A1,ENSG00000165092	http://www.reactome.org/cgi-bin/eventbrowser_st_id?ST_ID=REACT_268326
Defective CYP7B1 causes Spastic paraplegia 5A, autosomal recessive (SPG5A) and Congenital bile acid synthesis defect 3 (CBAS3)	Reactome	REACT_267709	1	30	507	57059	0.00197239	0.000525772	0.239901	0.431064	ENSG00000165092	http://www.reactome.org/cgi-bin/eventbrowser_st_id?ST_ID=REACT_267709	hsa:216,ALDH1A1,ENSG00000165092	http://www.reactome.org/cgi-bin/eventbrowser_st_id?ST_ID=REACT_267709
Defective CYP11A1 causes Adrenal insufficiency, congenital, with 46,XY sex reversal (AICSR)	Reactome	REACT_268767	1	30	507	57059	0.00197239	0.000525772	0.239901	0.431064	ENSG00000165092	http://www.reactome.org/cgi-bin/eventbrowser_st_id?ST_ID=REACT_268767	hsa:216,ALDH1A1,ENSG00000165092	http://www.reactome.org/cgi-bin/eventbrowser_st_id?ST_ID=REACT_268767
Defective CYP19A1 causes Aromatase excess syndrome (AEXS)	Reactome	REACT_268478	1	30	507	57059	0.00197239	0.000525772	0.239901	0.431064	ENSG00000165092	http://www.reactome.org/cgi-bin/eventbrowser_st_id?ST_ID=REACT_268478	hsa:216,ALDH1A1,ENSG00000165092	http://www.reactome.org/cgi-bin/eventbrowser_st_id?ST_ID=REACT_268478
Defective CYP24A1 causes Hypercalcemia, infantile (HCAI)	Reactome	REACT_268803	1	30	507	57059	0.00197239	0.000525772	0.239901	0.431064	ENSG00000165092	http://www.reactome.org/cgi-bin/eventbrowser_st_id?ST_ID=REACT_268803	hsa:216,ALDH1A1,ENSG00000165092	http://www.reactome.org/cgi-bin/eventbrowser_st_id?ST_ID=REACT_268803
Defective MAOA causes Brunner syndrome (BRUNS)	Reactome	REACT_267863	1	30	507	57059	0.00197239	0.000525772	0.239901	0.431064	ENSG00000165092	http://www.reactome.org/cgi-bin/eventbrowser_st_id?ST_ID=REACT_267863	hsa:216,ALDH1A1,ENSG00000165092	http://www.reactome.org/cgi-bin/eventbrowser_st_id?ST_ID=REACT_267863
Defective CYP21A2 causes Adrenal hyperplasia 3 (AH3)	Reactome	REACT_267893	1	30	507	57059	0.00197239	0.000525772	0.239901	0.431064	ENSG00000165092	http://www.reactome.org/cgi-bin/eventbrowser_st_id?ST_ID=REACT_267893	hsa:216,ALDH1A1,ENSG00000165092	http://www.reactome.org/cgi-bin/eventbrowser_st_id?ST_ID=REACT_267893
Defective CYP26C1 causes Focal facial dermal dysplasia 4 (FFDD4)	Reactome	REACT_267734	1	30	507	57059	0.00197239	0.000525772	0.239901	0.431064	ENSG00000165092	http://www.reactome.org/cgi-bin/eventbrowser_st_id?ST_ID=REACT_267734	hsa:216,ALDH1A1,ENSG00000165092	http://www.reactome.org/cgi-bin/eventbrowser_st_id?ST_ID=REACT_267734
Defective CYP2R1 causes Rickets vitamin D-dependent 1B (VDDR1B)	Reactome	REACT_268491	1	30	507	57059	0.00197239	0.000525772	0.239901	0.431064	ENSG00000165092	http://www.reactome.org/cgi-bin/eventbrowser_st_id?ST_ID=REACT_268491	hsa:216,ALDH1A1,ENSG00000165092	http://www.reactome.org/cgi-bin/eventbrowser_st_id?ST_ID=REACT_268491
Defective FMO3 causes Trimethylaminuria (TMAU)	Reactome	REACT_268486	1	30	507	57059	0.00197239	0.000525772	0.239901	0.431064	ENSG00000165092	http://www.reactome.org/cgi-bin/eventbrowser_st_id?ST_ID=REACT_268486	hsa:216,ALDH1A1,ENSG00000165092	http://www.reactome.org/cgi-bin/eventbrowser_st_id?ST_ID=REACT_268486
RNA Polymerase I Chain Elongation	Reactome	REACT_2204	1	31	507	57059	0.00197239	0.000543297	0.246599	0.437178	ENSG00000105849	http://www.reactome.org/cgi-bin/eventbrowser_st_id?ST_ID=REACT_2204	hsa:221830,TWISTNB,ENSG00000105849	http://www.reactome.org/cgi-bin/eventbrowser_st_id?ST_ID=REACT_2204
O-glycosylation of TSR domain-containing proteins	Reactome	REACT_264269	1	31	507	57059	0.00197239	0.000543297	0.246599	0.437178	ENSG00000156218	http://www.reactome.org/cgi-bin/eventbrowser_st_id?ST_ID=REACT_264269	hsa:57188,ADAMTSL3,ENSG00000156218	http://www.reactome.org/cgi-bin/eventbrowser_st_id?ST_ID=REACT_264269
Hexose transport	Reactome	REACT_9441	1	31	507	57059	0.00197239	0.000543297	0.246599	0.437178	ENSG00000156515	http://www.reactome.org/cgi-bin/eventbrowser_st_id?ST_ID=REACT_9441	hsa:3098,HK1,ENSG00000156515	http://www.reactome.org/cgi-bin/eventbrowser_st_id?ST_ID=REACT_9441
Iron uptake and transport	Reactome	REACT_25060	1	31	507	57059	0.00197239	0.000543297	0.246599	0.437178	ENSG00000148346	http://www.reactome.org/cgi-bin/eventbrowser_st_id?ST_ID=REACT_25060	hsa:3934,LCN2,ENSG00000148346	http://www.reactome.org/cgi-bin/eventbrowser_st_id?ST_ID=REACT_25060
BMAL1:CLOCK,NPAS2 activates circadian gene expression	Reactome	REACT_111118	1	31	507	57059	0.00197239	0.000543297	0.246599	0.437178	ENSG00000113580	http://www.reactome.org/cgi-bin/eventbrowser_st_id?ST_ID=REACT_111118	hsa:2908,NR3C1,ENSG00000113580	http://www.reactome.org/cgi-bin/eventbrowser_st_id?ST_ID=REACT_111118
Rho GTPase cycle	Reactome	REACT_11051	2	107	507	57059	0.00394477	0.00187525	0.249443	0.437349	ENSG00000101977|ENSG00000160145	http://www.reactome.org/cgi-bin/eventbrowser_st_id?ST_ID=REACT_11051	hsa:4168,MCF2,ENSG00000101977|hsa:8997,KALRN,ENSG00000160145	http://www.reactome.org/cgi-bin/eventbrowser_st_id?ST_ID=REACT_11051
Signaling by Rho GTPases	Reactome	REACT_11044	2	107	507	57059	0.00394477	0.00187525	0.249443	0.437349	ENSG00000101977|ENSG00000160145	http://www.reactome.org/cgi-bin/eventbrowser_st_id?ST_ID=REACT_11044	hsa:4168,MCF2,ENSG00000101977|hsa:8997,KALRN,ENSG00000160145	http://www.reactome.org/cgi-bin/eventbrowser_st_id?ST_ID=REACT_11044
Telomere Maintenance	Reactome	REACT_7970	1	32	507	57059	0.00197239	0.000560823	0.253238	0.442056	ENSG00000146143	http://www.reactome.org/cgi-bin/eventbrowser_st_id?ST_ID=REACT_7970	hsa:5558,PRIM2,ENSG00000146143	http://www.reactome.org/cgi-bin/eventbrowser_st_id?ST_ID=REACT_7970
Metabolism	Reactome	REACT_111217	12	1077	507	57059	0.0236686	0.0188752	0.255645	0.445281	ENSG00000159082|ENSG00000171608|ENSG00000165092|ENSG00000171793|ENSG00000156515|ENSG00000158125|ENSG00000175198|ENSG00000168918|ENSG00000135587|ENSG00000124145|ENSG00000100504|ENSG00000182022	http://www.reactome.org/cgi-bin/eventbrowser_st_id?ST_ID=REACT_111217	hsa:8867,SYNJ1,ENSG00000159082|hsa:5293,PIK3CD,ENSG00000171608|hsa:216,ALDH1A1,ENSG00000165092|hsa:1503,CTPS1,ENSG00000171793|hsa:3098,HK1,ENSG00000156515|hsa:7498,XDH,ENSG00000158125|hsa:5095,PCCA,ENSG00000175198|hsa:3635,INPP5D,ENSG00000168918|hsa:6610,SMPD2,ENSG00000135587|hsa:6385,SDC4,ENSG00000124145|hsa:5836,PYGL,ENSG00000100504|hsa:51363,CHST15,ENSG00000182022	http://www.reactome.org/cgi-bin/eventbrowser_st_id?ST_ID=REACT_111217
G beta:gamma signalling through PI3Kgamma	Reactome	REACT_19290	1	33	507	57059	0.00197239	0.000578349	0.259819	0.447654	ENSG00000171608	http://www.reactome.org/cgi-bin/eventbrowser_st_id?ST_ID=REACT_19290	hsa:5293,PIK3CD,ENSG00000171608	http://www.reactome.org/cgi-bin/eventbrowser_st_id?ST_ID=REACT_19290
DAP12 signaling	Reactome	REACT_147814	2	111	507	57059	0.00394477	0.00194535	0.262468	0.451079	ENSG00000185737|ENSG00000171608	http://www.reactome.org/cgi-bin/eventbrowser_st_id?ST_ID=REACT_147814	hsa:10718,NRG3,ENSG00000185737|hsa:5293,PIK3CD,ENSG00000171608	http://www.reactome.org/cgi-bin/eventbrowser_st_id?ST_ID=REACT_147814
Peptide ligand-binding receptors	Reactome	REACT_14819	1	34	507	57059	0.00197239	0.000595874	0.266342	0.453009	ENSG00000121966	http://www.reactome.org/cgi-bin/eventbrowser_st_id?ST_ID=REACT_14819	hsa:7852,CXCR4,ENSG00000121966	http://www.reactome.org/cgi-bin/eventbrowser_st_id?ST_ID=REACT_14819
Elastic fibre formation	Reactome	REACT_150366	1	34	507	57059	0.00197239	0.000595874	0.266342	0.453009	ENSG00000115221	http://www.reactome.org/cgi-bin/eventbrowser_st_id?ST_ID=REACT_150366	hsa:3694,ITGB6,ENSG00000115221	http://www.reactome.org/cgi-bin/eventbrowser_st_id?ST_ID=REACT_150366
Signaling by FGFR	Reactome	REACT_9470	2	113	507	57059	0.00394477	0.00198041	0.268984	0.455555	ENSG00000185737|ENSG00000171608	http://www.reactome.org/cgi-bin/eventbrowser_st_id?ST_ID=REACT_9470	hsa:10718,NRG3,ENSG00000185737|hsa:5293,PIK3CD,ENSG00000171608	http://www.reactome.org/cgi-bin/eventbrowser_st_id?ST_ID=REACT_9470
DAP12 interactions	Reactome	REACT_147694	2	113	507	57059	0.00394477	0.00198041	0.268984	0.455555	ENSG00000185737|ENSG00000171608	http://www.reactome.org/cgi-bin/eventbrowser_st_id?ST_ID=REACT_147694	hsa:10718,NRG3,ENSG00000185737|hsa:5293,PIK3CD,ENSG00000171608	http://www.reactome.org/cgi-bin/eventbrowser_st_id?ST_ID=REACT_147694
Interleukin-1 signaling	Reactome	REACT_22442	1	35	507	57059	0.00197239	0.0006134	0.272807	0.457877	ENSG00000107968	http://www.reactome.org/cgi-bin/eventbrowser_st_id?ST_ID=REACT_22442	hsa:1326,MAP3K8,ENSG00000107968	http://www.reactome.org/cgi-bin/eventbrowser_st_id?ST_ID=REACT_22442
Downstream signal transduction	Reactome	REACT_17025	2	116	507	57059	0.00394477	0.00203298	0.278753	0.462009	ENSG00000185737|ENSG00000171608	http://www.reactome.org/cgi-bin/eventbrowser_st_id?ST_ID=REACT_17025	hsa:10718,NRG3,ENSG00000185737|hsa:5293,PIK3CD,ENSG00000171608	http://www.reactome.org/cgi-bin/eventbrowser_st_id?ST_ID=REACT_17025
G-protein beta:gamma signalling	Reactome	REACT_19388	1	36	507	57059	0.00197239	0.000630926	0.279216	0.462009	ENSG00000171608	http://www.reactome.org/cgi-bin/eventbrowser_st_id?ST_ID=REACT_19388	hsa:5293,PIK3CD,ENSG00000171608	http://www.reactome.org/cgi-bin/eventbrowser_st_id?ST_ID=REACT_19388
Transcriptional activity of SMAD2/SMAD3:SMAD4 heterotrimer	Reactome	REACT_121061	1	36	507	57059	0.00197239	0.000630926	0.279216	0.462009	ENSG00000136603	http://www.reactome.org/cgi-bin/eventbrowser_st_id?ST_ID=REACT_121061	hsa:6498,SKIL,ENSG00000136603	http://www.reactome.org/cgi-bin/eventbrowser_st_id?ST_ID=REACT_121061
HIV Life Cycle	Reactome	REACT_6256	2	117	507	57059	0.00394477	0.00205051	0.282008	0.463798	ENSG00000121966|ENSG00000188986	http://www.reactome.org/cgi-bin/eventbrowser_st_id?ST_ID=REACT_6256	hsa:7852,CXCR4,ENSG00000121966|hsa:25920,NELFB,ENSG00000188986	http://www.reactome.org/cgi-bin/eventbrowser_st_id?ST_ID=REACT_6256
Signaling by ERBB2	Reactome	REACT_115755	2	118	507	57059	0.00394477	0.00206803	0.285262	0.465035	ENSG00000185737|ENSG00000171608	http://www.reactome.org/cgi-bin/eventbrowser_st_id?ST_ID=REACT_115755	hsa:10718,NRG3,ENSG00000185737|hsa:5293,PIK3CD,ENSG00000171608	http://www.reactome.org/cgi-bin/eventbrowser_st_id?ST_ID=REACT_115755
Metabolism of lipids and lipoproteins	Reactome	REACT_22258	5	400	507	57059	0.00986193	0.00701029	0.286587	0.465035	ENSG00000159082|ENSG00000171608|ENSG00000175198|ENSG00000168918|ENSG00000135587	http://www.reactome.org/cgi-bin/eventbrowser_st_id?ST_ID=REACT_22258	hsa:8867,SYNJ1,ENSG00000159082|hsa:5293,PIK3CD,ENSG00000171608|hsa:5095,PCCA,ENSG00000175198|hsa:3635,INPP5D,ENSG00000168918|hsa:6610,SMPD2,ENSG00000135587	http://www.reactome.org/cgi-bin/eventbrowser_st_id?ST_ID=REACT_22258
Cytokine Signaling in Immune system	Reactome	REACT_75790	3	209	507	57059	0.00591716	0.00366288	0.287186	0.465035	ENSG00000171608|ENSG00000168918|ENSG00000107968	http://www.reactome.org/cgi-bin/eventbrowser_st_id?ST_ID=REACT_75790	hsa:5293,PIK3CD,ENSG00000171608|hsa:3635,INPP5D,ENSG00000168918|hsa:1326,MAP3K8,ENSG00000107968	http://www.reactome.org/cgi-bin/eventbrowser_st_id?ST_ID=REACT_75790
Downstream signaling events of B Cell Receptor (BCR)	Reactome	REACT_118638	2	120	507	57059	0.00394477	0.00210309	0.291764	0.465035	ENSG00000185737|ENSG00000171608	http://www.reactome.org/cgi-bin/eventbrowser_st_id?ST_ID=REACT_118638	hsa:10718,NRG3,ENSG00000185737|hsa:5293,PIK3CD,ENSG00000171608	http://www.reactome.org/cgi-bin/eventbrowser_st_id?ST_ID=REACT_118638
Tat-mediated elongation of the HIV-1 transcript	Reactome	REACT_6162	1	38	507	57059	0.00197239	0.000665977	0.291865	0.465035	ENSG00000188986	http://www.reactome.org/cgi-bin/eventbrowser_st_id?ST_ID=REACT_6162	hsa:25920,NELFB,ENSG00000188986	http://www.reactome.org/cgi-bin/eventbrowser_st_id?ST_ID=REACT_6162
Formation of HIV-1 elongation complex containing HIV-1 Tat	Reactome	REACT_6346	1	38	507	57059	0.00197239	0.000665977	0.291865	0.465035	ENSG00000188986	http://www.reactome.org/cgi-bin/eventbrowser_st_id?ST_ID=REACT_6346	hsa:25920,NELFB,ENSG00000188986	http://www.reactome.org/cgi-bin/eventbrowser_st_id?ST_ID=REACT_6346
HIV Transcription Elongation	Reactome	REACT_6274	1	38	507	57059	0.00197239	0.000665977	0.291865	0.465035	ENSG00000188986	http://www.reactome.org/cgi-bin/eventbrowser_st_id?ST_ID=REACT_6274	hsa:25920,NELFB,ENSG00000188986	http://www.reactome.org/cgi-bin/eventbrowser_st_id?ST_ID=REACT_6274
Developmental Biology	Reactome	REACT_111045	5	404	507	57059	0.00986193	0.00708039	0.29336	0.465035	ENSG00000145362|ENSG00000214944|ENSG00000160145|ENSG00000101680|ENSG00000106123	http://www.reactome.org/cgi-bin/eventbrowser_st_id?ST_ID=REACT_111045	hsa:287,ANK2,ENSG00000145362|hsa:64283,ARHGEF28,ENSG00000214944|hsa:8997,KALRN,ENSG00000160145|hsa:284217,LAMA1,ENSG00000101680|hsa:2051,EPHB6,ENSG00000106123	http://www.reactome.org/cgi-bin/eventbrowser_st_id?ST_ID=REACT_111045
Signaling by Hedgehog	Reactome	REACT_264508	2	121	507	57059	0.00394477	0.00212061	0.295012	0.465035	ENSG00000187535|ENSG00000118965	http://www.reactome.org/cgi-bin/eventbrowser_st_id?ST_ID=REACT_264508	hsa:9742,IFT140,ENSG00000187535|hsa:57539,WDR35,ENSG00000118965	http://www.reactome.org/cgi-bin/eventbrowser_st_id?ST_ID=REACT_264508
Formation of RNA Pol II elongation complex	Reactome	REACT_1845	1	39	507	57059	0.00197239	0.000683503	0.298106	0.465035	ENSG00000188986	http://www.reactome.org/cgi-bin/eventbrowser_st_id?ST_ID=REACT_1845	hsa:25920,NELFB,ENSG00000188986	http://www.reactome.org/cgi-bin/eventbrowser_st_id?ST_ID=REACT_1845
Formation of HIV elongation complex in the absence of HIV Tat	Reactome	REACT_22201	1	39	507	57059	0.00197239	0.000683503	0.298106	0.465035	ENSG00000188986	http://www.reactome.org/cgi-bin/eventbrowser_st_id?ST_ID=REACT_22201	hsa:25920,NELFB,ENSG00000188986	http://www.reactome.org/cgi-bin/eventbrowser_st_id?ST_ID=REACT_22201
RNA Polymerase II Transcription Elongation	Reactome	REACT_833	1	39	507	57059	0.00197239	0.000683503	0.298106	0.465035	ENSG00000188986	http://www.reactome.org/cgi-bin/eventbrowser_st_id?ST_ID=REACT_833	hsa:25920,NELFB,ENSG00000188986	http://www.reactome.org/cgi-bin/eventbrowser_st_id?ST_ID=REACT_833
GPVI-mediated activation cascade	Reactome	REACT_1695	1	39	507	57059	0.00197239	0.000683503	0.298106	0.465035	ENSG00000171608	http://www.reactome.org/cgi-bin/eventbrowser_st_id?ST_ID=REACT_1695	hsa:5293,PIK3CD,ENSG00000171608	http://www.reactome.org/cgi-bin/eventbrowser_st_id?ST_ID=REACT_1695
Heparan sulfate/heparin (HS-GAG) metabolism	Reactome	REACT_121314	1	40	507	57059	0.00197239	0.000701029	0.304292	0.472606	ENSG00000124145	http://www.reactome.org/cgi-bin/eventbrowser_st_id?ST_ID=REACT_121314	hsa:6385,SDC4,ENSG00000124145	http://www.reactome.org/cgi-bin/eventbrowser_st_id?ST_ID=REACT_121314
EPH-ephrin mediated repulsion of cells	Reactome	REACT_264198	1	41	507	57059	0.00197239	0.000718554	0.310423	0.478713	ENSG00000106123	http://www.reactome.org/cgi-bin/eventbrowser_st_id?ST_ID=REACT_264198	hsa:2051,EPHB6,ENSG00000106123	http://www.reactome.org/cgi-bin/eventbrowser_st_id?ST_ID=REACT_264198
TCR signaling	Reactome	REACT_12526	1	42	507	57059	0.00197239	0.00073608	0.316501	0.483503	ENSG00000168918	http://www.reactome.org/cgi-bin/eventbrowser_st_id?ST_ID=REACT_12526	hsa:3635,INPP5D,ENSG00000168918	http://www.reactome.org/cgi-bin/eventbrowser_st_id?ST_ID=REACT_12526
RNA Polymerase I Transcription Initiation	Reactome	REACT_953	1	42	507	57059	0.00197239	0.00073608	0.316501	0.483503	ENSG00000105849	http://www.reactome.org/cgi-bin/eventbrowser_st_id?ST_ID=REACT_953	hsa:221830,TWISTNB,ENSG00000105849	http://www.reactome.org/cgi-bin/eventbrowser_st_id?ST_ID=REACT_953
Fc epsilon receptor (FCERI) signaling	Reactome	REACT_163936	2	128	507	57059	0.00394477	0.00224329	0.317679	0.483503	ENSG00000185737|ENSG00000171608	http://www.reactome.org/cgi-bin/eventbrowser_st_id?ST_ID=REACT_163936	hsa:10718,NRG3,ENSG00000185737|hsa:5293,PIK3CD,ENSG00000171608	http://www.reactome.org/cgi-bin/eventbrowser_st_id?ST_ID=REACT_163936
NoRC negatively regulates rRNA expression	Reactome	REACT_263965	1	43	507	57059	0.00197239	0.000753606	0.322525	0.48901	ENSG00000105849	http://www.reactome.org/cgi-bin/eventbrowser_st_id?ST_ID=REACT_263965	hsa:221830,TWISTNB,ENSG00000105849	http://www.reactome.org/cgi-bin/eventbrowser_st_id?ST_ID=REACT_263965
Collagen degradation	Reactome	REACT_150401	1	43	507	57059	0.00197239	0.000753606	0.322525	0.48901	ENSG00000060718	http://www.reactome.org/cgi-bin/eventbrowser_st_id?ST_ID=REACT_150401	hsa:1301,COL11A1,ENSG00000060718	http://www.reactome.org/cgi-bin/eventbrowser_st_id?ST_ID=REACT_150401
@@Signaling by FGFR in disease	Reactome	REACT_120736	2	130	507	57059	0.00394477	0.00227834	0.324125	0.489254	ENSG00000185737|ENSG00000171608	http://www.reactome.org/cgi-bin/eventbrowser_st_id?ST_ID=REACT_120736	hsa:10718,NRG3,ENSG00000185737|hsa:5293,PIK3CD,ENSG00000171608	http://www.reactome.org/cgi-bin/eventbrowser_st_id?ST_ID=REACT_120736
Signaling by Overexpressed Wild-Type EGFR in Cancer	Reactome	REACT_268546	2	132	507	57059	0.00394477	0.00231339	0.330556	0.492472	ENSG00000185737|ENSG00000171608	http://www.reactome.org/cgi-bin/eventbrowser_st_id?ST_ID=REACT_268546	hsa:10718,NRG3,ENSG00000185737|hsa:5293,PIK3CD,ENSG00000171608	http://www.reactome.org/cgi-bin/eventbrowser_st_id?ST_ID=REACT_268546
Signaling by EGFR	Reactome	REACT_9417	2	132	507	57059	0.00394477	0.00231339	0.330556	0.492472	ENSG00000185737|ENSG00000171608	http://www.reactome.org/cgi-bin/eventbrowser_st_id?ST_ID=REACT_9417	hsa:10718,NRG3,ENSG00000185737|hsa:5293,PIK3CD,ENSG00000171608	http://www.reactome.org/cgi-bin/eventbrowser_st_id?ST_ID=REACT_9417
Negative epigenetic regulation of rRNA expression	Reactome	REACT_264000	1	45	507	57059	0.00197239	0.000788657	0.334415	0.493868	ENSG00000105849	http://www.reactome.org/cgi-bin/eventbrowser_st_id?ST_ID=REACT_264000	hsa:221830,TWISTNB,ENSG00000105849	http://www.reactome.org/cgi-bin/eventbrowser_st_id?ST_ID=REACT_264000
Costimulation by the CD28 family	Reactome	REACT_19344	1	45	507	57059	0.00197239	0.000788657	0.334415	0.493868	ENSG00000107968	http://www.reactome.org/cgi-bin/eventbrowser_st_id?ST_ID=REACT_19344	hsa:1326,MAP3K8,ENSG00000107968	http://www.reactome.org/cgi-bin/eventbrowser_st_id?ST_ID=REACT_19344
Assembly of collagen fibrils and other multimeric structures	Reactome	REACT_150180	1	45	507	57059	0.00197239	0.000788657	0.334415	0.493868	ENSG00000060718	http://www.reactome.org/cgi-bin/eventbrowser_st_id?ST_ID=REACT_150180	hsa:1301,COL11A1,ENSG00000060718	http://www.reactome.org/cgi-bin/eventbrowser_st_id?ST_ID=REACT_150180
Signaling by EGFRvIII in Cancer	Reactome	REACT_268269	2	134	507	57059	0.00394477	0.00234845	0.33697	0.493975	ENSG00000185737|ENSG00000171608	http://www.reactome.org/cgi-bin/eventbrowser_st_id?ST_ID=REACT_268269	hsa:10718,NRG3,ENSG00000185737|hsa:5293,PIK3CD,ENSG00000171608	http://www.reactome.org/cgi-bin/eventbrowser_st_id?ST_ID=REACT_268269
Signaling by EGFR in Cancer	Reactome	REACT_115871	2	134	507	57059	0.00394477	0.00234845	0.33697	0.493975	ENSG00000185737|ENSG00000171608	http://www.reactome.org/cgi-bin/eventbrowser_st_id?ST_ID=REACT_115871	hsa:10718,NRG3,ENSG00000185737|hsa:5293,PIK3CD,ENSG00000171608	http://www.reactome.org/cgi-bin/eventbrowser_st_id?ST_ID=REACT_115871
Signaling by Ligand-Responsive EGFR Variants in Cancer	Reactome	REACT_268006	2	134	507	57059	0.00394477	0.00234845	0.33697	0.493975	ENSG00000185737|ENSG00000171608	http://www.reactome.org/cgi-bin/eventbrowser_st_id?ST_ID=REACT_268006	hsa:10718,NRG3,ENSG00000185737|hsa:5293,PIK3CD,ENSG00000171608	http://www.reactome.org/cgi-bin/eventbrowser_st_id?ST_ID=REACT_268006
Circadian Clock	Reactome	REACT_24941	1	46	507	57059	0.00197239	0.000806183	0.340282	0.497913	ENSG00000113580	http://www.reactome.org/cgi-bin/eventbrowser_st_id?ST_ID=REACT_24941	hsa:2908,NR3C1,ENSG00000113580	http://www.reactome.org/cgi-bin/eventbrowser_st_id?ST_ID=REACT_24941
Signaling by PDGF	Reactome	REACT_16888	2	136	507	57059	0.00394477	0.0023835	0.343365	0.499024	ENSG00000185737|ENSG00000171608	http://www.reactome.org/cgi-bin/eventbrowser_st_id?ST_ID=REACT_16888	hsa:10718,NRG3,ENSG00000185737|hsa:5293,PIK3CD,ENSG00000171608	http://www.reactome.org/cgi-bin/eventbrowser_st_id?ST_ID=REACT_16888
Transmembrane transport of small molecules	Reactome	REACT_15518	5	440	507	57059	0.00986193	0.00771132	0.355249	0.513209	ENSG00000148346|ENSG00000131620|ENSG00000058668|ENSG00000156515|ENSG00000118322	http://www.reactome.org/cgi-bin/eventbrowser_st_id?ST_ID=REACT_15518	hsa:3934,LCN2,ENSG00000148346|hsa:55107,ANO1,ENSG00000131620|hsa:493,ATP2B4,ENSG00000058668|hsa:3098,HK1,ENSG00000156515|hsa:23120,ATP10B,ENSG00000118322	http://www.reactome.org/cgi-bin/eventbrowser_st_id?ST_ID=REACT_15518
RNA Polymerase I Promoter Clearance	Reactome	REACT_1974	1	49	507	57059	0.00197239	0.00085876	0.357574	0.514292	ENSG00000105849	http://www.reactome.org/cgi-bin/eventbrowser_st_id?ST_ID=REACT_1974	hsa:221830,TWISTNB,ENSG00000105849	http://www.reactome.org/cgi-bin/eventbrowser_st_id?ST_ID=REACT_1974
Sphingolipid metabolism	Reactome	REACT_19323	1	49	507	57059	0.00197239	0.00085876	0.357574	0.514292	ENSG00000135587	http://www.reactome.org/cgi-bin/eventbrowser_st_id?ST_ID=REACT_19323	hsa:6610,SMPD2,ENSG00000135587	http://www.reactome.org/cgi-bin/eventbrowser_st_id?ST_ID=REACT_19323
Signaling by the B Cell Receptor (BCR)	Reactome	REACT_118773	2	142	507	57059	0.00394477	0.00248865	0.362426	0.517938	ENSG00000185737|ENSG00000171608	http://www.reactome.org/cgi-bin/eventbrowser_st_id?ST_ID=REACT_118773	hsa:10718,NRG3,ENSG00000185737|hsa:5293,PIK3CD,ENSG00000171608	http://www.reactome.org/cgi-bin/eventbrowser_st_id?ST_ID=REACT_118773
RNA Polymerase I Transcription	Reactome	REACT_1309	1	51	507	57059	0.00197239	0.000893812	0.36885	0.52336	ENSG00000105849	http://www.reactome.org/cgi-bin/eventbrowser_st_id?ST_ID=REACT_1309	hsa:221830,TWISTNB,ENSG00000105849	http://www.reactome.org/cgi-bin/eventbrowser_st_id?ST_ID=REACT_1309
@@Disease	Reactome	REACT_116125	11	1131	507	57059	0.0216963	0.0198216	0.424295	0.537493	ENSG00000171608|ENSG00000124145|ENSG00000121966|ENSG00000188986|ENSG00000165092|ENSG00000156515|ENSG00000185737|ENSG00000136603|ENSG00000182022|ENSG00000100504|ENSG00000175198	http://www.reactome.org/cgi-bin/eventbrowser_st_id?ST_ID=REACT_116125	hsa:5293,PIK3CD,ENSG00000171608|hsa:6385,SDC4,ENSG00000124145|hsa:7852,CXCR4,ENSG00000121966|hsa:25920,NELFB,ENSG00000188986|hsa:216,ALDH1A1,ENSG00000165092|hsa:3098,HK1,ENSG00000156515|hsa:10718,NRG3,ENSG00000185737|hsa:6498,SKIL,ENSG00000136603|hsa:51363,CHST15,ENSG00000182022|hsa:5836,PYGL,ENSG00000100504|hsa:5095,PCCA,ENSG00000175198	http://www.reactome.org/cgi-bin/eventbrowser_st_id?ST_ID=REACT_116125
Collagen biosynthesis and modifying enzymes	Reactome	REACT_121139	1	54	507	57059	0.00197239	0.000946389	0.385395	0.537493	ENSG00000060718	http://www.reactome.org/cgi-bin/eventbrowser_st_id?ST_ID=REACT_121139	hsa:1301,COL11A1,ENSG00000060718	http://www.reactome.org/cgi-bin/eventbrowser_st_id?ST_ID=REACT_121139
NGF signalling via TRKA from the plasma membrane	Reactome	REACT_12056	2	151	507	57059	0.00394477	0.00264638	0.390611	0.537493	ENSG00000185737|ENSG00000171608	http://www.reactome.org/cgi-bin/eventbrowser_st_id?ST_ID=REACT_12056	hsa:10718,NRG3,ENSG00000185737|hsa:5293,PIK3CD,ENSG00000171608	http://www.reactome.org/cgi-bin/eventbrowser_st_id?ST_ID=REACT_12056
RNA Polymerase II Pre-transcription Events	Reactome	REACT_22107	1	55	507	57059	0.00197239	0.000963915	0.390813	0.537493	ENSG00000188986	http://www.reactome.org/cgi-bin/eventbrowser_st_id?ST_ID=REACT_22107	hsa:25920,NELFB,ENSG00000188986	http://www.reactome.org/cgi-bin/eventbrowser_st_id?ST_ID=REACT_22107
Class A/1 (Rhodopsin-like receptors)	Reactome	REACT_14828	1	56	507	57059	0.00197239	0.00098144	0.396184	0.537493	ENSG00000121966	http://www.reactome.org/cgi-bin/eventbrowser_st_id?ST_ID=REACT_14828	hsa:7852,CXCR4,ENSG00000121966	http://www.reactome.org/cgi-bin/eventbrowser_st_id?ST_ID=REACT_14828
Chromosome Maintenance	Reactome	REACT_22172	1	56	507	57059	0.00197239	0.00098144	0.396184	0.537493	ENSG00000146143	http://www.reactome.org/cgi-bin/eventbrowser_st_id?ST_ID=REACT_22172	hsa:5558,PRIM2,ENSG00000146143	http://www.reactome.org/cgi-bin/eventbrowser_st_id?ST_ID=REACT_22172
Transcription of the HIV genome	Reactome	REACT_6233	1	57	507	57059	0.00197239	0.000998966	0.401507	0.537493	ENSG00000188986	http://www.reactome.org/cgi-bin/eventbrowser_st_id?ST_ID=REACT_6233	hsa:25920,NELFB,ENSG00000188986	http://www.reactome.org/cgi-bin/eventbrowser_st_id?ST_ID=REACT_6233
Visual phototransduction	Reactome	REACT_160125	1	57	507	57059	0.00197239	0.000998966	0.401507	0.537493	ENSG00000124145	http://www.reactome.org/cgi-bin/eventbrowser_st_id?ST_ID=REACT_160125	hsa:6385,SDC4,ENSG00000124145	http://www.reactome.org/cgi-bin/eventbrowser_st_id?ST_ID=REACT_160125
Diseases associated with visual transduction	Reactome	REACT_160102	1	57	507	57059	0.00197239	0.000998966	0.401507	0.537493	ENSG00000124145	http://www.reactome.org/cgi-bin/eventbrowser_st_id?ST_ID=REACT_160102	hsa:6385,SDC4,ENSG00000124145	http://www.reactome.org/cgi-bin/eventbrowser_st_id?ST_ID=REACT_160102
Metabolism of vitamins and cofactors	Reactome	REACT_11193	1	59	507	57059	0.00197239	0.00103402	0.412013	0.537493	ENSG00000175198	http://www.reactome.org/cgi-bin/eventbrowser_st_id?ST_ID=REACT_11193	hsa:5095,PCCA,ENSG00000175198	http://www.reactome.org/cgi-bin/eventbrowser_st_id?ST_ID=REACT_11193
Defective CD320 causes methylmalonic aciduria	Reactome	REACT_169178	1	59	507	57059	0.00197239	0.00103402	0.412013	0.537493	ENSG00000175198	http://www.reactome.org/cgi-bin/eventbrowser_st_id?ST_ID=REACT_169178	hsa:5095,PCCA,ENSG00000175198	http://www.reactome.org/cgi-bin/eventbrowser_st_id?ST_ID=REACT_169178
Defects in cobalamin (B12) metabolism	Reactome	REACT_169429	1	59	507	57059	0.00197239	0.00103402	0.412013	0.537493	ENSG00000175198	http://www.reactome.org/cgi-bin/eventbrowser_st_id?ST_ID=REACT_169429	hsa:5095,PCCA,ENSG00000175198	http://www.reactome.org/cgi-bin/eventbrowser_st_id?ST_ID=REACT_169429
Defective HLCS causes multiple carboxylase deficiency	Reactome	REACT_169312	1	59	507	57059	0.00197239	0.00103402	0.412013	0.537493	ENSG00000175198	http://www.reactome.org/cgi-bin/eventbrowser_st_id?ST_ID=REACT_169312	hsa:5095,PCCA,ENSG00000175198	http://www.reactome.org/cgi-bin/eventbrowser_st_id?ST_ID=REACT_169312
Defective MUT causes methylmalonic aciduria mut type	Reactome	REACT_169313	1	59	507	57059	0.00197239	0.00103402	0.412013	0.537493	ENSG00000175198	http://www.reactome.org/cgi-bin/eventbrowser_st_id?ST_ID=REACT_169313	hsa:5095,PCCA,ENSG00000175198	http://www.reactome.org/cgi-bin/eventbrowser_st_id?ST_ID=REACT_169313
Defective MTR causes methylmalonic aciduria and homocystinuria type cblG	Reactome	REACT_169149	1	59	507	57059	0.00197239	0.00103402	0.412013	0.537493	ENSG00000175198	http://www.reactome.org/cgi-bin/eventbrowser_st_id?ST_ID=REACT_169149	hsa:5095,PCCA,ENSG00000175198	http://www.reactome.org/cgi-bin/eventbrowser_st_id?ST_ID=REACT_169149
Defective LMBRD1 causes methylmalonic aciduria and homocystinuria type cblF	Reactome	REACT_169363	1	59	507	57059	0.00197239	0.00103402	0.412013	0.537493	ENSG00000175198	http://www.reactome.org/cgi-bin/eventbrowser_st_id?ST_ID=REACT_169363	hsa:5095,PCCA,ENSG00000175198	http://www.reactome.org/cgi-bin/eventbrowser_st_id?ST_ID=REACT_169363
Defects in biotin (Btn) metabolism	Reactome	REACT_169238	1	59	507	57059	0.00197239	0.00103402	0.412013	0.537493	ENSG00000175198	http://www.reactome.org/cgi-bin/eventbrowser_st_id?ST_ID=REACT_169238	hsa:5095,PCCA,ENSG00000175198	http://www.reactome.org/cgi-bin/eventbrowser_st_id?ST_ID=REACT_169238
Defective BTD causes biotidinase deficiency	Reactome	REACT_169403	1	59	507	57059	0.00197239	0.00103402	0.412013	0.537493	ENSG00000175198	http://www.reactome.org/cgi-bin/eventbrowser_st_id?ST_ID=REACT_169403	hsa:5095,PCCA,ENSG00000175198	http://www.reactome.org/cgi-bin/eventbrowser_st_id?ST_ID=REACT_169403
Glucose metabolism	Reactome	REACT_723	1	59	507	57059	0.00197239	0.00103402	0.412013	0.537493	ENSG00000100504	http://www.reactome.org/cgi-bin/eventbrowser_st_id?ST_ID=REACT_723	hsa:5836,PYGL,ENSG00000100504	http://www.reactome.org/cgi-bin/eventbrowser_st_id?ST_ID=REACT_723
Metabolism of water-soluble vitamins and cofactors	Reactome	REACT_11238	1	59	507	57059	0.00197239	0.00103402	0.412013	0.537493	ENSG00000175198	http://www.reactome.org/cgi-bin/eventbrowser_st_id?ST_ID=REACT_11238	hsa:5095,PCCA,ENSG00000175198	http://www.reactome.org/cgi-bin/eventbrowser_st_id?ST_ID=REACT_11238
Defective MMAA causes methylmalonic aciduria type cblA	Reactome	REACT_169316	1	59	507	57059	0.00197239	0.00103402	0.412013	0.537493	ENSG00000175198	http://www.reactome.org/cgi-bin/eventbrowser_st_id?ST_ID=REACT_169316	hsa:5095,PCCA,ENSG00000175198	http://www.reactome.org/cgi-bin/eventbrowser_st_id?ST_ID=REACT_169316
Defective MMAB causes methylmalonic aciduria type cblB	Reactome	REACT_169318	1	59	507	57059	0.00197239	0.00103402	0.412013	0.537493	ENSG00000175198	http://www.reactome.org/cgi-bin/eventbrowser_st_id?ST_ID=REACT_169318	hsa:5095,PCCA,ENSG00000175198	http://www.reactome.org/cgi-bin/eventbrowser_st_id?ST_ID=REACT_169318
Defective MTRR causes methylmalonic aciduria and homocystinuria type cblE	Reactome	REACT_169439	1	59	507	57059	0.00197239	0.00103402	0.412013	0.537493	ENSG00000175198	http://www.reactome.org/cgi-bin/eventbrowser_st_id?ST_ID=REACT_169439	hsa:5095,PCCA,ENSG00000175198	http://www.reactome.org/cgi-bin/eventbrowser_st_id?ST_ID=REACT_169439
Defective GIF causes intrinsic factor deficiency	Reactome	REACT_169415	1	59	507	57059	0.00197239	0.00103402	0.412013	0.537493	ENSG00000175198	http://www.reactome.org/cgi-bin/eventbrowser_st_id?ST_ID=REACT_169415	hsa:5095,PCCA,ENSG00000175198	http://www.reactome.org/cgi-bin/eventbrowser_st_id?ST_ID=REACT_169415
Defective MMACHC causes methylmalonic aciduria and homocystinuria type cblC	Reactome	REACT_169169	1	59	507	57059	0.00197239	0.00103402	0.412013	0.537493	ENSG00000175198	http://www.reactome.org/cgi-bin/eventbrowser_st_id?ST_ID=REACT_169169	hsa:5095,PCCA,ENSG00000175198	http://www.reactome.org/cgi-bin/eventbrowser_st_id?ST_ID=REACT_169169
Defective AMN causes hereditary megaloblastic anemia 1	Reactome	REACT_169280	1	59	507	57059	0.00197239	0.00103402	0.412013	0.537493	ENSG00000175198	http://www.reactome.org/cgi-bin/eventbrowser_st_id?ST_ID=REACT_169280	hsa:5095,PCCA,ENSG00000175198	http://www.reactome.org/cgi-bin/eventbrowser_st_id?ST_ID=REACT_169280
Defective MMADHC causes methylmalonic aciduria and homocystinuria type cblD	Reactome	REACT_169256	1	59	507	57059	0.00197239	0.00103402	0.412013	0.537493	ENSG00000175198	http://www.reactome.org/cgi-bin/eventbrowser_st_id?ST_ID=REACT_169256	hsa:5095,PCCA,ENSG00000175198	http://www.reactome.org/cgi-bin/eventbrowser_st_id?ST_ID=REACT_169256
Defective TCN2 causes hereditary megaloblastic anemia	Reactome	REACT_169120	1	59	507	57059	0.00197239	0.00103402	0.412013	0.537493	ENSG00000175198	http://www.reactome.org/cgi-bin/eventbrowser_st_id?ST_ID=REACT_169120	hsa:5095,PCCA,ENSG00000175198	http://www.reactome.org/cgi-bin/eventbrowser_st_id?ST_ID=REACT_169120
Defects in vitamin and cofactor metabolism	Reactome	REACT_169385	1	59	507	57059	0.00197239	0.00103402	0.412013	0.537493	ENSG00000175198	http://www.reactome.org/cgi-bin/eventbrowser_st_id?ST_ID=REACT_169385	hsa:5095,PCCA,ENSG00000175198	http://www.reactome.org/cgi-bin/eventbrowser_st_id?ST_ID=REACT_169385
Defective CUBN causes hereditary megaloblastic anemia 1	Reactome	REACT_169132	1	59	507	57059	0.00197239	0.00103402	0.412013	0.537493	ENSG00000175198	http://www.reactome.org/cgi-bin/eventbrowser_st_id?ST_ID=REACT_169132	hsa:5095,PCCA,ENSG00000175198	http://www.reactome.org/cgi-bin/eventbrowser_st_id?ST_ID=REACT_169132
Assembly of the primary cilium	Reactome	REACT_268265	2	160	507	57059	0.00394477	0.00280412	0.418226	0.537493	ENSG00000187535|ENSG00000118965	http://www.reactome.org/cgi-bin/eventbrowser_st_id?ST_ID=REACT_268265	hsa:9742,IFT140,ENSG00000187535|hsa:57539,WDR35,ENSG00000118965	http://www.reactome.org/cgi-bin/eventbrowser_st_id?ST_ID=REACT_268265
Epigenetic regulation of gene expression	Reactome	REACT_264098	1	61	507	57059	0.00197239	0.00106907	0.422336	0.537493	ENSG00000105849	http://www.reactome.org/cgi-bin/eventbrowser_st_id?ST_ID=REACT_264098	hsa:221830,TWISTNB,ENSG00000105849	http://www.reactome.org/cgi-bin/eventbrowser_st_id?ST_ID=REACT_264098
TGFBR1 LBD Mutants in Cancer	Reactome	REACT_169445	1	62	507	57059	0.00197239	0.00108659	0.427429	0.537493	ENSG00000136603	http://www.reactome.org/cgi-bin/eventbrowser_st_id?ST_ID=REACT_169445	hsa:6498,SKIL,ENSG00000136603	http://www.reactome.org/cgi-bin/eventbrowser_st_id?ST_ID=REACT_169445
Loss of Function of SMAD4 in Cancer	Reactome	REACT_169219	1	62	507	57059	0.00197239	0.00108659	0.427429	0.537493	ENSG00000136603	http://www.reactome.org/cgi-bin/eventbrowser_st_id?ST_ID=REACT_169219	hsa:6498,SKIL,ENSG00000136603	http://www.reactome.org/cgi-bin/eventbrowser_st_id?ST_ID=REACT_169219
SMAD2/3 Phosphorylation Motif Mutants in Cancer	Reactome	REACT_169103	1	62	507	57059	0.00197239	0.00108659	0.427429	0.537493	ENSG00000136603	http://www.reactome.org/cgi-bin/eventbrowser_st_id?ST_ID=REACT_169103	hsa:6498,SKIL,ENSG00000136603	http://www.reactome.org/cgi-bin/eventbrowser_st_id?ST_ID=REACT_169103
Platelet degranulation	Reactome	REACT_318	1	62	507	57059	0.00197239	0.00108659	0.427429	0.537493	ENSG00000196924	http://www.reactome.org/cgi-bin/eventbrowser_st_id?ST_ID=REACT_318	hsa:2316,FLNA,ENSG00000196924	http://www.reactome.org/cgi-bin/eventbrowser_st_id?ST_ID=REACT_318
SMAD4 MH2 Domain Mutants in Cancer	Reactome	REACT_169107	1	62	507	57059	0.00197239	0.00108659	0.427429	0.537493	ENSG00000136603	http://www.reactome.org/cgi-bin/eventbrowser_st_id?ST_ID=REACT_169107	hsa:6498,SKIL,ENSG00000136603	http://www.reactome.org/cgi-bin/eventbrowser_st_id?ST_ID=REACT_169107
Loss of Function of SMAD2/3 in Cancer	Reactome	REACT_169398	1	62	507	57059	0.00197239	0.00108659	0.427429	0.537493	ENSG00000136603	http://www.reactome.org/cgi-bin/eventbrowser_st_id?ST_ID=REACT_169398	hsa:6498,SKIL,ENSG00000136603	http://www.reactome.org/cgi-bin/eventbrowser_st_id?ST_ID=REACT_169398
Signaling by TGF-beta Receptor Complex	Reactome	REACT_6844	1	62	507	57059	0.00197239	0.00108659	0.427429	0.537493	ENSG00000136603	http://www.reactome.org/cgi-bin/eventbrowser_st_id?ST_ID=REACT_6844	hsa:6498,SKIL,ENSG00000136603	http://www.reactome.org/cgi-bin/eventbrowser_st_id?ST_ID=REACT_6844
TGFBR1 KD Mutants in Cancer	Reactome	REACT_169263	1	62	507	57059	0.00197239	0.00108659	0.427429	0.537493	ENSG00000136603	http://www.reactome.org/cgi-bin/eventbrowser_st_id?ST_ID=REACT_169263	hsa:6498,SKIL,ENSG00000136603	http://www.reactome.org/cgi-bin/eventbrowser_st_id?ST_ID=REACT_169263
TGFBR2 MSI Frameshift Mutants in Cancer	Reactome	REACT_169192	1	62	507	57059	0.00197239	0.00108659	0.427429	0.537493	ENSG00000136603	http://www.reactome.org/cgi-bin/eventbrowser_st_id?ST_ID=REACT_169192	hsa:6498,SKIL,ENSG00000136603	http://www.reactome.org/cgi-bin/eventbrowser_st_id?ST_ID=REACT_169192
Loss of Function of TGFBR1 in Cancer	Reactome	REACT_169311	1	62	507	57059	0.00197239	0.00108659	0.427429	0.537493	ENSG00000136603	http://www.reactome.org/cgi-bin/eventbrowser_st_id?ST_ID=REACT_169311	hsa:6498,SKIL,ENSG00000136603	http://www.reactome.org/cgi-bin/eventbrowser_st_id?ST_ID=REACT_169311
Platelet homeostasis	Reactome	REACT_23876	1	62	507	57059	0.00197239	0.00108659	0.427429	0.537493	ENSG00000058668	http://www.reactome.org/cgi-bin/eventbrowser_st_id?ST_ID=REACT_23876	hsa:493,ATP2B4,ENSG00000058668	http://www.reactome.org/cgi-bin/eventbrowser_st_id?ST_ID=REACT_23876
G alpha (i) signalling events	Reactome	REACT_19231	1	62	507	57059	0.00197239	0.00108659	0.427429	0.537493	ENSG00000121966	http://www.reactome.org/cgi-bin/eventbrowser_st_id?ST_ID=REACT_19231	hsa:7852,CXCR4,ENSG00000121966	http://www.reactome.org/cgi-bin/eventbrowser_st_id?ST_ID=REACT_19231
SMAD2/3 MH2 Domain Mutants in Cancer	Reactome	REACT_169165	1	62	507	57059	0.00197239	0.00108659	0.427429	0.537493	ENSG00000136603	http://www.reactome.org/cgi-bin/eventbrowser_st_id?ST_ID=REACT_169165	hsa:6498,SKIL,ENSG00000136603	http://www.reactome.org/cgi-bin/eventbrowser_st_id?ST_ID=REACT_169165
Loss of Function of TGFBR2 in Cancer	Reactome	REACT_169435	1	62	507	57059	0.00197239	0.00108659	0.427429	0.537493	ENSG00000136603	http://www.reactome.org/cgi-bin/eventbrowser_st_id?ST_ID=REACT_169435	hsa:6498,SKIL,ENSG00000136603	http://www.reactome.org/cgi-bin/eventbrowser_st_id?ST_ID=REACT_169435
Signaling by TGF-beta Receptor Complex in Cancer	Reactome	REACT_169122	1	62	507	57059	0.00197239	0.00108659	0.427429	0.537493	ENSG00000136603	http://www.reactome.org/cgi-bin/eventbrowser_st_id?ST_ID=REACT_169122	hsa:6498,SKIL,ENSG00000136603	http://www.reactome.org/cgi-bin/eventbrowser_st_id?ST_ID=REACT_169122
TGFBR2 Kinase Domain Mutants in Cancer	Reactome	REACT_169440	1	62	507	57059	0.00197239	0.00108659	0.427429	0.537493	ENSG00000136603	http://www.reactome.org/cgi-bin/eventbrowser_st_id?ST_ID=REACT_169440	hsa:6498,SKIL,ENSG00000136603	http://www.reactome.org/cgi-bin/eventbrowser_st_id?ST_ID=REACT_169440
Hemostasis	Reactome	REACT_604	4	379	507	57059	0.00788955	0.00664225	0.436402	0.541296	ENSG00000196924|ENSG00000171608|ENSG00000058668|ENSG00000168918	http://www.reactome.org/cgi-bin/eventbrowser_st_id?ST_ID=REACT_604	hsa:2316,FLNA,ENSG00000196924|hsa:5293,PIK3CD,ENSG00000171608|hsa:493,ATP2B4,ENSG00000058668|hsa:3635,INPP5D,ENSG00000168918	http://www.reactome.org/cgi-bin/eventbrowser_st_id?ST_ID=REACT_604
Cell junction organization	Reactome	REACT_20676	1	64	507	57059	0.00197239	0.00112165	0.437481	0.541578	ENSG00000196924	http://www.reactome.org/cgi-bin/eventbrowser_st_id?ST_ID=REACT_20676	hsa:2316,FLNA,ENSG00000196924	http://www.reactome.org/cgi-bin/eventbrowser_st_id?ST_ID=REACT_20676
O-linked glycosylation	Reactome	REACT_263902	1	65	507	57059	0.00197239	0.00113917	0.442441	0.54602	ENSG00000156218	http://www.reactome.org/cgi-bin/eventbrowser_st_id?ST_ID=REACT_263902	hsa:57188,ADAMTSL3,ENSG00000156218	http://www.reactome.org/cgi-bin/eventbrowser_st_id?ST_ID=REACT_263902
Platelet activation, signaling and aggregation	Reactome	REACT_798	2	169	507	57059	0.00394477	0.00296185	0.445192	0.548564	ENSG00000196924|ENSG00000171608	http://www.reactome.org/cgi-bin/eventbrowser_st_id?ST_ID=REACT_798	hsa:2316,FLNA,ENSG00000196924|hsa:5293,PIK3CD,ENSG00000171608	http://www.reactome.org/cgi-bin/eventbrowser_st_id?ST_ID=REACT_798
Response to elevated platelet cytosolic Ca2+	Reactome	REACT_1280	1	66	507	57059	0.00197239	0.0011567	0.447357	0.550381	ENSG00000196924	http://www.reactome.org/cgi-bin/eventbrowser_st_id?ST_ID=REACT_1280	hsa:2316,FLNA,ENSG00000196924	http://www.reactome.org/cgi-bin/eventbrowser_st_id?ST_ID=REACT_1280
DNA Replication Pre-Initiation	Reactome	REACT_734	1	68	507	57059	0.00197239	0.00119175	0.45706	0.558006	ENSG00000146143	http://www.reactome.org/cgi-bin/eventbrowser_st_id?ST_ID=REACT_734	hsa:5558,PRIM2,ENSG00000146143	http://www.reactome.org/cgi-bin/eventbrowser_st_id?ST_ID=REACT_734
M/G1 Transition	Reactome	REACT_1725	1	68	507	57059	0.00197239	0.00119175	0.45706	0.558006	ENSG00000146143	http://www.reactome.org/cgi-bin/eventbrowser_st_id?ST_ID=REACT_1725	hsa:5558,PRIM2,ENSG00000146143	http://www.reactome.org/cgi-bin/eventbrowser_st_id?ST_ID=REACT_1725
Metabolic disorders of biological oxidation enzymes	Reactome	REACT_267615	2	174	507	57059	0.00394477	0.00304948	0.459869	0.560575	ENSG00000121966|ENSG00000165092	http://www.reactome.org/cgi-bin/eventbrowser_st_id?ST_ID=REACT_267615	hsa:7852,CXCR4,ENSG00000121966|hsa:216,ALDH1A1,ENSG00000165092	http://www.reactome.org/cgi-bin/eventbrowser_st_id?ST_ID=REACT_267615
HIV Infection	Reactome	REACT_6185	2	176	507	57059	0.00394477	0.00308453	0.465676	0.561885	ENSG00000121966|ENSG00000188986	http://www.reactome.org/cgi-bin/eventbrowser_st_id?ST_ID=REACT_6185	hsa:7852,CXCR4,ENSG00000121966|hsa:25920,NELFB,ENSG00000188986	http://www.reactome.org/cgi-bin/eventbrowser_st_id?ST_ID=REACT_6185
Defective B4GALT1 causes B4GALT1-CDG (CDG-2d)	Reactome	REACT_268431	2	176	507	57059	0.00394477	0.00308453	0.465676	0.561885	ENSG00000124145|ENSG00000182022	http://www.reactome.org/cgi-bin/eventbrowser_st_id?ST_ID=REACT_268431	hsa:6385,SDC4,ENSG00000124145|hsa:51363,CHST15,ENSG00000182022	http://www.reactome.org/cgi-bin/eventbrowser_st_id?ST_ID=REACT_268431
Diseases of glycosylation	Reactome	REACT_268324	2	176	507	57059	0.00394477	0.00308453	0.465676	0.561885	ENSG00000124145|ENSG00000182022	http://www.reactome.org/cgi-bin/eventbrowser_st_id?ST_ID=REACT_268324	hsa:6385,SDC4,ENSG00000124145|hsa:51363,CHST15,ENSG00000182022	http://www.reactome.org/cgi-bin/eventbrowser_st_id?ST_ID=REACT_268324
Collagen formation	Reactome	REACT_120729	1	70	507	57059	0.00197239	0.0012268	0.466593	0.561888	ENSG00000060718	http://www.reactome.org/cgi-bin/eventbrowser_st_id?ST_ID=REACT_120729	hsa:1301,COL11A1,ENSG00000060718	http://www.reactome.org/cgi-bin/eventbrowser_st_id?ST_ID=REACT_120729
Cell surface interactions at the vascular wall	Reactome	REACT_12051	1	71	507	57059	0.00197239	0.00124433	0.471297	0.564215	ENSG00000168918	http://www.reactome.org/cgi-bin/eventbrowser_st_id?ST_ID=REACT_12051	hsa:3635,INPP5D,ENSG00000168918	http://www.reactome.org/cgi-bin/eventbrowser_st_id?ST_ID=REACT_12051
Stimuli-sensing channels	Reactome	REACT_160189	1	74	507	57059	0.00197239	0.0012969	0.485161	0.5764	ENSG00000131620	http://www.reactome.org/cgi-bin/eventbrowser_st_id?ST_ID=REACT_160189	hsa:55107,ANO1,ENSG00000131620	http://www.reactome.org/cgi-bin/eventbrowser_st_id?ST_ID=REACT_160189
Biological oxidations	Reactome	REACT_13433	1	76	507	57059	0.00197239	0.00133195	0.494201	0.583771	ENSG00000165092	http://www.reactome.org/cgi-bin/eventbrowser_st_id?ST_ID=REACT_13433	hsa:216,ALDH1A1,ENSG00000165092	http://www.reactome.org/cgi-bin/eventbrowser_st_id?ST_ID=REACT_13433
Synthesis of DNA	Reactome	REACT_2014	1	79	507	57059	0.00197239	0.00138453	0.507466	0.596666	ENSG00000146143	http://www.reactome.org/cgi-bin/eventbrowser_st_id?ST_ID=REACT_2014	hsa:5558,PRIM2,ENSG00000146143	http://www.reactome.org/cgi-bin/eventbrowser_st_id?ST_ID=REACT_2014
RNA Polymerase I, RNA Polymerase III, and Mitochondrial Transcription	Reactome	REACT_21352	1	80	507	57059	0.00197239	0.00140206	0.51181	0.599119	ENSG00000105849	http://www.reactome.org/cgi-bin/eventbrowser_st_id?ST_ID=REACT_21352	hsa:221830,TWISTNB,ENSG00000105849	http://www.reactome.org/cgi-bin/eventbrowser_st_id?ST_ID=REACT_21352
G alpha (q) signalling events	Reactome	REACT_18283	1	82	507	57059	0.00197239	0.00143711	0.520383	0.605592	ENSG00000160145	http://www.reactome.org/cgi-bin/eventbrowser_st_id?ST_ID=REACT_18283	hsa:8997,KALRN,ENSG00000160145	http://www.reactome.org/cgi-bin/eventbrowser_st_id?ST_ID=REACT_18283
RNA Polymerase II Transcription	Reactome	REACT_1366	1	83	507	57059	0.00197239	0.00145463	0.524614	0.60796	ENSG00000188986	http://www.reactome.org/cgi-bin/eventbrowser_st_id?ST_ID=REACT_1366	hsa:25920,NELFB,ENSG00000188986	http://www.reactome.org/cgi-bin/eventbrowser_st_id?ST_ID=REACT_1366
Degradation of the extracellular matrix	Reactome	REACT_118572	1	84	507	57059	0.00197239	0.00147216	0.528807	0.610929	ENSG00000060718	http://www.reactome.org/cgi-bin/eventbrowser_st_id?ST_ID=REACT_118572	hsa:1301,COL11A1,ENSG00000060718	http://www.reactome.org/cgi-bin/eventbrowser_st_id?ST_ID=REACT_118572
@@DNA Replication	Reactome	REACT_383	1	86	507	57059	0.00197239	0.00150721	0.537082	0.61959	ENSG00000146143	http://www.reactome.org/cgi-bin/eventbrowser_st_id?ST_ID=REACT_383	hsa:5558,PRIM2,ENSG00000146143	http://www.reactome.org/cgi-bin/eventbrowser_st_id?ST_ID=REACT_383
Adaptive Immune System	Reactome	REACT_75774	4	445	507	57059	0.00788955	0.00779894	0.559154	0.634931	ENSG00000171608|ENSG00000185737|ENSG00000168918|ENSG00000107968	http://www.reactome.org/cgi-bin/eventbrowser_st_id?ST_ID=REACT_75774	hsa:5293,PIK3CD,ENSG00000171608|hsa:10718,NRG3,ENSG00000185737|hsa:3635,INPP5D,ENSG00000168918|hsa:1326,MAP3K8,ENSG00000107968	http://www.reactome.org/cgi-bin/eventbrowser_st_id?ST_ID=REACT_75774
G1/S Transition	Reactome	REACT_1783	1	92	507	57059	0.00197239	0.00161237	0.561049	0.635402	ENSG00000146143	http://www.reactome.org/cgi-bin/eventbrowser_st_id?ST_ID=REACT_1783	hsa:5558,PRIM2,ENSG00000146143	http://www.reactome.org/cgi-bin/eventbrowser_st_id?ST_ID=REACT_1783
VEGFA-VEGFR2 Pathway	Reactome	REACT_264464	1	93	507	57059	0.00197239	0.00162989	0.564921	0.63784	ENSG00000167601	http://www.reactome.org/cgi-bin/eventbrowser_st_id?ST_ID=REACT_264464	hsa:558,AXL,ENSG00000167601	http://www.reactome.org/cgi-bin/eventbrowser_st_id?ST_ID=REACT_264464
Cell-Cell communication	Reactome	REACT_111155	1	98	507	57059	0.00197239	0.00171752	0.583776	0.650058	ENSG00000196924	http://www.reactome.org/cgi-bin/eventbrowser_st_id?ST_ID=REACT_111155	hsa:2316,FLNA,ENSG00000196924	http://www.reactome.org/cgi-bin/eventbrowser_st_id?ST_ID=REACT_111155
Defective ACTH causes Obesity and Pro-opiomelanocortinin deficiency (POMCD)	Reactome	REACT_267874	1	98	507	57059	0.00197239	0.00171752	0.583776	0.650058	ENSG00000121966	http://www.reactome.org/cgi-bin/eventbrowser_st_id?ST_ID=REACT_267874	hsa:7852,CXCR4,ENSG00000121966	http://www.reactome.org/cgi-bin/eventbrowser_st_id?ST_ID=REACT_267874
GPCR ligand binding	Reactome	REACT_21340	1	98	507	57059	0.00197239	0.00171752	0.583776	0.650058	ENSG00000121966	http://www.reactome.org/cgi-bin/eventbrowser_st_id?ST_ID=REACT_21340	hsa:7852,CXCR4,ENSG00000121966	http://www.reactome.org/cgi-bin/eventbrowser_st_id?ST_ID=REACT_21340
Signaling by VEGF	Reactome	REACT_12529	1	100	507	57059	0.00197239	0.00175257	0.591088	0.656215	ENSG00000167601	http://www.reactome.org/cgi-bin/eventbrowser_st_id?ST_ID=REACT_12529	hsa:558,AXL,ENSG00000167601	http://www.reactome.org/cgi-bin/eventbrowser_st_id?ST_ID=REACT_12529
Gastrin-CREB signalling pathway via PKC and MAPK	Reactome	REACT_120966	1	102	507	57059	0.00197239	0.00178762	0.598272	0.662343	ENSG00000160145	http://www.reactome.org/cgi-bin/eventbrowser_st_id?ST_ID=REACT_120966	hsa:8997,KALRN,ENSG00000160145	http://www.reactome.org/cgi-bin/eventbrowser_st_id?ST_ID=REACT_120966
S Phase	Reactome	REACT_899	1	105	507	57059	0.00197239	0.0018402	0.608812	0.672224	ENSG00000146143	http://www.reactome.org/cgi-bin/eventbrowser_st_id?ST_ID=REACT_899	hsa:5558,PRIM2,ENSG00000146143	http://www.reactome.org/cgi-bin/eventbrowser_st_id?ST_ID=REACT_899
Late Phase of HIV Life Cycle	Reactome	REACT_6361	1	109	507	57059	0.00197239	0.0019103	0.622437	0.681206	ENSG00000188986	http://www.reactome.org/cgi-bin/eventbrowser_st_id?ST_ID=REACT_6361	hsa:25920,NELFB,ENSG00000188986	http://www.reactome.org/cgi-bin/eventbrowser_st_id?ST_ID=REACT_6361
Mitotic G1-G1/S phases	Reactome	REACT_21267	1	112	507	57059	0.00197239	0.00196288	0.632345	0.686694	ENSG00000146143	http://www.reactome.org/cgi-bin/eventbrowser_st_id?ST_ID=REACT_21267	hsa:5558,PRIM2,ENSG00000146143	http://www.reactome.org/cgi-bin/eventbrowser_st_id?ST_ID=REACT_21267
Organelle biogenesis and maintenance	Reactome	REACT_264135	2	268	507	57059	0.00394477	0.00469689	0.688786	0.731032	ENSG00000187535|ENSG00000118965	http://www.reactome.org/cgi-bin/eventbrowser_st_id?ST_ID=REACT_264135	hsa:9742,IFT140,ENSG00000187535|hsa:57539,WDR35,ENSG00000118965	http://www.reactome.org/cgi-bin/eventbrowser_st_id?ST_ID=REACT_264135
Fatty acid, triacylglycerol, and ketone body metabolism	Reactome	REACT_22279	1	145	507	57059	0.00197239	0.00254123	0.725608	0.765011	ENSG00000175198	http://www.reactome.org/cgi-bin/eventbrowser_st_id?ST_ID=REACT_22279	hsa:5095,PCCA,ENSG00000175198	http://www.reactome.org/cgi-bin/eventbrowser_st_id?ST_ID=REACT_22279
Membrane Trafficking	Reactome	REACT_11123	1	163	507	57059	0.00197239	0.00285669	0.7661	0.79403	ENSG00000095139	http://www.reactome.org/cgi-bin/eventbrowser_st_id?ST_ID=REACT_11123	hsa:372,ARCN1,ENSG00000095139	http://www.reactome.org/cgi-bin/eventbrowser_st_id?ST_ID=REACT_11123
Generic Transcription Pathway	Reactome	REACT_12627	2	325	507	57059	0.00394477	0.00569586	0.784399	0.808785	ENSG00000186376|ENSG00000136603	http://www.reactome.org/cgi-bin/eventbrowser_st_id?ST_ID=REACT_12627	hsa:7626,ZNF75D,ENSG00000186376|hsa:6498,SKIL,ENSG00000136603	http://www.reactome.org/cgi-bin/eventbrowser_st_id?ST_ID=REACT_12627
SLC-mediated transmembrane transport	Reactome	REACT_19118	1	184	507	57059	0.00197239	0.00322473	0.805864	0.82877	ENSG00000156515	http://www.reactome.org/cgi-bin/eventbrowser_st_id?ST_ID=REACT_19118	hsa:3098,HK1,ENSG00000156515	http://www.reactome.org/cgi-bin/eventbrowser_st_id?ST_ID=REACT_19118
Innate Immune System	Reactome	REACT_6802	2	361	507	57059	0.00394477	0.00632678	0.830585	0.850895	ENSG00000185737|ENSG00000171608	http://www.reactome.org/cgi-bin/eventbrowser_st_id?ST_ID=REACT_6802	hsa:10718,NRG3,ENSG00000185737|hsa:5293,PIK3CD,ENSG00000171608	http://www.reactome.org/cgi-bin/eventbrowser_st_id?ST_ID=REACT_6802
Post-translational protein modification	Reactome	REACT_22161	1	208	507	57059	0.00197239	0.00364535	0.843114	0.860409	ENSG00000156218	http://www.reactome.org/cgi-bin/eventbrowser_st_id?ST_ID=REACT_22161	hsa:57188,ADAMTSL3,ENSG00000156218	http://www.reactome.org/cgi-bin/eventbrowser_st_id?ST_ID=REACT_22161
Immune System	Reactome	REACT_6900	4	797	507	57059	0.00788955	0.013968	0.923361	0.930373	ENSG00000171608|ENSG00000185737|ENSG00000168918|ENSG00000107968	http://www.reactome.org/cgi-bin/eventbrowser_st_id?ST_ID=REACT_6900	hsa:5293,PIK3CD,ENSG00000171608|hsa:10718,NRG3,ENSG00000185737|hsa:3635,INPP5D,ENSG00000168918|hsa:1326,MAP3K8,ENSG00000107968	http://www.reactome.org/cgi-bin/eventbrowser_st_id?ST_ID=REACT_6900
Gene Expression	Reactome	REACT_71	4	864	507	57059	0.00788955	0.0151422	0.948211	0.953	ENSG00000105849|ENSG00000188986|ENSG00000186376|ENSG00000136603	http://www.reactome.org/cgi-bin/eventbrowser_st_id?ST_ID=REACT_71	hsa:221830,TWISTNB,ENSG00000105849|hsa:25920,NELFB,ENSG00000188986|hsa:7626,ZNF75D,ENSG00000186376|hsa:6498,SKIL,ENSG00000136603	http://www.reactome.org/cgi-bin/eventbrowser_st_id?ST_ID=REACT_71
Cell Cycle, Mitotic	Reactome	REACT_152	1	367	507	57059	0.00197239	0.00643194	0.961838	0.96426	ENSG00000146143	http://www.reactome.org/cgi-bin/eventbrowser_st_id?ST_ID=REACT_152	hsa:5558,PRIM2,ENSG00000146143	http://www.reactome.org/cgi-bin/eventbrowser_st_id?ST_ID=REACT_152
Cell Cycle	Reactome	REACT_115566	1	424	507	57059	0.00197239	0.0074309	0.977032	0.978261	ENSG00000146143	http://www.reactome.org/cgi-bin/eventbrowser_st_id?ST_ID=REACT_115566	hsa:5558,PRIM2,ENSG00000146143	http://www.reactome.org/cgi-bin/eventbrowser_st_id?ST_ID=REACT_115566
Metabolism of proteins	Reactome	REACT_17015	1	510	507	57059	0.00197239	0.00893812	0.989334	0.989334	ENSG00000156218	http://www.reactome.org/cgi-bin/eventbrowser_st_id?ST_ID=REACT_17015	hsa:57188,ADAMTSL3,ENSG00000156218	http://www.reactome.org/cgi-bin/eventbrowser_st_id?ST_ID=REACT_17015

## Sheet: BioCyc
#Term	Database	ID	Input number	Background number	All input number	All background number	Input frequency	Background frequency	P-Value	Corrected P-Value	Input	Hyperlink	input_gene	Hyperlink_change
2-amino-3-carboxymuconate semialdehyde degradation to glutaryl-CoA	BioCyc	PWY-5652	1	1	46	1843	0.0217391	0.000542594	0.0481226	0.305836	ENSG00000181192	http://biocyc.org/HUMAN/NEW-IMAGE?type=NIL&object=PWY-5652	hsa:55526,DHTKD1,ENSG00000181192	http://biocyc.org/HUMAN/NEW-IMAGE?type=NIL&object=PWY-5652
D-myo-inositol (1,3,4)-trisphosphate biosynthesis	BioCyc	PWY-6364	2	14	46	1843	0.0434783	0.00759631	0.0560621	0.312066	ENSG00000159082|ENSG00000168918	http://biocyc.org/HUMAN/NEW-IMAGE?type=NIL&object=PWY-6364	hsa:8867,SYNJ1,ENSG00000159082|hsa:3635,INPP5D,ENSG00000168918	http://biocyc.org/HUMAN/NEW-IMAGE?type=NIL&object=PWY-6364
1D-myo-inositol hexakisphosphate biosynthesis II (mammalian)	BioCyc	PWY-6362	2	15	46	1843	0.0434783	0.0081389	0.062572	0.325183	ENSG00000159082|ENSG00000168918	http://biocyc.org/HUMAN/NEW-IMAGE?type=NIL&object=PWY-6362	hsa:8867,SYNJ1,ENSG00000159082|hsa:3635,INPP5D,ENSG00000168918	http://biocyc.org/HUMAN/NEW-IMAGE?type=NIL&object=PWY-6362
3-phosphoinositide degradation	BioCyc	PWY-6368	2	18	46	1843	0.0434783	0.00976668	0.0835076	0.352807	ENSG00000159082|ENSG00000168918	http://biocyc.org/HUMAN/NEW-IMAGE?type=NIL&object=PWY-6368	hsa:8867,SYNJ1,ENSG00000159082|hsa:3635,INPP5D,ENSG00000168918	http://biocyc.org/HUMAN/NEW-IMAGE?type=NIL&object=PWY-6368
superpathway of D-myo-inositol (1,4,5)-trisphosphate metabolism	BioCyc	PWY-6358	2	18	46	1843	0.0434783	0.00976668	0.0835076	0.352807	ENSG00000159082|ENSG00000168918	http://biocyc.org/HUMAN/NEW-IMAGE?type=NIL&object=PWY-6358	hsa:8867,SYNJ1,ENSG00000159082|hsa:3635,INPP5D,ENSG00000168918	http://biocyc.org/HUMAN/NEW-IMAGE?type=NIL&object=PWY-6358
lysine degradation I (saccharopine pathway)	BioCyc	LYSINE-DEG1-PWY	1	3	46	1843	0.0217391	0.00162778	0.0939774	0.352807	ENSG00000181192	http://biocyc.org/HUMAN/NEW-IMAGE?type=NIL&object=LYSINE-DEG1-PWY	hsa:55526,DHTKD1,ENSG00000181192	http://biocyc.org/HUMAN/NEW-IMAGE?type=NIL&object=LYSINE-DEG1-PWY
dermatan sulfate biosynthesis (late stages)	BioCyc	PWY-6568	1	3	46	1843	0.0217391	0.00162778	0.0939774	0.352807	ENSG00000182022	http://biocyc.org/HUMAN/NEW-IMAGE?type=NIL&object=PWY-6568	hsa:51363,CHST15,ENSG00000182022	http://biocyc.org/HUMAN/NEW-IMAGE?type=NIL&object=PWY-6568
fatty acid beta-oxidation (unsaturated, odd number)	BioCyc	PWY-5137	1	3	46	1843	0.0217391	0.00162778	0.0939774	0.352807	ENSG00000113790	http://biocyc.org/HUMAN/NEW-IMAGE?type=NIL&object=PWY-5137	hsa:1962,EHHADH,ENSG00000113790	http://biocyc.org/HUMAN/NEW-IMAGE?type=NIL&object=PWY-5137
retinoate biosynthesis II	BioCyc	PWY-6875	1	3	46	1843	0.0217391	0.00162778	0.0939774	0.352807	ENSG00000158125	http://biocyc.org/HUMAN/NEW-IMAGE?type=NIL&object=PWY-6875	hsa:7498,XDH,ENSG00000158125	http://biocyc.org/HUMAN/NEW-IMAGE?type=NIL&object=PWY-6875
trehalose degradation	BioCyc	PWY0-1182	1	3	46	1843	0.0217391	0.00162778	0.0939774	0.352807	ENSG00000156515	http://biocyc.org/HUMAN/NEW-IMAGE?type=NIL&object=PWY0-1182	hsa:3098,HK1,ENSG00000156515	http://biocyc.org/HUMAN/NEW-IMAGE?type=NIL&object=PWY0-1182
UTP and CTP dephosphorylation II	BioCyc	PWY-7177	1	4	46	1843	0.0217391	0.00217037	0.116087	0.373922	ENSG00000171793	http://biocyc.org/HUMAN/NEW-IMAGE?type=NIL&object=PWY-7177	hsa:1503,CTPS1,ENSG00000171793	http://biocyc.org/HUMAN/NEW-IMAGE?type=NIL&object=PWY-7177
GDP-glucose biosynthesis II	BioCyc	PWY-5661-1	1	4	46	1843	0.0217391	0.00217037	0.116087	0.373922	ENSG00000156515	http://biocyc.org/HUMAN/NEW-IMAGE?type=NIL&object=PWY-5661-1	hsa:3098,HK1,ENSG00000156515	http://biocyc.org/HUMAN/NEW-IMAGE?type=NIL&object=PWY-5661-1
tryptophan degradation	BioCyc	TRYPTOPHAN-DEGRADATION-1	1	4	46	1843	0.0217391	0.00217037	0.116087	0.373922	ENSG00000181192	http://biocyc.org/HUMAN/NEW-IMAGE?type=NIL&object=TRYPTOPHAN-DEGRADATION-1	hsa:55526,DHTKD1,ENSG00000181192	http://biocyc.org/HUMAN/NEW-IMAGE?type=NIL&object=TRYPTOPHAN-DEGRADATION-1
propionyl-CoA degradation	BioCyc	PROPIONMET-PWY	1	4	46	1843	0.0217391	0.00217037	0.116087	0.373922	ENSG00000175198	http://biocyc.org/HUMAN/NEW-IMAGE?type=NIL&object=PROPIONMET-PWY	hsa:5095,PCCA,ENSG00000175198	http://biocyc.org/HUMAN/NEW-IMAGE?type=NIL&object=PROPIONMET-PWY
retinoate biosynthesis I	BioCyc	PWY-6872	1	5	46	1843	0.0217391	0.00271297	0.137669	0.41017	ENSG00000165092	http://biocyc.org/HUMAN/NEW-IMAGE?type=NIL&object=PWY-6872	hsa:216,ALDH1A1,ENSG00000165092	http://biocyc.org/HUMAN/NEW-IMAGE?type=NIL&object=PWY-6872
lysine degradation II (pipecolate pathway)	BioCyc	PWY66-425	1	6	46	1843	0.0217391	0.00325556	0.158735	0.414148	ENSG00000181192	http://biocyc.org/HUMAN/NEW-IMAGE?type=NIL&object=PWY66-425	hsa:55526,DHTKD1,ENSG00000181192	http://biocyc.org/HUMAN/NEW-IMAGE?type=NIL&object=PWY66-425
adenosine nucleotides degradation	BioCyc	SALVADEHYPOX-PWY	1	6	46	1843	0.0217391	0.00325556	0.158735	0.414148	ENSG00000158125	http://biocyc.org/HUMAN/NEW-IMAGE?type=NIL&object=SALVADEHYPOX-PWY	hsa:7498,XDH,ENSG00000158125	http://biocyc.org/HUMAN/NEW-IMAGE?type=NIL&object=SALVADEHYPOX-PWY
guanosine nucleotides degradation	BioCyc	PWY-6608	1	6	46	1843	0.0217391	0.00325556	0.158735	0.414148	ENSG00000158125	http://biocyc.org/HUMAN/NEW-IMAGE?type=NIL&object=PWY-6608	hsa:7498,XDH,ENSG00000158125	http://biocyc.org/HUMAN/NEW-IMAGE?type=NIL&object=PWY-6608
sphingomyelin metabolism/ceramide salvage	BioCyc	PWY3DJ-11281	1	7	46	1843	0.0217391	0.00379816	0.179297	0.414148	ENSG00000135587	http://biocyc.org/HUMAN/NEW-IMAGE?type=NIL&object=PWY3DJ-11281	hsa:6610,SMPD2,ENSG00000135587	http://biocyc.org/HUMAN/NEW-IMAGE?type=NIL&object=PWY3DJ-11281
glycogenolysis	BioCyc	PWY-5941	1	7	46	1843	0.0217391	0.00379816	0.179297	0.414148	ENSG00000100504	http://biocyc.org/HUMAN/NEW-IMAGE?type=NIL&object=PWY-5941	hsa:5836,PYGL,ENSG00000100504	http://biocyc.org/HUMAN/NEW-IMAGE?type=NIL&object=PWY-5941
urate biosynthesis/inosine 5'-phosphate degradation	BioCyc	PWY-5695	1	7	46	1843	0.0217391	0.00379816	0.179297	0.414148	ENSG00000158125	http://biocyc.org/HUMAN/NEW-IMAGE?type=NIL&object=PWY-5695	hsa:7498,XDH,ENSG00000158125	http://biocyc.org/HUMAN/NEW-IMAGE?type=NIL&object=PWY-5695
superpathway of inositol phosphate compounds	BioCyc	PWY-6371	3	58	46	1843	0.0652174	0.0314704	0.18363	0.414148	ENSG00000159082|ENSG00000171608|ENSG00000168918	http://biocyc.org/HUMAN/NEW-IMAGE?type=NIL&object=PWY-6371	hsa:8867,SYNJ1,ENSG00000159082|hsa:5293,PIK3CD,ENSG00000171608|hsa:3635,INPP5D,ENSG00000168918	http://biocyc.org/HUMAN/NEW-IMAGE?type=NIL&object=PWY-6371
2-oxobutanoate degradation	BioCyc	PWY-5130	1	8	46	1843	0.0217391	0.00434075	0.199368	0.431064	ENSG00000175198	http://biocyc.org/HUMAN/NEW-IMAGE?type=NIL&object=PWY-5130	hsa:5095,PCCA,ENSG00000175198	http://biocyc.org/HUMAN/NEW-IMAGE?type=NIL&object=PWY-5130
L-kynurenine degradation	BioCyc	PWY-6309	1	8	46	1843	0.0217391	0.00434075	0.199368	0.431064	ENSG00000181192	http://biocyc.org/HUMAN/NEW-IMAGE?type=NIL&object=PWY-6309	hsa:55526,DHTKD1,ENSG00000181192	http://biocyc.org/HUMAN/NEW-IMAGE?type=NIL&object=PWY-6309
UDP-N-acetyl-D-galactosamine biosynthesis II	BioCyc	PWY-5514	1	9	46	1843	0.0217391	0.00488334	0.218957	0.431064	ENSG00000156515	http://biocyc.org/HUMAN/NEW-IMAGE?type=NIL&object=PWY-5514	hsa:3098,HK1,ENSG00000156515	http://biocyc.org/HUMAN/NEW-IMAGE?type=NIL&object=PWY-5514
purine nucleotides degradation	BioCyc	PWY-6353	1	9	46	1843	0.0217391	0.00488334	0.218957	0.431064	ENSG00000158125	http://biocyc.org/HUMAN/NEW-IMAGE?type=NIL&object=PWY-6353	hsa:7498,XDH,ENSG00000158125	http://biocyc.org/HUMAN/NEW-IMAGE?type=NIL&object=PWY-6353
UTP and CTP dephosphorylation I	BioCyc	PWY-7185	1	10	46	1843	0.0217391	0.00542594	0.238078	0.431064	ENSG00000171793	http://biocyc.org/HUMAN/NEW-IMAGE?type=NIL&object=PWY-7185	hsa:1503,CTPS1,ENSG00000171793	http://biocyc.org/HUMAN/NEW-IMAGE?type=NIL&object=PWY-7185
UTP and CTP de novo biosynthesis	BioCyc	PWY-7176	1	10	46	1843	0.0217391	0.00542594	0.238078	0.431064	ENSG00000171793	http://biocyc.org/HUMAN/NEW-IMAGE?type=NIL&object=PWY-7176	hsa:1503,CTPS1,ENSG00000171793	http://biocyc.org/HUMAN/NEW-IMAGE?type=NIL&object=PWY-7176
chondroitin sulfate biosynthesis (late stages)	BioCyc	PWY-6567	1	11	46	1843	0.0217391	0.00596853	0.256741	0.446213	ENSG00000182022	http://biocyc.org/HUMAN/NEW-IMAGE?type=NIL&object=PWY-6567	hsa:51363,CHST15,ENSG00000182022	http://biocyc.org/HUMAN/NEW-IMAGE?type=NIL&object=PWY-6567
D-myo-inositol (1,4,5)-trisphosphate degradation	BioCyc	PWY-6363	1	12	46	1843	0.0217391	0.00651112	0.274956	0.457877	ENSG00000159082	http://biocyc.org/HUMAN/NEW-IMAGE?type=NIL&object=PWY-6363	hsa:8867,SYNJ1,ENSG00000159082	http://biocyc.org/HUMAN/NEW-IMAGE?type=NIL&object=PWY-6363
superpathway of pyrimidine ribonucleotides de novo biosynthesis	BioCyc	PWY0-162	1	12	46	1843	0.0217391	0.00651112	0.274956	0.457877	ENSG00000171793	http://biocyc.org/HUMAN/NEW-IMAGE?type=NIL&object=PWY0-162	hsa:1503,CTPS1,ENSG00000171793	http://biocyc.org/HUMAN/NEW-IMAGE?type=NIL&object=PWY0-162
dermatan sulfate biosynthesis	BioCyc	PWY-6571	1	13	46	1843	0.0217391	0.00705372	0.292734	0.465035	ENSG00000182022	http://biocyc.org/HUMAN/NEW-IMAGE?type=NIL&object=PWY-6571	hsa:51363,CHST15,ENSG00000182022	http://biocyc.org/HUMAN/NEW-IMAGE?type=NIL&object=PWY-6571
@@chondroitin sulfate biosynthesis	BioCyc	PWY-6569	1	16	46	1843	0.0217391	0.0086815	0.343549	0.499024	ENSG00000182022	http://biocyc.org/HUMAN/NEW-IMAGE?type=NIL&object=PWY-6569	hsa:51363,CHST15,ENSG00000182022	http://biocyc.org/HUMAN/NEW-IMAGE?type=NIL&object=PWY-6569
@@glycolysis	BioCyc	PWY66-400	1	16	46	1843	0.0217391	0.0086815	0.343549	0.499024	ENSG00000156515	http://biocyc.org/HUMAN/NEW-IMAGE?type=NIL&object=PWY66-400	hsa:3098,HK1,ENSG00000156515	http://biocyc.org/HUMAN/NEW-IMAGE?type=NIL&object=PWY66-400
fatty acid beta-oxidation (peroxisome)	BioCyc	PWY66-391	1	16	46	1843	0.0217391	0.0086815	0.343549	0.499024	ENSG00000113790	http://biocyc.org/HUMAN/NEW-IMAGE?type=NIL&object=PWY66-391	hsa:1962,EHHADH,ENSG00000113790	http://biocyc.org/HUMAN/NEW-IMAGE?type=NIL&object=PWY66-391
superpathway of methionine degradation	BioCyc	PWY-5328	1	19	46	1843	0.0217391	0.0103093	0.390786	0.537493	ENSG00000175198	http://biocyc.org/HUMAN/NEW-IMAGE?type=NIL&object=PWY-5328	hsa:5095,PCCA,ENSG00000175198	http://biocyc.org/HUMAN/NEW-IMAGE?type=NIL&object=PWY-5328
superpathway of pyrimidine deoxyribonucleotides de novo biosynthesis	BioCyc	PWY-7211	1	20	46	1843	0.0217391	0.0108519	0.40578	0.537493	ENSG00000171793	http://biocyc.org/HUMAN/NEW-IMAGE?type=NIL&object=PWY-7211	hsa:1503,CTPS1,ENSG00000171793	http://biocyc.org/HUMAN/NEW-IMAGE?type=NIL&object=PWY-7211
3-phosphoinositide biosynthesis	BioCyc	PWY-6352	1	21	46	1843	0.0217391	0.0113945	0.420413	0.537493	ENSG00000171608	http://biocyc.org/HUMAN/NEW-IMAGE?type=NIL&object=PWY-6352	hsa:5293,PIK3CD,ENSG00000171608	http://biocyc.org/HUMAN/NEW-IMAGE?type=NIL&object=PWY-6352
superpathway of tryptophan utilization	BioCyc	PWY66-401	1	21	46	1843	0.0217391	0.0113945	0.420413	0.537493	ENSG00000181192	http://biocyc.org/HUMAN/NEW-IMAGE?type=NIL&object=PWY66-401	hsa:55526,DHTKD1,ENSG00000181192	http://biocyc.org/HUMAN/NEW-IMAGE?type=NIL&object=PWY66-401
superpathway of conversion of glucose to acetyl CoA and entry into the TCA cycle	BioCyc	PWY66-407	1	34	46	1843	0.0217391	0.0184482	0.581388	0.650058	ENSG00000156515	http://biocyc.org/HUMAN/NEW-IMAGE?type=NIL&object=PWY66-407	hsa:3098,HK1,ENSG00000156515	http://biocyc.org/HUMAN/NEW-IMAGE?type=NIL&object=PWY66-407
